# Supplementary material for: Transcriptomic and co-expression network analyses on diverse wheat landraces identifies candidate master regulators of the response to early drought
Source: Front Plant Sci. 2023 Jun 23;14:1212559. doi: 10.3389/fpls.2023.1212559 (PMC10326901; doi:10.3389/fpls.2023.1212559)
Supplement: Supplementary file 1 [file DataSheet_1.csv]

Data S1. Landraces selected for this work with the country of origin, collection and plant ID.
Collection	Plant ID	Plant Name	Origin	York accession name	Habit
CIMMYT	BW 7112	RA SHIH PAI P��I	China	YoGI_002	Spring
CIMMYT	BW 19498	LOHARI Y91-92 NO.123	Nepal	YoGI_007	Spring
CIMMYT	CWI 2165	K7155.22	Kenya	YoGI_010	Spring
CIMMYT	CWI 3924	ROOI INDIES	South Africa	YoGI_017	Spring
CIMMYT	CWI 3926	ROOI SPITSKOP	South Africa	YoGI_018	Spring
CIMMYT	CWI 6075	KOELZ W 9375:AE	India	YoGI_021	Spring
CIMMYT	CWI 6118	KOELZ W 9660:AE	India	YoGI_026	Spring
CIMMYT	CWI 13432	WHITE FIFE	Japan	YoGI_047	Spring
CIMMYT	CWI 15005	LAGEADINHO	Brazil	YoGI_059	Spring
Watkins	1190224	Red wheat	China	YoGI_145	Spring
Watkins	1190254		Morocco	YoGI_153	Spring
Watkins	1190292	Asprokoutsoullon	Cyprus	YoGI_161	Spring
Watkins	1190305		Egypt	YoGI_164	Spring
Watkins	1190705	Kooseh	Iran	YoGI_261	Spring
