# Supplementary material for: Transcriptomic and co-expression network analyses on diverse wheat landraces identifies candidate master regulators of the response to early drought
Source: Front Plant Sci. 2023 Jun 23;14:1212559. doi: 10.3389/fpls.2023.1212559 (PMC10326901; doi:10.3389/fpls.2023.1212559)
Supplement: Supplementary file 2 [file DataSheet_2.csv]

Data S2: Dry weight (g) and soil moisture content (SMC%) for all lines in both the drought and control groups. Visualisation of this data is included in Figure 1A and 1B.
ID	Replicate	Group	Dry weight (g)	Drought start SMC%	Drought end SMC%	Harvest SMC%
YoGI_002	1	Control	0.322	32.8	51.8	39.3
YoGI_002	2	Control	0.248	37.3	52.2	NA
YoGI_002	3	Control	0.297	33.5	48.3	42.5
YoGI_002	4	Control	0.246	35.2	56.7	39
YoGI_007	1	Control	0.114	26	57.4	49.2
YoGI_007	2	Control	0.167	26.3	35.5	50.7
YoGI_007	3	Control	0.172	23.3	35.9	50.2
YoGI_007	4	Control	0.151	30.5	41.2	45.1
YoGI_010	1	Control	0.268	46.4	42.6	53.3
YoGI_010	2	Control	0.251	36.9	36.2	51.2
YoGI_010	3	Control	0.186	38.2	45.9	56.5
YoGI_010	4	Control	0.343	47.5	39.2	43
YoGI_017	1	Control	0.249	43.4	47	53.2
YoGI_017	2	Control	0.232	41.5	41.6	50.9
YoGI_017	3	Control	0.263	51.8	38.2	47.7
YoGI_017	4	Control	0.271	28.9	46.1	46.8
YoGI_018	1	Control	0.214	34.7	44.9	NA
YoGI_018	2	Control	0.256	39.7	44.7	NA
YoGI_018	3	Control	0.167	24.3	43	41
YoGI_018	4	Control	0.24	34.3	36.9	45.9
YoGI_021	1	Control	0.202	31.9	52	NA
YoGI_021	2	Control	0.14	25.4	50.5	40.1
YoGI_021	3	Control	0.186	31	54.5	NA
YoGI_021	4	Control	0.206	24	40	41.3
YoGI_026	1	Control	0.158	36.4	46.8	47.1
YoGI_026	2	Control	0.141	45.1	40	44.5
YoGI_026	3	Control	0.193	41.7	38.6	40.5
YoGI_026	4	Control	0.24	30.1	58.1	38.2
YoGI_030	1	Control	0.202	32.1	39.6	47.7
YoGI_030	2	Control	0.175	42.5	51.9	NA
YoGI_030	3	Control	0.256	29.1	27.2	36.1
YoGI_030	4	Control	0.215	31.2	30	45
YoGI_034	1	Control	0.23	40.6	41.9	56.4
YoGI_034	2	Control	0.209	28.6	51.5	40.6
YoGI_034	3	Control	0.219	35.8	35.9	47.5
YoGI_034	4	Control	0.127	38.7	40.9	52.1
YoGI_047	1	Control	0.204	45.8	54.9	NA
YoGI_047	2	Control	0.16	34.5	60	40.1
YoGI_047	3	Control	0.166	31.5	57.8	37.3
YoGI_047	4	Control	0.207	40.5	54.3	NA
YoGI_059	1	Control	0.175	50.9	38	50.7
YoGI_059	2	Control	0.142	51.5	49.5	50.3
YoGI_059	3	Control	0.203	45.6	53.3	NA
YoGI_059	4	Control	0.174	43.9	56.5	NA
YoGI_073	1	Control	0.202	37.5	35.2	43
YoGI_073	2	Control	0.164	37.1	37.1	48.8
YoGI_073	3	Control	0.167	26	39.4	49.2
YoGI_073	4	Control	0.236	24.2	66	47.1
YoGI_114	1	Control	0.18	50	52.4	55.8
YoGI_114	2	Control	0.21	33.5	45	54.9
YoGI_114	3	Control	0.18	28.7	45.4	47.3
YoGI_114	4	Control	0.23	27.8	46.1	35.9
YoGI_145	1	Control	0.167	42.4	45.7	NA
YoGI_145	2	Control	0.155	40.6	56	NA
YoGI_145	3	Control	0.183	37.9	47.9	NA
YoGI_145	4	Control	0.196	46.4	40.8	NA
YoGI_152	1	Control	0.159	27	30.2	47.4
YoGI_152	2	Control	0.157	23.1	32.9	41.6
YoGI_152	3	Control	0.182	24.1	44.9	38
YoGI_152	4	Control	0.234	30.8	43.2	38.3
YoGI_153	1	Control	0.33	42.3	43.5	53
YoGI_153	2	Control	0.35	39.6	39.4	51.2
YoGI_153	3	Control	0.249	26.5	47.3	41.5
YoGI_153	4	Control	0.254	25.1	54.6	42.9
YoGI_161	1	Control	0.167	23.4	43.3	38.4
YoGI_161	2	Control	0.24	36	40.5	44.5
YoGI_161	3	Control	0.23	43.5	36.2	37
YoGI_161	4	Control	0.19	21.3	41.6	36
YoGI_164	1	Control	0.29	34.5	40	58.1
YoGI_164	2	Control	0.29	42.8	42.2	45.8
YoGI_164	3	Control	0.34	35	39.4	53.1
YoGI_164	4	Control	0.34	38.6	41	56.6
YoGI_256	1	Control	0.27	37	35.5	51
YoGI_256	2	Control	0.27	42.8	45	48
YoGI_256	3	Control	0.231	48	43	52
YoGI_256	4	Control	0.216	56.8	41.5	48.8
YoGI_261	1	Control	0.299	33.8	41.6	36.5
YoGI_261	2	Control	0.176	30.8	44.7	41.6
YoGI_261	3	Control	0.237	32.8	34	43
YoGI_261	4	Control	0.237	33.6	58.9	39.3
YoGI_002	1	Drought	0.157	35.2	3.7	55.8
YoGI_002	2	Drought	0.167	45.6	6.2	NA
YoGI_002	3	Drought	0.158	31.4	2.5	55
YoGI_002	4	Drought	0.147	30.3	2.8	46
YoGI_007	1	Drought	0.121	38.1	5.8	NA
YoGI_007	2	Drought	0.116	36.2	5.7	NA
YoGI_007	3	Drought	0.119	41.5	3.2	44.8
YoGI_007	4	Drought	0.117	33.3	5.5	NA
YoGI_010	1	Drought	0.122	29.3	3.9	55.6
YoGI_010	2	Drought	0.108	29.6	2	42.3
YoGI_010	3	Drought	0.112	30.2	3.2	50.9
YoGI_010	4	Drought	0.176	42.3	5	53.6
YoGI_017	1	Drought	0.17	52.3	5.2	48
YoGI_017	2	Drought	0.145	48.7	2.6	48.7
YoGI_017	3	Drought	0.124	46.5	7.2	43.8
YoGI_017	4	Drought	0.141	54.6	7.5	52.7
YoGI_018	1	Drought	0.144	26.8	2.9	35
YoGI_018	2	Drought	0.106	32.4	4.8	55
YoGI_018	3	Drought	0.139	28.4	3.6	55.6
YoGI_018	4	Drought	0.112	29	4	48.5
YoGI_021	1	Drought	0.139	38	6.3	NA
YoGI_021	2	Drought	0.124	30.9	4.4	NA
YoGI_021	3	Drought	0.135	30.6	4.2	56.9
YoGI_021	4	Drought	0.14	31.8	2.3	54.8
YoGI_026	1	Drought	0.132	32.6	3.4	52
YoGI_026	2	Drought	0.102	34	2.1	44.3
YoGI_026	3	Drought	0.139	32.4	0	51.3
YoGI_026	4	Drought	0.166	44.1	6.8	51.7
YoGI_030	1	Drought	0.18	51.1	7.5	51.4
YoGI_030	2	Drought	0.14	46.4	2.7	47
YoGI_030	3	Drought	0.12	40	4.4	53.5
YoGI_030	4	Drought	0.15	35	4.3	52.5
YoGI_034	1	Drought	0.12	40.9	4.2	54.2
YoGI_034	2	Drought	0.13	36.3	3.4	48.3
YoGI_034	3	Drought	0.154	53	8.4	55.7
YoGI_034	4	Drought	0.132	48.2	7.1	56.1
YoGI_047	1	Drought	0.128	40.5	5.7	52.7
YoGI_047	2	Drought	0.12	43.9	7.5	NA
YoGI_047	3	Drought	0.191	44	8.7	NA
YoGI_047	4	Drought	0.14	37	7.1	50.9
YoGI_059	1	Drought	0.115	49.2	9.8	NA
YoGI_059	2	Drought	0.122	40.2	6.1	NA
YoGI_059	3	Drought	0.15	45.8	6.6	NA
YoGI_059	4	Drought	0.135	44	7.8	NA
YoGI_073	1	Drought	0.174	48.1	7	47.8
YoGI_073	2	Drought	0.129	26	4.1	44.7
YoGI_073	3	Drought	0.113	28.5	3	53.7
YoGI_073	4	Drought	0.096	22.6	1.9	36.5
YoGI_114	1	Drought	0.121	36.8	5.4	39.6
YoGI_114	2	Drought	0.145	36.3	5.6	59.4
YoGI_114	3	Drought	0.129	43.9	4.3	50.2
YoGI_114	4	Drought	0.141	50.6	6.4	51.2
YoGI_145	1	Drought	0.148	41	4.1	NA
YoGI_145	2	Drought	0.12	48.1	3	48.8
YoGI_145	3	Drought	0.113	33.3	3	45.1
YoGI_145	4	Drought	0.15	35.9	6.6	NA
YoGI_152	1	Drought	0.088	29.9	1	38
YoGI_152	2	Drought	0.126	27.2	2.3	52.1
YoGI_152	3	Drought	0.117	30	1.9	47.8
YoGI_152	4	Drought	0.101	30.8	1.4	47.6
YoGI_153	1	Drought	0.179	31.7	4.5	49.1
YoGI_153	2	Drought	0.127	36.6	2.5	52.8
YoGI_153	3	Drought	0.15	32.5	2	52.5
YoGI_153	4	Drought	0.207	44.6	4.2	56.2
YoGI_161	1	Drought	0.135	27.9	3.7	39.9
YoGI_161	2	Drought	0.1	25	4.5	42.9
YoGI_161	3	Drought	0.104	24.1	6	45.5
YoGI_161	4	Drought	0.116	25.6	4.4	45.8
YoGI_164	1	Drought	0.11	35.1	2	56.1
YoGI_164	2	Drought	0.16	39.8	3.7	46.7
YoGI_164	3	Drought	0.15	47.1	5.9	49.3
YoGI_164	4	Drought	0.215	48.3	5.1	56.8
YoGI_256	1	Drought	0.116	29.8	2	49
YoGI_256	2	Drought	0.15	35.3	4	54.7
YoGI_256	3	Drought	0.13	34.7	2	55
YoGI_256	4	Drought	0.184	50	5.3	50.1
YoGI_261	1	Drought	0.174	38.2	1.9	38.9
YoGI_261	2	Drought	0.199	39	7.4	NA
YoGI_261	3	Drought	0.213	34.9	2.9	43.4
YoGI_261	4	Drought	0.156	38	3.6	42.7
