# Supplementary material for: Transcriptomic and co-expression network analyses on diverse wheat landraces identifies candidate master regulators of the response to early drought
Source: Front Plant Sci. 2023 Jun 23;14:1212559. doi: 10.3389/fpls.2023.1212559 (PMC10326901; doi:10.3389/fpls.2023.1212559)
Supplement: Supplementary file 3 [file DataSheet_3.csv]

Data S3. Gene normalised counts of the 14 selected landraces before (B) and after (A) a 10 drought stress.
	A_YoGI_002	A_YoGI_007	A_YoGI_010	A_YoGI_017	A_YoGI_018	A_YoGI_021	A_YoGI_026	A_YoGI_047	A_YoGI_059	A_YoGI_145	A_YoGI_153	A_YoGI_161	A_YoGI_164	A_YoGI_261	B_YoGI_002	B_YoGI_007	B_YoGI_010	B_YoGI_017	B_YoGI_018	B_YoGI_021	B_YoGI_026	B_YoGI_047	B_YoGI_059	B_YoGI_145	B_YoGI_153	B_YoGI_161	B_YoGI_164	B_YoGI_261
TraesCS1A02G000100	7441.77	9211.31	9255.2	11221.68	13693.03	8792.17	6394.34	9501.88	12175.76	10553.59	7882.22	9170.97	10586.62	10391.01	12949.83	15607.56	13595.46	18844.82	8043.68	7961.27	13149.9	8126.23	14879.78	13567.03	8299.69	6637.83	10738.12	8163.61
TraesCS1A02G000200	28	39.41	33	61.1	64.91	27.6	23.28	41.39	49.02	35.64	32.37	46.4	37.82	41.41	47.14	51.66	38.25	76.82	40.23	30.15	54.2	31.43	58.97	50.29	32.86	16.7	41.71	32.76
TraesCS1A02G000400	0	0	0	0	0.91	8.7	0	2.63	0.66	0.99	2.39	1.66	0	3.47	1.08	0	0	0	0	0	3.04	0	0	0	2.24	0	0.68	0
TraesCS1A02G000500	1.76	2.58	0.82	1.13	2.89	1.63	2.92	0	4.16	1.03	1.62	1.69	1.49	3.54	5.25	2.6	1.17	4.53	0.9	1.44	2.93	1.27	2.95	6.71	3.42	2.4	1.92	1.5
TraesCS1A02G000600	0.88	1.71	1.66	1.13	2.81	0	0	1.8	2.04	2.03	2.45	2.55	4.47	0.89	1.11	2.6	10.47	1.52	11.72	1.45	1.04	0	2.97	1.12	1.15	0	0	1.49
TraesCS1A02G000700	0	0	0	0	0	0	0	0	0	0	0	0	0	0	13.03	0	9.11	0	0	0	0	0	0	37.96	108.48	0	0	0
TraesCS1A02G001000	0	0	0	1.14	0	0.82	0	8.15	0.69	2.05	0	0	0.75	0	0	0	0	0	0	0	0	5.07	0	2.26	0	0	0	0
TraesCS1A02G001100	13.16	3.42	0	1.13	13.07	1.62	0	3.58	2.04	1.01	0	4.25	3.72	0	9.96	18.19	1.16	0	3.6	0	2.07	1.25	1.48	0	0	0	0	2.98
TraesCS1A02G001200	347.12	439.11	440.88	672.27	520.37	321.06	256.7	363.42	458.45	463.23	341.56	514.54	414.15	525.52	799.55	683.84	481.69	1080.48	335.95	457.65	566.44	384.42	787.6	825.92	481.88	316.32	648.27	426.16
TraesCS1A02G001300	0	0	0	0	0	2.35	0	0	0	0	0	1.67	0	0	0	0	0	2.96	0	0	0	0	0	1.09	4.5	0	1.35	2.9
TraesCS1A02G001400	0.88	1.71	0	1.13	0	0.81	0.73	1.79	0.68	1.01	0.81	0.85	0.74	0	0	1.3	0	1.51	0	0	0	0	2.96	0	0	0	1.38	0
TraesCS1A02G001500	115.09	263.48	288.73	216.96	453.62	279.23	164.7	376.63	465.55	348.85	400.8	271.51	241.59	390.94	220.55	484.1	416.87	217.69	339.62	247.27	321.26	310.58	562.45	415.59	348.86	183.62	225.79	327.78
TraesCS1A02G001600	0.87	0	0	2.26	0	1.61	0	0	1.35	1.01	0	0	0	0	1.1	1.3	0	0	0.9	0	0	0	1.48	0	0	0	0	0
TraesCS1A02G001800	324.18	415.88	241.7	593.26	261.96	749.51	376.98	464.87	403.71	390.14	372.34	528.6	327.34	426.32	736.92	1392.45	462.54	1000.79	747.71	1868.25	795.88	989.02	1399.47	1081.43	491.37	1014.11	953.26	911.5
TraesCS1A02G001900	754.82	583.63	840.52	704.44	700.76	1166.46	736.6	589.89	527.39	667.36	299.15	690.13	616.01	731.28	771.95	649.61	894.66	920.29	672.63	1607.74	499.39	789.47	772.71	869.14	413.53	886.33	914.06	796.28
TraesCS1A02G002000	23.81	25.71	10.76	24.66	60.43	43.53	21.72	26.43	32.55	22.64	102.54	16.38	20.31	19.64	45.54	38.36	27.47	31.86	77.45	79.3	45	19.2	78.35	31.02	225.42	49.98	20.39	32.88
TraesCS1A02G002100	131.45	108.75	147.37	147.83	140.55	211.62	131.45	149.47	197.19	147.11	160.78	134.76	155.15	112.62	201.58	116.65	153.3	276.2	247.87	325.16	163.27	133.17	202.55	211.33	208.49	273.59	236.47	212.16
TraesCS1A02G002200	195.7	290.26	298.45	250.22	276.07	471.82	205.4	248.88	231.47	320.7	182.25	234.27	261.96	280.62	158.13	142.55	215.65	149.47	227.65	444.99	289.04	193.06	144.55	171.28	206.61	198.51	183.81	261.8
TraesCS1A02G002300	128.78	183.32	134.92	194.98	161.89	402.76	165.71	242.42	259.26	193.46	196.99	196.72	206.22	191.15	213.24	247.58	271.45	224.55	210.49	508.48	241.77	241.92	249.84	276.8	175.62	233	333.08	216.68
TraesCS1A02G002400	0	0	0	0	4.83	0	76.34	0	15.33	15.51	20.38	33.18	0	0	2.09	0	0	0	7.23	0	72.77	0	16.27	40.29	36.58	58.95	0	1.5
TraesCS1A02G002500	328.24	290.21	381.73	209.36	388.64	789.7	224.8	284.36	452.88	346.63	395.61	327.62	262.95	339.77	228.61	100.81	553.78	267.13	189.79	650.72	159.27	289.43	344.49	301.94	226.14	186.99	236.26	209.15
TraesCS1A02G002700	765.9	693.39	963.85	605.66	963.83	1491.64	936.14	565.08	643.88	641.83	462	748.66	691.68	795.82	671.93	546.56	561.03	541.86	468.51	1102.78	545.95	523.8	607.67	564.04	328.75	460.79	671.17	403.36
TraesCS1A02G002900	0.88	0.85	0	6.71	0	0	0	0	0	6.16	0	0	0	1.78	3.98	0	0	0	0	0	0	0	0	5.53	0	0	0	0
TraesCS1A02G003000	0	2.57	0	13.44	0	0	0	0	0	45.25	1.65	0	0	4.46	1.97	6.61	0	0	0	0	0	0	0	0	0	0	0	5.97
TraesCS1A02G003100	0	0	0	8.96	0	12.07	0	0	0	6.17	10.77	0	0	0.89	1.97	0	0	9.1	0	5.88	0	0	0	5.53	11.65	0	0	0
TraesCS1A02G003546	0	0	0	1.12	0	0	0.75	0	0	1.03	0	0	0	2.68	0	0	0	1.52	0	0	0	0	0	0	0	0	0	7.48
TraesCS1A02G003700	0	0	0	0	0	7.4	7.35	0	0	0	0	0	0	0	0	0	0	0	0	0	0	0	0	0	0	0	0	0
TraesCS1A02G004000	2.65	7.71	0	0	0	0.81	0	0	0	0	3.32	12.97	0	0	0	6.63	0	1.52	0	0	0	5.12	0	0	0	37.89	0	0
TraesCS1A02G004100	0	2.57	0	51.51	0	0	0	0	0	6.17	0	0.86	0	26.82	0	0	0	75.88	0	0	0	0	0	14.38	0	0	0	38.84
TraesCS1A02G004200	7.9	64.6	29.68	10.19	63.17	19.62	22.55	10.89	27.59	25.77	56.65	4.22	6.69	25.58	7.46	78.96	20.96	9.06	47.45	25.89	17.84	15.23	26.55	25.75	58.96	4.78	9.81	25.43
TraesCS1A02G004900	0	0	0	1.12	0	0	0	0	0	0	43.94	0	0	0	0	0	0	0	0	0	0	0	0	0	45.44	0	0	0
TraesCS1A02G005000	23.82	0	5.79	26.89	25.36	49.12	65.27	53.77	75.12	34.99	4.97	54.38	28.61	27.7	75.92	1.32	3.59	84.98	43.42	142.61	67.68	32	62.09	43.17	1.16	58.58	94.39	35.86
TraesCS1A02G005100	7.05	2.58	2.48	0	1.94	2.44	2.22	3.65	9.11	7.23	0	1.71	4.49	5.33	0	3.93	2.36	3.03	3.64	7.28	5.7	0	1.48	2.23	0	6.04	1.23	0
TraesCS1A02G005200	9.71	7.7	0	5.6	2.93	23.32	14.28	9.11	38.33	12.34	6.63	12.1	9.79	14.31	7.85	9.28	1.2	3.04	4.63	14.72	14.57	8.96	16.26	8.85	2.33	7.33	7.48	2.99
TraesCS1A02G005300	0.88	0	3.31	0	5.85	0	4.5	7.28	0	0	1.65	0	3.01	0	11.83	0	2.39	0	1.85	0	1.83	1.28	1.48	0	0	0	2.32	0
TraesCS1A02G005400	16.75	3.43	67.86	0	23.38	23.4	0	1.82	1.41	13.39	0	6.03	1.5	224.86	0	0	2.39	0	0	0	0	3.84	0	0	0	2.44	2.93	0
TraesCS1A02G005500	105.67	58.41	97.52	85.5	37.82	146.83	87.44	62.85	19.66	30.93	23.79	81.3	88.41	74.68	26.37	27.57	30.77	12.12	24.63	40.83	36.7	72.8	28.07	55.61	16.13	61.72	35.69	23.94
TraesCS1A02G005600	133.33	130.44	53.79	107.55	94.54	233.22	97.65	124.97	101.63	93.71	51.49	120.13	122.94	114.39	116.26	130.04	66.8	101.42	162.36	222.56	87.04	83.42	72.48	69.9	30.01	84.49	121.76	107.87
TraesCS1A02G005700	51.17	43.67	52.99	38.08	81.02	130.34	45.82	81.11	43.98	65.84	34.81	63.93	78.33	51.84	20.64	41.1	44.32	19.73	45.33	33.84	20.06	43.54	36.96	52	2.33	32.98	51.88	5.98
TraesCS1A02G005800	742.34	697.16	1754.66	935.39	698.83	2041.47	583.86	634.66	830.51	1474.68	172.29	567.83	689.06	1186.51	292.38	196.07	348.33	141.57	147.74	445.09	191.79	517.81	518.77	643.16	154.37	148.75	204.51	167.45
TraesCS1A02G005900	274.07	320.87	229.09	259.43	248.9	720.54	176.56	206.83	288.28	744.76	167.21	192.4	156.91	430.32	260.51	279.4	258.02	244.07	181.57	427.29	205.43	167.47	131.53	263.08	159.65	145.74	120.5	224.3
TraesCS1A02G006000	152.64	9.42	7.45	0	4.88	28.96	10.52	0.91	3.55	19.54	10.78	2.59	0	4.47	29.46	5.3	28.76	0	6.48	32.38	8.2	6.4	8.87	7.74	23.3	1.22	0.58	16.43
TraesCS1A02G006200	1.76	6.85	20.7	2.24	3.91	23.32	30.07	30.08	18.45	7.2	13.27	12.97	6.78	4.47	10.8	42.44	45.54	27.32	4.63	48.58	26.4	37.14	13.31	18.8	16.32	23.22	21.28	11.95
TraesCS1A02G006300	2.65	0.86	14.08	0	8.79	16.08	9.02	6.38	4.97	6.17	51.42	4.32	3.01	0	9.81	2.65	7.19	3.04	0.93	26.5	7.28	10.25	8.87	1.11	157.35	2.44	10.93	0
TraesCS1A02G006500	7.94	0	14.91	6.72	3.91	0	2.26	6.38	9.23	4.12	6.64	0	1.51	6.26	0.98	1.33	2.4	3.04	0.93	2.94	0	8.97	7.39	0	1.17	2.44	1.73	0
TraesCS1A02G006700	0	0.86	26.49	21.27	0	36.19	15.78	0	14.9	1.03	0	19.01	12.05	0	0	0	32.35	30.35	0	42.68	11.84	0	23.65	0	0	7.33	35.1	0
TraesCS1A02G006800	0.88	42.8	19.04	15.67	4.88	51.47	80.44	5.47	15.62	21.6	1.66	2.59	3.77	9.84	14.72	90.2	10.79	19.73	9.26	186.97	110.14	20.49	22.18	6.64	2.33	2.44	17.25	14.94
TraesCS1A02G006900	0	0	3.31	0	0	2.42	1.5	1.82	1.42	2.06	0.83	0.86	0.75	1.79	0	0	2.39	0	4.62	1.47	2.74	0	0	0	1.16	1.22	1.16	1.49
TraesCS1A02G007000	21.17	4.28	3.31	0	0	0	5.25	0	17.01	0	12.42	4.32	15.06	0	12.82	0	37.09	0	0.92	10.29	0.91	1.28	11.83	0	23.27	3.66	29.54	0
TraesCS1A02G007100	0	0.86	0	0	0	0	0	0	0	0	0	0.86	0	0	0.98	3.97	3.59	0	0	1.47	1.83	0	0	0	0	0	0	4.48
TraesCS1A02G007500	673.36	912.66	536	1110.37	468.82	1593.9	578.6	586.8	414.02	682.86	587.68	657.49	444.6	818.16	890.96	1991.25	577.12	1560.08	661.79	2035.19	1013.03	1141.83	1638.97	1316.03	563.82	1043.9	533.19	1179.7
TraesCS1A02G007800	40.28	0	62.47	11.1	23.79	1.58	0.76	69.84	25.06	3.94	0	26.98	0.75	1.8	76.46	2.65	83.67	12.13	56.99	14.77	3.95	51.18	34.51	10.95	0	71.81	0.64	4.4
TraesCS1A02G007900	0	26.18	0	36.59	0	79.94	42.86	0	0	34.73	0	0	0	20.75	0	53.19	0	86.85	0	75.3	46.66	0	0	59.11	0	0	0	26.42
TraesCS1A02G008100	25.59	36.81	75.35	39.18	38.09	50.66	52.64	93.88	0.71	112.11	15.76	33.72	54.25	15.2	6.87	39.8	69.53	97.14	43.52	67.73	35.48	70.44	1.48	124.97	7	29.34	33.32	16.43
TraesCS1A02G008200	17.6	133.94	16.52	43.86	1.94	0	85.15	1.82	105.92	20.61	4.92	0	1.5	182.15	22.32	286.03	7.1	59.05	4.56	0	91.31	6.38	106.32	18.9	11.51	1.21	4.84	290.1
TraesCS1A02G008400	0	0	0.83	0	0.97	0	0	0	0	0	0	0.86	3.01	0	0	1.32	0	0	0	0	0	2.56	0	0	0	0	1.17	1.49
TraesCS1A02G008500	0	0	0	0	0	0.81	0	0	0	2.06	0	0.86	0	0	0	1.32	1.2	0	1.85	5.88	0.92	1.28	0	0	0	0	0	0
TraesCS1A02G008600	0	0	0	3.36	0	0.81	15.76	0	0	0	0	0.86	0.75	0	0	7.95	4.79	10.62	0	45.57	95.98	10.24	0	0	3.49	1.22	13.89	11.95
TraesCS1A02G009000	91.53	109.43	121.28	128.48	68.15	189.78	123.01	123.22	109.3	92.07	81.8	80.16	111.6	102.35	110.27	192.77	149.42	166.59	63.87	249.82	174.59	183.44	204.1	135.49	89.66	85.43	77.44	167.25
TraesCS1A02G009100	9.76	0	22.5	0	30.21	46.1	0	14.7	0	10.42	0	20.6	7.54	0	0	5.27	22.52	0	13.68	48.28	0	33.45	0	0	0	23.07	0	0
TraesCS1A02G009300	30.88	79.61	19.87	48.14	21.48	53.88	38.35	32.81	31.23	81.26	16.59	56.19	14.32	81.37	39.24	63.67	29.97	75.89	32.4	70.67	42.77	15.37	47.31	69.68	13.99	84.33	8.62	61.25
TraesCS1A02G009320	0	0	0	13.44	0	15.29	7.51	0	12.06	6.17	0	0	0	0	0	0	0	21.25	0	30.9	12.76	0	10.35	1.11	1.16	0	0	0
TraesCS1A02G009400	4.41	2.57	4.97	52.62	0.98	0	66.93	3.65	77.39	5.14	0	0	0	0	6.87	67.66	109.1	336.99	2.78	13.25	155.6	26.9	198.14	9.95	44.3	9.78	0	23.91
TraesCS1A02G009500	0	0	0	2.24	0	0	17.28	0	3.55	0	0	0	0	0	0	0	0	0	0	0	0.91	0	5.91	0	0	0	0	0
TraesCS1A02G009600	0	0	0	1.12	0	0.8	2.25	0	8.52	0	0	0	0	0	0	0	0	3.03	0	0	4.55	0	4.43	0	0	0	0	0
TraesCS1A02G009900	0	0	1.66	168.02	4.88	0	49.6	0	122.07	17.49	0	5.19	16.58	35.77	0	0	0	150.29	2.78	0	43.77	0	20.7	18.81	0	8.55	0	38.86
TraesCS1A02G010100	0	0	3.28	0	0	0	0	0	0	0	2.43	0.85	0	0	0	0	0	0	0	0	0	0	1.47	0	0	0	0.61	0
TraesCS1A02G010200	0	3.42	0.83	1.12	0	0.8	4.51	0	28.39	18.52	0	6.91	0	27.72	0	1.33	19.18	1.52	0	0	0.91	0	16.26	3.32	0	0	0	1.49
TraesCS1A02G010400	35.3	22.26	43.89	157.85	12.7	0.8	154.91	50.13	141.28	21.6	2.49	61.38	27.13	19.67	50.02	34.49	33.57	186.69	50	1.47	149.2	20.49	119.76	32.07	7	42.78	55.72	29.88
TraesCS1A02G010600	0	0	0	0	0	0	0	0	0	0	12.46	0	0	0	0	0	0	0	0	0	0	0	0	0	23.32	0	0	0
TraesCS1A02G010700	0.87	0	0	0	5.7	1.62	0	0.9	4.11	1.02	0	10.9	2.95	5.25	3.17	0	1.16	0	0.89	0	1.96	3.78	2.93	0	0	0	4.53	4.45
TraesCS1A02G011100	7.03	14.64	3.3	1.13	8.68	0	8.8	10.01	13.92	0	4.88	6.8	50.75	13.28	8.34	9.12	11.73	1.51	17.14	0	14.52	5.1	19.2	0	1.14	3.6	33.46	14.97
TraesCS1A02G011200	13.47	23.48	9.48	21.44	22.88	0	34.85	15.6	48.27	11.8	7.29	19.31	17.95	24.7	25.7	40.22	24.95	34.63	23.71	3.27	45.31	16.34	20.75	12.49	14.3	23.24	23.29	21.42
TraesCS1A02G011400	3.53	6.86	0	0	2.92	0	1.49	4.56	2.12	0	4.13	2.58	1.5	0	2.98	1.32	1.19	1.52	0	0	3.69	10.23	0	0	3.48	1.22	3.52	0
TraesCS1A02G011500	0	4.22	0	3.33	0	0	13.77	0	4.77	3.97	0	0	0	8.14	0	1.33	0	7.61	0	0	13.68	0	4.51	1.1	0	0	0	11.75
TraesCS1A02G011600	16.59	15.94	14.13	23.25	25.61	0	29.67	12.37	28.44	22.68	18.37	13.9	8.93	20.71	11.63	17.25	15.3	13.64	32.16	0	29.39	0	23.99	20.78	9.43	7.28	1.9	14.64
TraesCS1A02G011700	4.39	0	15.66	0	2.9	0.81	0	2.73	0	0	11.44	9.37	10.45	0.89	1.02	0	2.36	0	0	0	0	2.55	0	0	0	3.62	2.44	0
TraesCS1A02G011800	0	2.57	0	0	0	0	0.75	1.82	1.42	0	2.48	0	0	1.79	0	0	0	0	10.16	0	0	0	11.83	3.32	0	0	0.58	0
TraesCS1A02G011900	0	99.29	1.66	48.14	35.12	0	96.86	0	168.04	90.5	0	0.86	4.52	97.39	2.95	22.53	0	101.64	33.28	0	49.24	1.28	44.34	54.19	0	0	4.61	62.73
TraesCS1A02G012000	4.41	12.84	4.14	10.08	6.83	0	24.04	7.29	29.79	8.23	6.63	1.73	10.54	4.47	0.98	1.33	5.99	1.52	5.55	0	0.91	0	8.87	1.11	3.49	7.33	4.04	0
TraesCS1A02G012400	0	13.71	0	11.21	53.64	0	18.74	7.29	7.08	3.09	0	2.59	0	0	0	1.32	0	15.18	5.54	0	22.94	0	2.96	5.54	0	0	0	1.5
TraesCS1A02G012500	157.24	206.73	149.21	144.92	228.05	15.22	193.03	130.35	159.66	112.65	136.2	170.6	146.25	137.07	112.45	182.7	188.48	142.8	154.78	19.26	126.99	89.24	140.28	123.35	162.41	141.1	148.46	120.89
TraesCS1A02G012600	19.4	2.57	24	1.12	3.9	0	2.99	0	10.61	1.03	5.78	38.77	9.02	3.57	31.74	9.25	3.58	7.58	8.29	0	8.28	5.12	1.48	6.65	3.48	29.24	11.1	14.95
TraesCS1A02G012700	2.64	1.71	7.43	11.21	5.83	0	0	9.1	0	0	7.4	16.3	3	0	4	0	11.87	13.62	7.33	0	4.64	0	0	0	12.71	1.21	1.18	0
TraesCS1A02G012800	0	0.86	9.14	0	5.86	0	1.5	0.92	0	0	0	2.59	0	0	0	0	1.2	0	0	0	0	0	0	0	1.16	9.77	0	0
TraesCS1A02G012900	0.88	3.43	9.11	4.49	7.79	0	7.47	6.38	0	0	5.78	7.75	3.01	1.79	5.98	2.64	5.96	3.04	12.88	0	0	0	0	0	2.32	7.31	0.59	0
TraesCS1A02G013000	5.29	4.28	4.97	1.12	5.86	0	6.76	3.65	3.55	2.06	11.61	14.69	8.29	2.68	2.95	3.98	3.59	3.04	5.55	0	0.91	3.84	0	3.32	3.5	2.44	2.3	8.96
TraesCS1A02G013600	46.3	63.59	35.65	0	16.78	0	33.02	18	47.37	40.27	35.51	56.35	0	35.67	0	0	0	0	0	0	0	0	0	0	0	0	0	0
TraesCS1A02G013700	44.96	24.86	37.23	15.71	22.39	0	35.11	32.8	51.56	30.89	28.89	40.44	4.51	26.76	77.68	38.29	19.07	36.39	51.49	0	40.65	24.3	47.3	42.14	26.67	75.44	18.82	26.91
TraesCS1A02G013800	950.46	1211.65	859.63	1648.76	549.67	4.88	1024.13	1540.87	1644.82	1202.15	685.91	843.16	1089.52	923.91	2891.37	3040.57	3146.41	2597.07	2378.72	1.55	3031.2	3589.92	4326.39	2585.9	2053.81	1862.86	2750.4	2862.79
TraesCS1A02G013900	0	0	3.33	0	0	0	0.75	0	0	0	0	0	0	3.59	0	0	15.56	0	0	0	0	0	0	0	1.16	0	0	0
TraesCS1A02G014100	0	0	2.53	3.38	0	0	0	0	0	2	0	0	2.26	0	0	0	0	0	0	0	0	0	0	0	0	0	0	0
TraesCS1A02G014300	0	0	0	0	0	0	0	0	0	0	0	0	2.25	0	0	0	0	3.03	0	0	0	0	0	0	0	0	18.41	0
TraesCS1A02G014900	4.41	2.57	3.31	2.24	0.98	0	2.25	2.73	3.55	1.03	0.83	2.59	0.75	2.68	0.98	0	1.2	4.55	0	0	7.29	2.56	2.96	5.53	4.66	0	5.18	8.96
TraesCS1A02G015100	44.66	58.41	32.17	63.43	31.22	1.63	65.35	71.31	41.68	38.9	53.34	34.58	40.81	41.39	534.27	660.72	236.59	387.34	382.15	5.74	312.65	365.64	321.24	546.3	455.87	402.93	384.35	402.73
TraesCS1A02G015200	98.83	68.53	91.06	30.25	78.05	0	87.02	95.7	75.14	100.85	86.93	82.02	73.76	102.75	130.1	72.78	118.48	13.66	71.13	0	95.12	76.83	39.93	112.93	82.55	68.36	107.65	76.2
TraesCS1A02G015300	307.44	210.31	348.9	188.82	305.89	0	157.54	201.34	221.6	262.76	92.9	213.51	171.01	387.18	149.12	127.61	224.24	90.92	110.68	0	116.85	115	106.39	107.77	117.77	123.67	101.19	137.6
TraesCS1A02G015400	25.55	23.17	26.46	32.58	12.63	0	31.27	25.51	25.36	35.03	21.4	40.35	22.52	18.7	27.1	1.32	34.46	7.58	12.83	0	37.24	2.56	4.43	3.33	18.5	31.56	14.28	11.96
TraesCS1A02G015500	0	7.71	3.31	1.12	0.98	0	0	9.12	4.25	3.09	0	0.86	0	3.57	0	6.62	9.56	0	0	0	0	3.84	0	3.32	2.32	7.32	5.25	0
TraesCS1A02G015600	0	0	4.97	3.36	0	0	0	0.91	2.12	0	0	0	0	0	0	0	8.36	0	0	0	0.92	0	7.39	0	3.49	0	0	0
TraesCS1A02G015800	0	0	0	0	0	6.44	1.5	0	0	0	0	4.31	0	0	0	0	2.39	0	0	0	0	28.13	0	0	0	0	1.16	1.49
TraesCS1A02G015900	167.63	173.81	138.27	83.99	145.45	0	92.41	118.48	475.33	158.42	221.32	45.79	119.01	126.93	115.96	108.72	123.38	72.85	83.26	0	155.88	107.56	121.23	58.63	170.09	63.52	87.01	112.05
TraesCS1A02G016000	2.65	1.71	11.6	0	1.95	0	0	0	2.84	6.18	2.49	0.86	0	0	0	6.63	27.58	0	0	0	0	5.13	4.44	0	4.66	0	0	2.99
TraesCS1A02G016100	0	1.71	9.11	0	0	0	0	0	0	1.03	0.83	0	0	0	0	1.33	27.55	0	0	0	0	0	0	0	3.49	0	1.15	0
TraesCS1A02G016200	15.88	13.7	8.28	45.91	26.36	4.02	31.56	17.32	17.03	24.69	50.57	22.47	36.16	7.15	38.31	35.8	34.75	72.85	42.57	8.83	40.09	19.21	23.66	61.95	68.75	28.1	25.91	29.88
TraesCS1A02G016800	19.43	0	0	3.38	0.97	0	0	0	0	1.03	0	1.72	0	0.89	0	0	0	0	0	0	0	0	0	0	0	0	0	0
TraesCS1A02G016900	257.12	144.11	410.28	149.48	465.85	54.53	149.95	178.69	66.26	141.35	9.06	72.98	35.2	316.88	146.53	114.62	142.78	134.4	101.96	42.41	107.65	107.01	88.57	163.12	17.36	67.98	39.9	119
TraesCS1A02G017000	22.05	31.7	51.32	22.42	29.25	27.4	57.7	42.83	54.52	36.02	38.88	36.22	27.09	39.29	48.45	59.55	62.14	42.48	41.52	30.85	37.61	56.31	50.26	40.98	54.63	101.21	35.48	44.83
TraesCS1A02G017800	0	5.14	7.45	15.68	0.98	7.24	6.76	9.11	9.22	3.09	26.53	1.73	2.26	2.68	2.95	3.98	9.58	16.69	3.7	4.42	2.73	0	8.87	2.21	17.48	0	1.15	1.49
TraesCS1A02G017900	13.23	231.2	373.39	13.44	42.94	26.56	222.28	175.9	83.69	66.87	87.84	455.19	146.1	121.55	48.2	401.6	2097.88	63.74	93.39	88.27	308.45	162.61	87.23	79.67	165.36	323.62	387.29	295.84
TraesCS1A02G018000	0	36.83	178.86	13.44	9.76	25.76	54.07	21.88	15.6	77.18	33.15	140.8	23.35	52.74	0	63.62	759.16	24.29	7.4	67.67	42.93	17.93	4.44	80.8	52.4	28.09	26.58	71.74
TraesCS1A02G018100	0	0	0	0	0.98	3.22	0.75	0.91	12.07	8.23	0	0	0	1.79	0	0	5.99	0	0	0	0	0	0	1.11	0	0	0	0
TraesCS1A02G018300	0	3.42	0	0	0	0	0	4.53	0	0	0	0.85	1.49	0	0	1.31	0	0	0	0	19.64	2.54	0	0	0	25.28	20.43	8.93
TraesCS1A02G018400	6.17	2.57	0	17.92	12.69	11.26	0.75	0	4.26	11.31	13.26	6.05	9.04	0	11.79	5.3	0	44	10.17	73.56	0.91	0	1.48	42.04	19.8	4.89	3.46	1.49
TraesCS1A02G018500	89.99	53.09	154.82	97.44	97.59	107.03	71.34	22.78	423.39	416.66	244.45	148.56	93.38	73.29	229.23	328.7	781.91	271.64	221.92	260.38	180.7	78.1	329.69	511.22	487.94	286.98	124.68	231.59
TraesCS1A02G018600	6.09	231.67	331.35	21.97	17.32	13.29	137.77	59.3	76.71	40.35	24.8	118.58	93.45	21.14	4.06	928.55	1214.58	26.63	38.28	33.35	534.09	268.22	52.47	23.99	66.24	272.03	315.98	175.28
TraesCS1A02G018700	0	0	2.48	0	0	3.22	0	2.73	0	0	0	0	1.51	0	0	0	0	0	0	5.88	0	0	0	1.11	0	0	0	0
TraesCS1A02G018800	9.9	5.24	11.82	3.26	1.99	0	8.02	11.5	15.5	0	9.65	13.42	16.92	5.47	1	1.35	6.1	0	4.71	0	4.66	0	14.36	0	2.37	0	9.53	1.52
TraesCS1A02G018900	39.69	95.97	78.63	41.48	62.39	29.02	77.15	62.88	44.59	46.31	37.22	115.53	59.43	88.39	41.56	104.52	82.43	36.41	108.82	38.18	77.11	94.7	57.65	45.41	47.64	131.66	97.84	77.72
TraesCS1A02G019000	82.72	704.9	1208.47	59.71	261.35	56.91	965.55	784.2	785.94	81.49	34.36	1069.46	881.25	1039.53	75.73	700.57	1014.52	77.21	213.5	65.45	1067.35	968.55	915.77	79.08	53.97	1337.24	948.25	1277.96
TraesCS1A02G019200	70.56	47.12	90.22	75.09	69.23	41.09	56.96	68.35	29.74	38.08	52.95	104.37	103.09	81.27	84	64.85	93.23	77.37	63.67	74.93	91.68	99.83	48.78	73.09	106.96	120.73	93	103.12
TraesCS1A02G020300	0.87	11.97	0.82	36.16	2.81	12.14	21.84	2.69	11.55	6.09	0	22.79	22.23	11.45	8.78	16.78	2.31	15.05	6.26	15.79	40.97	5.02	7.36	3.35	3.4	52.48	27.41	7.43
TraesCS1A02G020400	10.59	33.39	19.04	38.07	22.45	24.13	29.31	34.63	17.03	17.49	43.11	38.02	27.87	26.82	9.82	26.52	22.76	34.91	31.46	16.19	22.78	21.77	17.74	25.44	8.16	26.88	32.25	29.88
TraesCS1A02G020500	1317.05	927.25	820.29	1001.23	1156.15	941.26	1429.85	1030.82	428.08	1874.27	889.09	2189.17	1293.37	1158.99	871.23	595.35	842.26	505.23	1027.32	731.37	1082.83	598.99	273.51	865.24	792.54	1192.05	773.9	781.45
TraesCS1A02G020600	54.67	54.85	43.03	61.68	22.41	45.17	57.6	60.14	23.33	50.44	57.84	49.1	53.39	80.32	61.54	59.48	36.99	51.57	57.1	38.15	67.21	65.25	23.65	45.44	53.4	53.59	71.96	94.17
TraesCS1A02G020700	0	10.28	2.48	4.48	5.86	10.47	2.25	5.47	2.13	1.03	9.94	0.86	10.54	2.68	0	2.65	3.59	3.04	7.4	5.88	8.22	2.56	0	1.11	6.99	0	4.05	0
TraesCS1A02G020900	0	3.43	18.13	4.52	119.59	0.81	10.89	72	30.64	5.1	0	16.85	5.19	0.88	1.09	1.29	165.55	0	256.07	1.43	5.09	55.32	7.36	0	2.26	25.01	13.61	7.44
TraesCS1A02G021000	2.65	0	192.61	4.54	71.47	7.25	0	67.17	3.4	5.02	0	4.32	0	0	0	0	332.57	0	9.18	0	4.18	112.26	6	0	2.33	0	0	0
TraesCS1A02G021100	228.45	157.62	77.81	389.97	96.55	173.99	224.93	101.16	17.71	237.71	198.64	277.82	300.3	130.41	233	251.55	159.04	245.79	216.95	317.42	339.79	49.92	13.3	111.83	174.46	414.76	420.75	297.38
TraesCS1A02G021200	15.88	8.56	4.97	3.36	0	0	9.01	4.56	2.13	6.17	3.31	1.73	9.79	0.89	4.91	0	5.99	4.55	2.77	0	7.29	7.68	0	1.11	1.16	0	6.34	1.49
TraesCS1A02G021400	6.22	0	37.92	18.27	3.74	25.14	0	0	0	0	0	40.87	0	0.9	0	0	331.1	0	0	0	0	5.08	0	0	0	0	0	0
TraesCS1A02G021700	0.88	4.28	0	2.24	0	4.02	18.04	0.91	0	7.2	12.44	6.91	9.79	12.52	22.56	19.89	0	30.35	1.85	26.5	24.57	0	0	14.38	15.15	14.66	17.82	19.42
TraesCS1A02G021800	0	0	0	0	1.95	0	0	0	0	1.03	0.83	0	0	0	0	0	0	0	7.41	0	0	0	0	1.11	0	0	0	0
TraesCS1A02G022500	186.03	0	2.48	136.61	0	156.93	164.23	0	0	66.85	145.67	157.02	297.22	175.02	190.17	0	9.57	97.06	0	180.74	156.3	0	0	44.25	166.32	148.82	280.1	153.83
TraesCS1A02G023400	82.88	43.63	42.43	66.01	25.37	99.06	86.48	50.09	90.39	91.57	48.9	70.83	64.8	97.39	75.5	75.55	61.26	68.32	47.18	126.52	82.77	69.25	75.35	90.66	54.74	53.74	71.81	79.12
TraesCS1A02G023600	5.29	0	0	3.36	0	4.02	0.75	0	0	10.28	9.95	0.86	30.12	0.89	9.81	0	0	0	0	0	3.64	0	0	9.95	24.46	6.11	13.8	4.48
TraesCS1A02G023700	61.67	35.19	15.71	12.36	12.63	17	8.92	31.89	20.41	41.22	21.38	33.45	72.02	8.9	46.32	55.27	8.31	42.43	20.13	21.92	11.21	70.29	26.6	53.32	21.94	52.15	42.46	13.46
TraesCS1A02G023800	81.12	56.53	91.03	49.3	85.78	44.31	75.67	66.51	69.37	46.54	72.79	82.78	72.22	59.82	101.79	124.37	145.94	60.67	90.4	107.22	85.26	70.38	87.2	98.54	69.74	82.9	77.89	88.15
TraesCS1A02G024300	14.99	4.28	4.97	8.97	9.75	23.38	26.2	20.05	24.06	3.09	4.13	20.69	6.77	2.68	8.92	22.48	19.11	13.65	4.61	23.49	29.41	20.47	16.26	3.32	2.32	21.94	6.42	4.48
TraesCS1A02G024400	0.82	3.19	1.54	3.13	30.91	3.74	17.34	13.58	0	11.49	7.72	14.48	2.81	0	7.19	1.23	6.69	2.83	18.96	15.25	11.87	3.58	0	9.81	6.72	17.07	5.89	6.95
TraesCS1A02G024500	40.43	31.85	22.28	35	27.01	41.6	28.61	25.48	11.84	18.58	26.88	36.54	30.6	25.68	34.28	39.11	35.2	33.27	19.86	47.8	42.43	26.75	7.38	32.37	44.55	43.27	42.71	35.92
TraesCS1A02G024600	2.64	4.29	0.83	6.74	0.97	6.48	5.2	1.82	21.11	2.06	2.47	12.01	9	0	23.15	35.53	11.87	53.03	3.66	30.68	8.4	16.61	29.55	6.66	9.24	13.34	2.39	1.5
TraesCS1A02G024700	105.85	203.86	78.64	200.56	106.32	140.13	124.51	131.23	116.2	166.69	237.61	114.78	139.26	161.69	271.26	581.37	131.58	521.96	226.27	354.26	262.61	284.18	588.38	325.47	331.58	276.99	322.21	261.5
TraesCS1A02G025100	75.82	84.9	76.12	74.07	83.71	97.73	79.15	108.45	100.98	104.02	153.48	73.99	124	93.64	50.84	117.49	71.49	71.28	123.19	64.49	122.08	76.75	91.65	94.28	94.74	119.22	83.05	125.59
TraesCS1A02G025200	170.21	177.35	260.72	125.54	294.42	153.93	155.84	151.28	113.27	210.98	153.86	200.93	194.88	210.73	87.03	156.14	96.79	84.96	149.44	92.54	92.66	134.38	68	147.3	133.67	86.57	117.54	113.58
TraesCS1A02G025500	4.41	3.43	0	1.12	123.05	0.8	19.54	10.94	0	186.25	0	23.34	0	26.83	0	0	0	0	13.88	2.94	0	2.56	0	7.75	0	0	0	26.9
TraesCS1A02G025600	250.57	472.6	288.97	131.01	317.28	388.53	180.35	190.48	532.18	973.12	510.7	157.27	71.56	247.63	54.02	151.17	327.09	34.91	153.6	139.82	143.97	83.24	211.42	56.42	166.62	62.31	64.49	62.75
TraesCS1A02G025700	30.88	35.97	48.85	7.84	46.84	11.27	63.06	29.16	30.49	62.76	77.05	90.67	39.91	50.04	33.47	9.28	28.73	10.62	35.13	13.24	48.4	17.92	13.31	48.69	41.91	53.72	43.33	53.79
TraesCS1A02G025800	0	18.88	9.11	8.98	3.9	12.11	0.75	29.2	6.38	1.03	1.66	0	0	0	0	1.32	0	0	0	0	0	7.69	0	0	0	0	0	0
TraesCS1A02G025900	136.73	98.57	129.44	73.95	89.84	72.5	102.82	101.97	73.66	95.72	78.74	98.48	109.27	108.99	90.54	70.29	72.96	60.75	74.01	67.52	109.7	65.27	76.94	63.13	62.92	67.2	87.21	70.2
TraesCS1A02G026100	6.16	0	0	0	3.88	0	4.45	0	0	2.06	0	1.71	0	0	1.01	0	0	0	11.88	0	7.46	0	0	4.44	0	1.21	0	0
TraesCS1A02G026200	239.01	251.03	137.4	58.28	230.09	202.27	71.93	105.71	106.2	531.04	397.09	30.18	35.37	394.69	61.3	59.55	106.36	39.45	120.86	107.23	66.96	92.15	26.61	36.55	137.17	8.54	31.41	50.81
TraesCS1A02G026300	4.41	4.28	8.27	3.36	7.79	9.68	6.73	4.55	0	11.32	6.61	7.75	5.26	9.81	11.9	0	13.12	0	9.21	11.73	6.44	5.12	1.48	6.65	4.64	4.87	6.43	7.47
TraesCS1A02G026400	121.76	124.14	376.74	77.26	334.87	115.83	236.73	113.01	2.84	390.89	212.25	278.27	152.92	335.25	121.78	92.83	449.33	97.13	256.34	194.28	158.51	46.1	2.96	154.87	125.85	191.83	99.59	328.68
TraesCS1A02G026700	3.51	0	0	0	0	0	1.53	0	0	0	0	4.37	0	1.81	0	0	1.18	0	0	0	0	0	0	0	0	0	0	1.47
TraesCS1A02G026900	3.52	5.15	0.83	1.13	4.84	4.06	5.17	2.73	6.3	6.18	1.64	5.12	0.75	6.22	5.1	1.31	1.18	3.03	14.55	1.46	4.73	3.83	4.43	5.56	3.45	0	2.44	2.99
TraesCS1A02G027200	28.04	10.95	29.14	12.19	25.72	10.28	12.98	13.29	5.44	20.77	21.75	42.68	32.06	14.44	18.97	3.98	20.09	4.56	7.37	2.95	19.5	10	15	24.07	29.51	18.23	24.6	24.92
TraesCS1A02G027300	1.77	0	0	0	1.95	3.23	0	0.91	0	0	0	0	0.75	0	0	6.62	0	0	0	4.41	0	0	0	0	0	0	0	0
TraesCS1A02G027500	0	0	0	0	25.36	0	0	0	26.2	15.45	0	0	0	5.36	0	0	0	0	0	0	0	3.84	42.9	9.98	0	0	0	5.98
TraesCS1A02G027600	0.88	0	6.63	0	3.91	0	9.77	1.82	2.13	3.09	5.8	6.05	0	2.68	1.97	0	5.99	0	0.93	0	1.82	1.28	1.48	0	4.66	0	0	0
TraesCS1A02G027700	7.05	0	0	0	0	0.81	0	0	0.71	0	0	1.72	0	0.89	7.92	0	0	0	0	0	0	0	1.48	0	0	0	0	0
TraesCS1A02G027800	0	0	0	0	0	0	0	0	4.96	3.09	0	0	0	0	0	0	0	0	0	0	0	0	4.44	0	0	0	0	1.5
TraesCS1A02G027900	0	0	0	0	0	0	0	0	7.07	0	0	0	0	0	0	0	0	0	0	0	0	0	1.49	0	0	0	0	0
TraesCS1A02G028200	1.77	0	0	0	0	0.8	0	0	0	1.99	0	0	0	11.84	0	0	0	0	0	0	0	0	0	0	5.95	0	0	0
TraesCS1A02G028400	3.53	1.71	0	0	4.88	8.05	2.25	0	0	4.12	0	1.73	0	0.89	0	1.33	2.4	0	0	2.94	0	0	0	5.53	2.33	1.22	0.58	0
TraesCS1A02G028500	38.82	21.4	43.06	0	23.43	26.55	63.13	10.03	25.55	68.92	18.24	58.77	27.12	48.28	24.55	10.61	51.52	4.55	13.88	2.94	30.97	6.4	1.48	28.76	20.98	72.09	16.69	46.32
TraesCS1A02G028600	9.7	14.58	1.65	0	5.84	12.92	0	2.73	0	30.89	9.91	7.75	10.52	0	27.87	18.49	22.65	0	32.2	1.47	0	1.28	0	23.29	9.28	6.09	17.04	1.5
TraesCS1A02G028700	0	0	2.48	1.12	0.97	1.61	0	0	2.12	0	1.65	0	0	0	4.94	0	0	4.55	1.84	1.47	0.92	2.56	0	0	1.16	0	0	0
TraesCS1A02G028900	52.06	53.94	103.5	11.2	48.81	49.87	105.96	0.91	20.58	138.87	67.99	108.02	70.81	66.16	69.73	39.78	110.24	7.59	45.34	58.87	46.46	0	0	24.34	61.76	62.31	51.81	59.76
TraesCS1A02G029100	37.86	48.75	171.69	29.57	43.46	15.15	81.47	2.14	22.84	64.82	48.99	61.29	39.96	64.48	31.61	22.01	138.23	11.27	35.44	20.77	63.21	0	8.54	21.91	44.26	52.12	23.19	49.23
TraesCS1A02G029200	37.94	47.09	23.18	47.03	64.43	55.51	68.38	53.77	34.06	57.61	68.81	54.44	61.01	41.12	21.61	38.45	43.13	28.84	23.13	19.13	92.96	19.21	14.78	23.23	23.3	40.32	33.98	32.87
TraesCS1A02G029300	665.22	733.81	591.98	1351.73	511.46	1118.43	39.06	852.15	698.71	1735.49	578.51	131.31	497.09	1918.16	348.05	731.76	627.59	1420.48	133.19	401.68	206.12	618.46	616.51	721.38	481.06	166.11	336.19	515.46
TraesCS1A02G029700	17.52	2.58	3.29	0	1.91	5.71	2.18	5.44	1.38	0	0	0.84	0	4.4	1.06	9.05	0	0	0	0	0.99	0	0	1.12	0	1.19	0	0
TraesCS1A02G029800	988.65	541.49	494.12	271.26	767.23	397.32	373.1	445.63	407.76	592.81	970.28	151.77	231.74	878.63	525.2	179.95	228.23	194.19	1005.44	327.54	195.43	266.2	249.83	148.41	412.61	357.23	368.94	191.29
TraesCS1A02G029900	0	0	17.4	0	0.98	0.81	0	0	0	0	2.49	3.46	0.75	3.58	0	0	0	0	0	0	0	0	0	0	0	0	0	0
TraesCS1A02G030000	485.59	330.73	84.12	624.2	138.4	420.06	435.91	446.46	67.22	149.62	387.14	325.25	371.03	193.47	2492.06	4233.74	768.74	3629.12	929.91	3074.05	1329.08	2064.21	485.47	2335.46	1621.12	2108.28	2093.31	1707.56
TraesCS1A02G030100	192.2	359.19	115.84	364.58	237.61	285.7	194.34	220.52	181.61	247.09	361.68	220.4	142.08	234.63	246.59	557.47	128.79	365.51	307.36	274.25	263.81	437.5	693.22	432.34	319.03	251.98	296.84	304.94
TraesCS1A02G030200	0	2.57	1.66	0	0	3.22	0.75	2.73	2.84	4.12	0	1.73	2.26	0	2.95	14.58	1.2	3.04	3.7	2.94	4.56	1.28	1.48	3.32	1.16	3.66	0	4.48
TraesCS1A02G030300	0	0	1.66	0	0	1.61	1.5	0	1.42	2.06	0	3.45	2.26	0	0	3.98	1.2	1.52	0	1.47	2.74	2.56	0	2.21	0	4.88	1.15	0
TraesCS1A02G030400	44.97	84.84	41.38	109.88	12.67	34.67	63.63	305.28	21.23	10.29	191.8	7.76	5.27	199.96	328.93	265.82	54.93	135.01	2.77	214.34	199.44	401.81	5.91	1.11	315.95	8.53	5.25	369.16
TraesCS1A02G030500	18.53	47.96	24.84	62.73	15.61	43.47	51.8	41.01	12.05	45.27	86.98	50.08	79.06	25.02	17.72	64.93	53.87	88.01	9.24	51.47	42.02	38.41	25.13	54.23	44.24	62.26	64.73	55.29
TraesCS1A02G030600	180.92	101.61	103.1	82.52	95.25	88.23	89.92	81.87	47.19	139.32	91.78	125.47	147.58	117.57	91.26	36.4	83.05	46.85	63.87	60.67	81.83	58.53	14.76	57.01	61.5	88.73	38.26	68.85
TraesCS1A02G030700	209.81	67.74	111.69	113.33	303.71	64.6	73.19	116.64	60.73	80.32	55.29	356.23	84.17	90.97	304.84	514.89	257.39	441.29	213.31	235.99	165.43	232.79	134.5	285	257.36	240.89	225.93	348.32
TraesCS1A02G030900	156.08	168.23	158.25	109.47	0	124.68	159.4	136.39	2.08	0	1.78	175.39	153.81	97.44	79.82	134.75	148.67	16.11	0	90.6	106.08	90.11	0	0	3.76	127.56	114.45	113.17
TraesCS1A02G031100	0	0	0	0	0	0	0	0	0	0	0	0	0	0	0	0	0	43.88	0	23.43	25.65	0	0	4.42	0	0	0	0
TraesCS1A02G031200	330.73	192.78	285.55	160.29	202.78	216.78	169.33	188.64	163.54	151.29	195.22	115.56	91.8	200.91	175.04	144.23	199.56	162.33	117.16	258.52	149.54	183.02	119.74	157.27	198.76	104.86	93.09	158.41
TraesCS1A02G031300	26.46	10.28	35.6	216.2	34.15	120.75	102.82	125.77	69.47	105.97	97.74	33.67	56.47	38.42	425.53	392.16	675.01	541.73	258.76	714.68	563.79	578.67	272.02	683.98	564.54	97.66	94.26	271.95
TraesCS1A02G031600	4.41	0	2.49	2.24	0	2.42	3.01	2.74	0	1.03	4.15	0	0	0	0	0	1.2	1.52	0	7.36	0	0	0	0	0	0	0	0
TraesCS1A02G031700	0	0	3.31	3.36	0	2.41	2.25	4.56	0.71	2.06	1.66	3.46	0	0.89	0.98	0	4.79	1.52	0	0	0.91	0	2.96	1.11	0	1.22	0	0
TraesCS1A02G032200	0	0	0	0	6.85	0	0	0	0	0	0	0	0	0	0	0	0	0	10.18	0	0	0	0	0	0	0	0	0
TraesCS1A02G032500	1.74	0.85	1.64	1.13	0	2.43	1.45	1.79	6.79	3.05	0	2.52	0.74	3.51	4.35	8.99	3.46	7.5	4.44	0	1.01	3.76	2.93	4.45	0	10.68	8.79	1.48
TraesCS1A02G032700	3.54	0.86	0	6.74	2.94	0.81	6.79	2.64	2.14	2.06	3.33	3.47	2.27	5.38	0.99	1.28	1.2	0	6.5	2.95	20.11	0	2.97	0	0	3.68	0	1.5
TraesCS1A02G032900	719.66	333.16	418.79	154.61	18.53	157.03	288.69	112.08	9.21	607.03	33.94	139.78	155.79	21.44	129.25	86.06	157.85	33.38	0	85.23	361.53	125.43	4.43	23.25	36.06	164.69	76.53	19.42
TraesCS1A02G033000	52.91	50.56	42.21	75.13	23.39	82.26	55.38	66.52	52.34	65.88	52.9	61.18	48.13	78.54	67.42	116.35	100.28	69.78	35.01	92.47	64.39	76.77	28.09	59.83	67.35	54.83	60.16	97.15
TraesCS1A02G033100	232.79	163.7	278.05	127.85	155.87	109.7	178.8	113	154.15	146.18	199.96	264.47	139.12	164.21	172.67	103.1	126.5	81.91	160.26	132.07	81.93	89.56	107.9	170.66	167.17	192.45	139.78	116.59
TraesCS1A02G033200	1365.5	841.95	935.43	468.32	706.26	434.02	338.35	294.37	177.17	853	1054.09	176.08	280.04	626.27	646.79	145.69	252.44	239.74	939.45	147.01	82.32	275.23	121.23	265.67	493.37	141.56	161	171.84
TraesCS1A02G033300	20.12	6.85	9.08	1.13	3.76	12.16	6.55	5.39	0.68	11.19	4.05	6.75	8.9	5.29	14.27	3.88	11.59	7.53	5.37	17.23	19.46	7.54	4.42	3.35	6.8	7.16	10.96	4.47
TraesCS1A02G033500	86.13	382.18	116.35	693.29	132.12	217.81	162.82	426.82	190.73	422.11	295.56	401.03	256.7	479.82	466.87	2219.5	493.84	3514.83	502.75	1119.29	1024.25	1816.39	652.57	2647.09	1172.86	851.96	2636.85	2099.99
TraesCS1A02G033600	17.58	6.03	4.13	4.52	56.9	4.08	9.53	12.74	16.71	6.19	18.73	15.29	2.98	8.85	6.24	43.01	19.94	9.07	133.59	23.17	13.52	6.37	172.74	42.42	27.41	16.82	35.85	11.97
TraesCS1A02G033700	0	0	4.14	0	0	1.61	3	0.91	0	0	0	0	0	0	3.94	13.24	4.79	50.05	3.7	24.99	18.26	10.24	5.91	8.85	8.14	6.1	14.45	8.96
TraesCS1A02G033800	10.58	17.99	11.59	12.33	15.6	12.09	18.74	28.25	22.66	19.55	18.2	29.33	23.33	16.08	3.95	6.62	29.89	9.1	18.46	10.28	33.91	10.24	16.26	14.4	11.63	24.39	22.08	25.41
TraesCS1A02G034300	165.07	105.96	115.62	114.23	84.3	80.5	84.4	111.88	186.85	111.88	141.14	129.58	95.91	101.31	184.95	60.64	98.38	67.49	90.3	44.53	105.31	90.47	179.83	55.26	111.34	103.27	49.67	133.19
TraesCS1A02G034400	33.47	13.72	18.19	60.59	17.5	55.73	50.69	34.61	0	18.53	33.78	0	33.78	28.51	33.96	29	49.96	69.7	35.79	74.64	50.96	51.12	0	36.59	18.52	4.86	67.35	47.82
TraesCS1A02G034600	0	0	0	0	0	0	0	0	0.71	1.03	0	0	0	0	0	0	0	7.58	0	0	0.92	2.56	13.3	1.11	4.65	0	0	0
TraesCS1A02G034700	6.16	3.43	11.57	8.99	0	1.62	3.71	0.91	23.88	5.15	1.64	0.86	2.25	0	3.03	3.94	2.37	4.54	2.74	10.21	2.81	2.55	31.01	1.11	9.22	12.11	3.61	0
TraesCS1A02G035000	19.4	22.28	27.31	19.06	50.67	13.71	28.44	43.74	26.88	21.62	46.29	29.3	41.37	25.88	15.86	43.63	47.76	50.06	18.43	4.4	76.33	83.17	51.74	22.16	17.42	38.99	35.04	32.88
TraesCS1A02G035100	137.62	235.5	212.77	41.45	157.1	165.01	99.84	48.3	131.17	234.58	146.63	76.85	48.94	110.81	40.37	62.28	306.44	18.21	94.28	79.42	75.81	70.42	48.79	21.03	110.6	40.29	64.15	25.4
TraesCS1A02G035200	7.94	4.28	6.62	15.69	3.9	8.06	2.99	8.2	12.03	16.47	13.23	9.48	5.26	5.36	8.91	9.26	4.78	12.13	9.22	10.28	10.11	12.79	14.78	11.08	3.48	0	4.08	1.49
TraesCS1A02G035300	0.88	6.87	8.26	10.13	6.78	3.25	8.14	5.47	7.71	10.31	2.46	11.11	4.49	3.55	3.05	5.25	7.09	3.03	2.73	7.28	11.34	2.55	13.3	13.36	1.15	12.09	3.04	0
TraesCS1A02G035400	0	0	0	0	4.9	0	0	0	0	0	0	0	0	0	0	0	0	0	7.4	0	0	0	0	0	0	0	0	0
TraesCS1A02G035500	19.6	18.57	17.44	10.23	13.85	10.8	15.65	17.03	22.7	14.45	15.28	17.64	10	11.34	20.59	56.23	18.34	46.85	20.5	20.75	28.86	38.46	47.8	34.29	34.03	56.49	21.58	28.54
TraesCS1A02G035600	60.83	24.87	60.39	29.18	3.89	205.12	39.57	28.25	2.82	35.01	19.8	75.71	12.02	47.26	73.76	162.36	490.86	57.62	40.45	260.87	25.89	79.3	82.77	74.3	382.5	41.36	83.02	92.69
TraesCS1A02G035700	6.18	1.71	6.63	6.72	0.98	2.41	0	0	6.39	0	0	1.73	0	5.36	10.82	2.65	15.57	4.55	0	0	0	0	0	0	5.83	0	0	5.98
TraesCS1A02G035800	195.41	155.09	200	156.38	176.9	156.65	169.79	159.69	146.76	231.6	154.54	172.43	226.68	169.59	214.04	252.2	184.18	216.42	117.9	236.43	221.48	226.9	183.86	170.64	243.88	214.22	133.82	260
TraesCS1A02G035900	13.24	1.71	5.8	10.08	5.86	3.22	0.75	5.47	6.39	3.09	13.27	13.83	12.81	0.89	10.81	5.3	8.39	1.52	0	1.47	0	5.12	4.44	0	2.33	12.22	1.15	0
TraesCS1A02G036100	67.93	73.71	95.24	82.92	109.27	82.2	89.17	109.33	97.76	82.31	88.57	64.69	91.08	110.78	190.6	291	115.96	194.13	146.72	140.89	116.35	235.61	206.94	176.08	225.56	56.14	204.96	131.56
TraesCS1A02G036200	254.75	343.01	183.65	528.6	217.03	289.96	297.09	318.01	322.61	329.53	461.96	343.2	225.4	265.71	572.48	968.72	445.48	793.05	585.38	706.26	517.22	804.45	953.29	642.2	635.04	653.1	482.13	603.99
TraesCS1A02G036300	5.29	10.28	13.25	15.68	14.64	13.68	4.5	12.76	17.73	3.09	9.11	20.73	12.8	32.17	4.92	5.3	8.38	7.59	5.55	10.3	10.04	6.4	8.87	5.53	11.64	8.55	12.71	37.35
TraesCS1A02G036500	2.65	4.28	13.24	5.6	27.3	2.42	3.75	9.11	0.71	3.09	19.86	11.21	5.27	0	6.92	10.59	17.93	1.52	3.69	5.88	11	10.24	2.96	2.21	1.16	7.32	2.91	0
TraesCS1A02G036700	0	0	0	0	0	0	0	0	0	0	0	4.33	0	0	0	0	0	0	0	0	0	0	0	0	0	12.23	0	0
TraesCS1A02G036800	0	0	2.49	1.12	2.93	0	2.25	0	0	0	2.49	0	0	0	0	0	5.99	0	2.78	0	0	0	0	0	1.17	2.45	0	0
TraesCS1A02G037200	0	0.86	0	0	8.74	0	0	0	0	0	0	0	0	0	0	0	0	0	0	0	0	0	0	0	0	0	0	0
TraesCS1A02G037300	0.88	0	4.97	0	0.97	1.62	0	0.91	0.71	0	0	0	0.75	0	0	0	0	0	0	0	0	0	0	0	0	0	0	0
TraesCS1A02G037400	607.39	450.01	470.73	484.86	320.91	371.34	477.67	393.21	320.91	404.22	264.03	413.2	438.39	465.23	535.65	483.48	227.14	441.1	358.52	447.97	391.11	510.62	442.25	503.77	583.42	517.53	468.19	414.45
TraesCS1A02G037700	13.24	17.99	9.94	2.24	4.88	3.22	6.01	0	2.84	14.41	8.29	6.91	7.53	10.73	0	0	17.97	0	4.63	8.83	0.91	3.84	2.96	0	0	0	0	2.99
TraesCS1A02G037800	31.78	27.42	18.22	8.96	18.55	12.88	9.77	14.59	4.97	11.32	18.24	15.56	15.82	47.39	0	0	9.59	3.04	3.7	2.94	3.65	0	2.96	0	5.83	0	0	0
TraesCS1A02G037900	410.76	68.61	72.8	68.47	67.14	48.47	80.59	9.11	299.24	66.94	671.32	816.08	87.14	337	420.22	84.45	121.46	63.68	96.46	102.55	74.08	14.07	128.58	107.6	559.55	888.83	95.01	384.23
TraesCS1A02G038200	0	0	0	2.26	1.94	0	0	0	0	0	0	0	0	0	0	0	4.72	0	0	0	0	0	1.48	1.12	0	0	0	0
TraesCS1A02G038300	0	0	0	2.24	0	0	2.97	1.82	4.92	3.09	19.72	4.28	0.75	0	0	0	0	0	0	0	1.86	0	4.43	0	23.07	0	0.6	0
TraesCS1A02G038400	14.12	35.94	31.45	105.2	42.01	42.61	49.58	55.57	50.38	56.61	38.99	13.84	51.95	25.02	9.83	38.48	71.86	81.98	42.55	17.67	49.16	26.91	28.11	39.85	6.99	4.88	32.79	10.46
TraesCS1A02G038500	4.41	5.99	38.07	1.12	0	1.61	1.5	3.64	5.67	5.14	0.83	9.49	1.51	14.29	1.97	9.27	56.21	0	0	10.29	8.23	10.24	4.43	2.21	3.49	0	5.79	17.93
TraesCS1A02G038800	0	5.17	0	0	3.75	0	1.48	0.9	1.37	0	1.65	1.72	0	0	1.12	0	1.17	1.53	0	0	0	0	4.48	0	2.31	1.21	0	1.5
TraesCS1A02G039100	32.07	64.73	36.46	49.97	17.74	10.72	5.29	59.32	25.21	2.86	106.26	85.14	10.8	9.05	56.24	103.98	41.94	33.39	29.36	4.52	2.81	42.92	35.74	21.54	29.17	113.33	9.47	1.53
TraesCS1A02G039200	68.81	59.95	67.05	56.02	39.02	32.21	42.77	62.88	112.7	46.3	74.53	65.61	50.44	67.9	107.42	66.23	90.94	72.84	30.49	45.58	50.28	25.6	97.57	60.88	66.34	47.6	44.56	92.64
TraesCS1A02G039400	111.06	113.07	95.95	109.84	118.82	95.25	126.08	134.81	147.77	126.55	98.31	50.82	110.51	110.63	106.03	199.56	146.78	131.91	135.39	74.82	136.97	122.78	143.32	143.97	94.02	86.46	136.01	85.37
TraesCS1A02G039800	12.35	12.85	8.28	14.56	3.9	8.05	26.24	8.2	22.66	5.14	1.66	0	3.01	21.43	20.73	27.8	26.3	25.79	8.31	22.04	29.3	15.36	10.35	13.28	0	2.44	15.08	4.48
TraesCS1A02G039900	37.05	21.4	36.43	22.39	23.43	11.26	15.78	27.34	2.13	47.32	23.21	7.78	41.43	16.98	6.88	3.98	15.57	1.52	0.93	0	7.29	1.28	0	12.17	15.15	8.55	0.58	0
TraesCS1A02G040000	0	0	0	0	0	1.62	0	0	0	3.1	4.14	2.59	2.26	0	0	0	1.19	0	1.84	0	0	0	1.48	0	0	0	0	0
TraesCS1A02G040400	49.41	63.36	43.05	81.76	50.75	70.01	59.33	39.19	76.6	70.98	38.12	30.23	75.31	71.5	55.08	99.41	82.63	150.24	104.5	120.64	102.18	97.31	124.19	63.07	50.08	47.63	91.74	59.76
TraesCS1A02G040500	9.66	25.84	20.61	33.94	18.25	22.07	29.91	21.82	16.62	23.73	21.9	17.78	31.28	10.6	20.05	20.76	18.68	45.32	30.52	25.96	40.2	39.41	29.51	41.4	21.6	19.16	30.27	26.94
TraesCS1A02G040600	1796.92	518.15	377.5	584.78	402.94	447.62	433.02	541.35	555.73	553.55	380.99	309.94	461.53	553.08	2736.02	1612.27	747.96	2494.65	740.17	1005.79	953.25	1290.47	1252.19	1402.33	839.18	639.62	1098.56	799.41
TraesCS1A02G040700	6.18	0.86	5.8	2.24	4.88	2.41	7.51	9.11	12.77	9.26	31.5	24.19	5.27	3.58	2.95	0	1.2	1.52	4.63	0	0.91	1.28	7.39	12.17	33.79	34.2	4.61	7.47
TraesCS1A02G041000	1.76	0.85	0	1.11	3.73	3.95	1.53	5.37	1.39	2	0.84	0	0.75	0.9	0	1.33	0	0	0.92	0	2.82	0	0	2.2	0	1.21	1.2	0
TraesCS1A02G041100	15.88	20.55	80.29	6.72	20.49	18.51	5.25	0	0	45.26	44.73	12.95	36.89	9.83	10.83	13.25	89.77	0	36.97	8.82	1.83	0	0	33.2	30.26	8.55	21.96	14.94
TraesCS1A02G041300	0	0	0	0	0	0	0	0	0	0	0	0	0	0	0	0	4.62	0	0	0	7.81	0	0	0	0	0	0	0
TraesCS1A02G042100	15.87	0.86	0	4.48	17.54	0	0.75	3.64	10.61	1.03	0	0	4.51	7.14	0.99	3.97	0	0	1.84	0	1.84	11.52	1.48	0	0	0	0	0
TraesCS1A02G042500	0	0.86	0.83	1.12	1.95	4.02	3.76	0	3.55	4.11	1.66	3.46	0.75	0	2.94	0	1.2	0	0	5.89	1.82	0	0	3.32	0	0	5.17	0
TraesCS1A02G042700	1167.96	341.31	990.23	641.98	423.32	693.88	738.14	807.32	298.58	435.6	370.35	977.89	463.56	590.24	727.31	514.66	538.31	703.57	480.55	528.91	374.85	539.69	255.69	479.18	457.68	828.15	512.45	560.64
TraesCS1A02G042800	4.41	0	23.15	5.61	23.35	6.46	0.75	0.91	0	3.09	0	4.3	1.5	48.14	0	0	2.38	10.61	0	2.93	2.77	0	2.95	0	1.16	0	1.18	0
TraesCS1A02G042900	9.7	6.85	5.8	8.96	4.88	0.8	10.51	14.58	4.25	3.09	0.83	3.45	9.04	5.36	13.78	10.6	9.58	33.39	8.32	14.71	12.78	30.73	19.22	18.81	11.64	10.99	9.24	8.96
TraesCS1A02G043200	240.71	218.58	300.37	266.95	256.16	306.6	385.1	233.28	318.1	261.49	222.2	268.69	290.22	333.7	258.27	257.68	180.13	268.46	351.68	331.53	319.77	287.85	218.76	273.77	191.48	280.06	280.59	367.71
TraesCS1A02G043400	8.82	12	10.76	17.94	15.59	7.26	23.21	8.2	22.64	14.41	8.27	6.89	18.05	13.39	9.91	6.61	3.58	15.17	18.43	14.68	19.31	7.68	4.43	13.3	11.61	17.06	21.59	19.43
TraesCS1A02G043600	124.27	118.38	124.07	105.55	165.32	112.38	125.22	145.78	161.47	174.07	112.89	128.03	103.63	170.2	106.09	88.33	116.57	106.12	115.61	74.65	109.56	98.45	141.87	95.44	125	76.54	61.63	98.69
TraesCS1A02G043700	9.69	2.58	14.89	28.09	3.89	23.48	29.02	1.82	45.77	9.27	0.82	11.16	8.26	16.03	11.06	5.27	15.44	3.03	0.92	42.4	28.92	1.28	22.17	0	11.56	6.07	3.58	43.38
TraesCS1A02G043900	132.45	0	119.32	28.03	1.95	290.9	3	0	0	3.09	0	24.2	0	123.42	0	0	52.71	0	0	0	0	0	0	0	32.62	0	0	0
TraesCS1A02G044000	32.64	13.71	14.07	4.48	3.9	12.08	27.74	17.32	0.71	2.06	14.9	161.35	1.51	12.51	33.56	13.24	14.35	3.03	5.54	19.11	13.74	10.24	2.96	2.21	5.82	106.14	2.9	10.46
TraesCS1A02G044100	2.64	3.43	7.44	5.61	3.89	4.04	8.19	4.55	0	2.06	2.47	56.67	10.51	9.8	4.01	7.9	2.38	3.03	6.42	1.46	9.29	8.95	0	5.55	8.1	52.21	2.97	8.97
TraesCS1A02G044200	63.48	91.72	110.05	76.28	59.41	86.34	96.44	76.55	58.66	75.16	87.54	95.58	91.72	74.05	67.58	84.56	77.53	47.02	92.96	79.2	86.67	69.08	42.86	67.62	88.18	90.09	63.31	80.72
TraesCS1A02G044500	266.43	332.49	389.52	290.41	346.17	285.32	342.74	284.02	303.09	370.09	314.51	296.62	346.41	339.19	265.03	188.64	305.49	232.61	303.07	317.33	385.42	262.09	183.89	262.13	270.9	247.17	268.35	266.47
TraesCS1A02G044600	46.54	36.17	31.34	63.32	35.57	54.75	32.14	34.56	27.04	40.24	72.25	44.9	46.2	38	78.87	101.33	45.58	51.38	67.41	75.07	81.06	43.25	101.82	102.89	106.98	86.28	113.93	82.31
TraesCS1A02G044800	62.61	49.7	71.17	34.76	44.83	36.29	60.63	35.54	32.54	35	47.94	43.09	52.65	47.31	32.71	27.77	64.47	27.3	40.55	30.83	53.33	48.62	13.3	34.35	31.36	35.34	47.87	58.29
TraesCS1A02G045300	389.52	348.36	328.68	221.41	310.98	270.04	309.28	325.53	237.6	264.94	282.56	424.45	226.57	283.56	423.4	311.77	619.86	336.1	420.5	430.6	409.06	365.26	254.46	318.59	342.39	347.37	475	346.08
TraesCS1A02G045400	336.97	328.03	283.12	268.88	263.4	288.25	400.68	337.2	313.98	324.11	321.31	460.97	322.22	336.83	414.95	369.57	570.75	223.06	427.76	348.46	382.18	346.93	236.54	359.74	381.71	591.94	379.14	388.51
TraesCS1A02G045700	895.82	1056.91	934.21	966.85	906.79	1051.34	779.9	706.23	666.58	1034.64	773.13	802.62	1009.74	715.58	1399.73	1999.25	875.6	1463.62	854.31	1063.53	1071.82	1723.28	1699.83	1437.59	1264.9	975.32	823.12	862.48
TraesCS1A02G045800	734.58	332.49	412.97	173.79	235.84	446.68	233.57	103.89	185.37	190.42	136.41	586.95	339.99	232.99	642	256.56	255.55	100.12	153.93	215.81	122.24	168.91	121.21	73.12	84.8	381.43	218.2	136.01
TraesCS1A02G046000	2.65	0	3.31	2.24	0	0	0	0.91	0	5.15	1.65	0	1.5	0	0	0	0	1.52	2.77	0	1.84	0	0	4.43	1.16	0	0	0
TraesCS1A02G046100	10.57	11.14	5.8	2.24	3.91	5.62	0	0.91	0.71	2.05	3.32	7.79	0.75	4.46	15.68	9.3	0	3.03	0	4.42	0.91	2.56	0	3.31	2.33	22.02	0	1.49
TraesCS1A02G046300	5.29	4.29	1.65	11.22	6.82	4.84	7.47	12.76	3.53	6.18	11.56	9.47	9.02	0.89	13.92	5.28	21.46	15.17	11.96	10.27	11.07	6.4	14.78	8.87	2.32	8.52	11.15	8.97
TraesCS1A02G046400	74.97	77.1	81.95	180.42	54.61	141.77	41.99	143.08	438.47	151.27	87.73	108.71	158.81	105.4	468.96	432.93	252.31	684.28	134.79	448.22	116.31	518.4	696.29	457.28	457.08	375.73	664.46	557.4
TraesCS1A02G046500	282.22	221.68	209.7	193.66	292.73	381.21	310.16	262.38	208.5	258.57	229.52	388.95	388.77	299.34	271.16	156.39	312.53	192.67	193.27	276.54	215.08	149.76	133.01	217.87	192.14	315.04	319.16	179.22
TraesCS1A02G046600	159.56	401.3	541.88	406.23	329.96	170.4	247.15	289.77	271.14	341.87	247.53	193.57	196.87	275.55	158.48	250.81	241.85	354.84	167.3	171.47	183.08	241.73	217.27	289.46	221.39	215.31	223.16	309.46
TraesCS1A02G046700	0	6.86	4.14	2.24	11.7	0	0	0.91	4.96	1.03	5.79	0	3.76	6.25	0	0	7.17	0	4.61	0	0	0	2.96	2.22	1.16	0	1.17	5.98
TraesCS1A02G046800	36.09	22.34	25.61	24.77	31.97	26	33.26	21.86	23.12	16.5	14.74	36.74	29.19	40.86	82.62	64.23	33.07	37.86	39.12	55.32	35.02	70.21	39.88	35.63	25.29	48.32	48.21	26.93
TraesCS1A02G046900	4.4	5.99	0	1.12	5.83	0.81	0	2.73	1.41	3.08	0.82	0	0	5.34	0	0	0	7.57	0	0	0.92	2.55	4.43	2.21	0	0	1.75	1.49
TraesCS1A02G047000	804.68	832.14	1699.91	265.36	904.12	656.3	671.99	463.9	488.28	591.46	596.21	501.3	435.44	997.77	140.38	192.31	363.12	251.94	131.43	145.73	168.47	247.16	211.42	169.24	240.08	87.98	154.76	209.16
TraesCS1A02G047200	0.89	4.09	3.36	1.11	15.83	5.59	11.42	11.32	5.03	8.85	8.4	9.63	10.26	7.25	3.99	2.69	8.5	1.54	10.31	4.47	27.02	3.89	1.5	13.18	11.8	8.67	5.63	1.51
TraesCS1A02G047300	43.26	104.6	142.52	14.58	109.36	5.64	37.54	40.14	0.71	80.34	56.36	13.82	26.37	0	0	0	23.95	0	0	0	0	15.38	0	0	0	0	0	0
TraesCS1A02G047400	141.26	74.14	685.29	40.67	225.36	21.19	22.23	6.4	0	30	11.5	11.99	20.27	439.17	0	0	0	0	0	0	0	0	0	2.23	0	0	0	0
TraesCS1A02G047500	177.3	155.9	231.78	104.21	210.68	174.77	108.75	91.13	86.44	102.9	115.9	161.38	165.6	173.3	139.12	133.74	90.9	104.69	175.46	133.76	104.34	79.36	125.66	121.78	110.52	150.08	136.82	156.9
TraesCS1A02G048000	6.18	2.57	3.31	0	3.91	0.81	0	0	3.55	0	0	0	0	0	0	0	14.38	0	0	0	0	0	0	0	0	0	0	0
TraesCS1A02G048100	6.17	1.71	15.73	1.12	0	3.22	4.5	0	3.54	3.09	4.14	0	1.51	0	1.97	5.3	32.32	1.52	0	1.47	0	0	0	2.21	0	0	0.58	0
TraesCS1A02G048200	4.41	2.57	2.48	5.6	17.54	5.63	5.24	0	1.42	0	0	0	0	0	4.93	9.26	3.58	0	7.38	4.41	7.32	0	0	2.21	0	0	0.58	0
TraesCS1A02G048300	0	5.14	0.83	0	3.91	0	0	0	0	0	0	0	0	0	0.98	3.98	0	0	8.33	0	0	0	0	0	0	0	0	0
TraesCS1A02G048400	0	0	0	2.24	0	0	7.42	0	0	0	0	0	0	0	0	0	0	4.53	0	0	5.55	0	0	0	0	0	0	0
TraesCS1A02G048600	22.06	32.58	21.53	10.09	23.41	25	17.24	40.12	12.04	5.15	10.76	6.04	0	4.47	20.78	22.51	14.35	6.07	16.61	32.33	2.75	23.05	2.96	2.22	8.14	4.88	0	7.48
TraesCS1A02G048700	251.62	198.44	228.73	68.66	326.24	273.67	70.17	59.18	65.81	94.83	28.65	46.11	45.63	194.41	21.42	2.62	184.13	24.22	20	5.82	16.09	39.55	20.67	10.02	12.64	0	3.05	2.99
TraesCS1A02G049000	2.64	3.44	4.13	12.37	4.85	8.11	17.06	11.84	2.81	4.12	2.46	6.85	5.25	1.78	2.02	9.2	10.66	6.06	3.65	4.38	5.63	8.94	2.95	4.45	5.76	9.69	1.81	11.97
TraesCS1A02G049100	0	0	38.94	0	0.98	4.85	0	8.21	0	2.06	0	0	0.75	0.89	0	0	31.06	0	0	0	0	0	1.48	0	0	0	0	0
TraesCS1A02G049300	22.87	69.12	43.81	84.82	90.51	69.03	31.47	71.77	91.97	61.52	60.34	26.38	80.35	78.43	24.46	124.27	48.98	164.91	64.12	68.96	65.35	91.29	209.28	94.18	29.25	38.55	106.66	83.4
TraesCS1A02G049500	0	0	0	6.74	1.95	3.24	0	0	0	0	0	0	0	0	0	0	0	0	0	2.93	0	0	0	0	0	0	0	0
TraesCS1A02G049600	362.25	382.25	290.56	95.76	310.5	259.23	246.39	202.97	160.06	213.77	136.61	243.89	192.43	350.99	30.32	68.52	78.57	52.81	12.87	19.01	19.96	60.54	51.45	22	10.77	11.3	12.46	32.68
TraesCS1A02G049700	475.04	275.05	414.21	366.89	370.68	381.31	474.69	422.96	416.12	355.22	415.87	426.95	396.24	577.88	325.87	221.21	189.74	334.3	261.14	237.99	316.96	360.49	440.57	348.08	338.21	382.42	349.05	355.78
TraesCS1A02G050100	196.67	274.18	172.98	253.33	185.22	258.71	293.66	246.06	170.6	184.23	188.59	236.27	330.3	208.94	87.05	46.31	66.91	95.58	41.51	105.75	55.98	81.91	60.61	57.59	126.68	69.49	68.69	41.85
TraesCS1A02G050200	8.83	0	0	0	0	5.64	0	0	0	0	0	0.86	0	0	0	0	1.2	0	0	0	0	0	0	0	0	0	0	0
TraesCS1A02G050300	4.41	1.71	9.1	6.73	8.76	8.07	3.73	2.73	12	3.09	10.72	7.74	6.01	0	1.99	0	7.14	0	4.59	2.93	3.7	0	2.95	6.65	3.48	2.43	2.94	0
TraesCS1A02G050400	0.88	0	2.48	0	0.97	1.61	0.75	0	0	0	0	15.49	0	0.89	0	0	1.19	0	0	0	0	0	0	0	0	0	1.17	0
TraesCS1A02G050800	0	0	0.81	0	0	0	0	0	0	3.83	1.61	1.67	0	0	1.07	0	0	0	0	0	0	0	0	2.14	2.27	0	0.66	0
TraesCS1A02G051000	0	0.86	0.83	2.24	0.97	0	0.75	3.64	8.46	5.15	0	0.86	5.26	4.46	4	6.59	0	0	1.84	0	0	0	2.96	0	0	4.86	9.46	1.49
TraesCS1A02G051100	5.29	5.14	8.28	12.32	13.65	2.42	23.25	5.47	23.38	2.06	9.93	7.77	40.64	6.25	6.91	3.97	14.35	16.69	7.39	0	32.03	6.4	13.3	16.6	9.31	2.44	33.63	7.47
TraesCS1A02G051200	2.66	2.6	0	0	0	0	0	3.67	2.8	0	0.82	0	0	0	0	1.31	0	0	0	0	0	0	2.98	1.13	0	2.42	0	0
TraesCS1A02G051300	25.58	64.19	38.9	83.95	46.85	48.24	65.37	74.79	97.19	84.37	83.81	82.08	77.57	51.84	15.7	15.91	26.38	31.9	54.59	48.56	30.05	34.6	11.84	32.1	39.61	59.91	44.3	23.9
TraesCS1A02G051400	4.41	10.27	9.94	7.84	2.93	6.43	13.54	2.73	2.84	0	18.25	12.1	8.29	1.79	0.98	6.63	0	6.07	2.78	0	4.55	2.56	7.39	2.21	1.17	0	12.63	4.48
TraesCS1A02G051500	152.3	256.05	181.77	196.99	99.81	177.02	207.15	53.74	94.64	40.21	210.6	229.95	203.67	71.97	145.58	175.74	198.57	110.56	131.12	132.55	143.58	34.47	42.84	20.03	185.21	246.58	177.05	74.81
TraesCS1A02G051600	33.52	17.99	28.14	14.57	2.93	71.68	55.49	4.56	5.67	0	25.66	20.71	11.29	11.61	17.76	3.97	13.15	3.03	0	44.09	28.38	7.68	1.48	0	17.45	10.98	0.58	7.47
TraesCS1A02G051700	1159.01	3251.7	2364.87	1923.14	1661.41	2476.34	1319.89	2649.7	3009.16	4959.13	2124.24	1279.86	1200.93	3554.46	1406.55	2592.81	1705.35	2393.98	2138	2156.88	1615.58	2434.6	2134.08	2317.92	1967.2	1598.18	1565.16	1907.84
TraesCS1A02G051800	45.84	14.58	13.24	26.93	25.31	37.14	11.2	5.47	9.18	1.03	37.13	6.02	24.8	11.59	38.85	14.52	1.19	36.39	7.36	8.79	8.32	0	41.38	3.33	27.82	1.22	23.53	38.87
TraesCS1A02G051900	35.28	12.93	36.82	35.94	77.36	25.55	25.44	23.76	34.26	24.78	34.86	40.49	46.08	68.27	30.27	20.86	22.92	44.18	54.44	18.94	20.89	42.56	41.21	21.97	29.23	23.9	38.27	51.45
TraesCS1A02G052100	8.75	8.56	14.85	20.36	19.73	18.65	12.37	26.96	14.29	18.31	28.32	16.88	25.96	7.05	26.34	11.63	4.63	31.64	21.47	15.8	30.73	31.41	20.64	24.57	41.95	23.87	14.38	35.72
TraesCS1A02G052200	365.8	444.93	383.95	371.93	424.63	393.1	424.18	313.73	423.5	385.93	405.56	411.58	471.14	329.63	342.44	318.11	431.42	330.09	422.08	333.14	445.42	318.95	353.53	366.7	293.87	351.61	364.88	316.19
TraesCS1A02G052300	2.65	8.57	4.14	1.12	1.95	0.81	4.5	11.85	7.08	8.24	8.27	2.59	9.78	3.57	0	18.53	4.78	7.59	0.92	8.82	1.84	1.28	10.35	4.43	5.81	9.76	10.49	7.48
TraesCS1A02G052400	22.89	13.75	18.18	20.26	8.72	5.68	15.54	46.46	63.83	22.68	23.77	15.39	15.73	10.66	31.52	13.12	23.65	30.29	8.2	10.2	15.09	28.09	67.96	41.17	26.47	24.18	18.82	8.98
TraesCS1A02G053400	0.88	0	0	4.49	0	0	0	0	1.42	1.03	1.66	0	0.75	0	0	3.98	0	0	0	1.47	0	0	0	0	0	0	0	0
TraesCS1A02G053600	12.35	16.28	18.21	4.48	11.7	19.34	19.49	8.2	12.04	3.09	4.97	6.04	10.54	5.36	5.93	10.59	19.13	6.07	11.08	29.39	15.58	2.56	13.3	9.97	9.3	6.1	1.16	7.47
TraesCS1A02G053700	1.76	8.57	5.79	0	5.83	8.07	14.16	0.91	4.23	0	0.82	0	2.25	0	1	11.86	7.14	0	3.67	17.56	7.41	1.28	16.24	0	0	0	1.18	1.49
TraesCS1A02G054000	39.67	56.58	56.26	50.48	70.11	57.31	50.82	72.9	61.47	83.4	57.79	70.59	64.64	46.39	37.8	101.7	79.88	51.56	78.2	60.12	98.75	92.1	100.51	63.19	92.79	109.54	51.08	76.24
TraesCS1A02G054300	259.41	262.81	294.78	128.75	228.5	258.94	211.27	155.85	197.34	187.2	285.31	222.16	235.07	224.43	164.83	218.88	202.58	157.85	297.19	226.73	147.44	221.56	215.86	201.29	174.85	168.66	220.15	170.31
TraesCS1A02G054400	9.84	13.62	4.12	9.08	10.68	11.2	9.72	24.48	18.35	13.55	26.39	17.52	17.23	13.59	41.79	34.3	20.26	75.48	43.15	30.75	57.06	7.79	17.65	27.51	17.39	46.19	42.35	38.64
TraesCS1A02G054700	1.76	2.57	4.14	1.12	3.9	4.02	1.5	1.82	4.97	0	0	1.73	3.77	1.79	0	2.65	1.2	0	0	1.47	2.74	3.84	0	0	0	0	1.15	2.99
TraesCS1A02G054800	0	1.71	0	0	0.98	0.8	0	0	0	1.03	0	0.86	1.5	0	0	1.32	0	0	0	0	0	0	0	0	0	0	0.58	0
TraesCS1A02G054900	92.34	70.66	89.83	77.8	75.57	75.7	110.48	94.2	82.85	91.14	87	65.24	90.48	82.77	86.19	64.59	81.06	91.36	54.1	58.16	75.92	119.96	89.12	102.73	95.29	105.03	87.52	67.53
TraesCS1A02G055000	73.2	104.54	52.14	161.43	55.56	87.06	69.65	92.95	46.71	50.43	109.16	42.24	88.02	41.07	165.31	436.54	142.15	303.4	96.82	186.49	123.97	203.48	130.08	160.62	128.97	151.15	217.92	106.11
TraesCS1A02G055200	143.58	130.5	184.35	134.91	107.75	134.5	174.5	139.39	189.12	149.44	117.5	203.11	150.72	174.4	202.92	174.88	308.26	92.43	226.66	205.88	187.32	100.93	169.92	148.93	155.77	215.7	211.99	188.47
TraesCS1A02G055400	68.77	330.29	162.22	83.79	232.3	216.37	197.43	61.93	211.25	191.21	311.43	239.14	231.07	289.41	110.03	790.89	159.19	312.41	190.41	332.3	257.91	140.75	910.1	452.32	313.34	297.83	478.82	421.05
TraesCS1A02G055500	0	0	3.3	0	1.94	1.61	3.71	0	3.51	2.05	2.46	0.86	4.49	0	1	0	0	0	0	0	1.86	0	2.95	0	4.61	0	2.97	4.47
TraesCS1A02G055600	0	3.43	2.48	1.12	0.97	1.61	4.49	7.29	4.95	1.03	8.26	4.31	4.51	0.89	7.94	1.32	2.39	0	4.6	0	1.84	2.56	8.87	0	6.96	1.22	1.75	0
TraesCS1A02G055800	0	8.56	4.14	0	3.91	5.63	0.75	0.91	7.8	7.2	4.14	6.91	6.03	2.68	0	2.65	2.4	0	5.55	0	0.91	7.68	1.48	2.21	3.5	2.44	2.88	0
TraesCS1A02G056000	0.88	4.28	10.77	5.6	4.88	2.41	0.75	2.73	1.42	0	1.66	3.46	3.77	0.89	2.95	0	1.2	1.52	2.77	0	0.91	2.56	0	0	0	4.89	0	0
TraesCS1A02G056105	11.47	9.42	4.97	1.12	3.9	5.64	7.5	17.32	9.92	4.12	9.11	8.63	9.03	1.79	26.63	9.27	5.98	9.1	9.24	4.41	7.32	1.28	5.91	6.64	1.16	2.44	5.8	1.49
TraesCS1A02G056200	8.75	61.44	12.38	94.9	37.3	35.5	13.89	31.3	20.32	19.2	46.31	27.93	46.72	22.95	206.31	582.73	184.07	366.2	246.45	191.49	138	168.95	349.59	203.78	260.69	70.55	236.31	244.93
TraesCS1A02G056400	1.74	1.71	1.63	0	3.8	1.62	0	0.9	0	2.04	4.01	0	0	2.62	3.16	6.42	0	0	2.67	4.28	6.85	2.52	4.39	0	0	0	1.93	4.45
TraesCS1A02G056500	131.91	122.34	299.83	109.77	187.56	116.16	135.64	135.77	86.82	136.97	136.66	116.94	159.09	216.97	131.38	145.46	117.93	155.7	185.92	129.77	111.94	151.54	130.76	131.92	120.08	125.04	111.27	143.74
TraesCS1A02G056600	66.13	38.57	254.88	61.68	73.07	62.11	84.54	159.47	115.26	99.85	13.22	151.62	79.71	132.97	27.79	42.3	433.21	28.82	121.58	80.71	78.25	74.21	23.65	34.35	40.63	36.54	70.77	79.22
TraesCS1A02G056700	0	3.45	4.14	0	13.55	0.82	11.04	0	0.7	8.28	2.45	0	0.75	0	0	0	9.42	0	6.34	0	4.83	0	0	5.6	0	0	0	3
TraesCS1A02G056800	0	0	0	0	8.68	0	2.93	0	0.7	4.13	0.81	0	0	0	1.04	0	2.34	0	4.51	0	0.97	0	0	0	0	0	0	0
TraesCS1A02G056900	0	2.58	9.07	3.4	1.89	4.89	7.99	4.51	2.73	6.14	1.62	1.69	2.97	2.64	52.22	87.73	54.49	119.03	40.17	87.46	85.24	45.38	33.88	59.31	28.27	40.52	38.56	37.28
TraesCS1A02G057100	23.81	24.85	16.55	33.63	25.35	28.21	33.71	41.92	33.27	41.17	43.84	24.14	35.36	25.89	56.39	22.49	32.26	40.96	26.75	42.59	47.72	33.27	26.61	31.01	34.87	43.89	34.35	40.35
TraesCS1A02G057200	173.55	138.57	117.4	389.38	203.62	204.26	215.05	354.06	144.39	268.21	425.9	257.76	107.51	339.06	1198.25	3964.47	599.68	2635.29	1502.9	1841.22	1599.28	2188.8	4450.01	1605.19	2054.67	783.92	932.8	1061.05
TraesCS1A02G057300	2.65	14.56	11.59	8.96	8.78	14.48	9.76	20.05	21.28	2.06	13.26	7.77	19.58	5.36	12.79	14.58	16.77	9.11	17.57	5.88	12.77	16.65	8.87	13.28	9.32	13.43	22.5	1.49
TraesCS1A02G057400	1.76	1.71	1.66	0	3.9	2.41	3	2.73	6.38	1.03	0	0.86	0.75	0.89	2.95	0	0	0	1.85	0	0.91	3.84	2.96	0	0	7.32	1.15	0
TraesCS1A02G057700	0	0	0	0	0	0	0	1.85	2.1	0	8.3	0	0	0	0	0	0	0	0	0	0	0	0	0	0	0	0	0
TraesCS1A02G057900	0	0	1.65	0	0	0	0	0	0.71	0	0	0	0.75	0	0	0	1.19	3.03	0	0	0	0	0	0	0	0	2.92	0
TraesCS1A02G058000	0.88	2.57	1.66	1.12	4.87	0.81	0	2.74	1.41	2.06	0	0.86	0	1.78	1	0	0	0	4.6	7.33	0	3.84	0	0	1.16	0	0	1.5
TraesCS1A02G058200	0	0	2.48	1.12	2.93	7.24	5.26	0	2.13	0	0	0	0.75	1.79	0	9.28	3.59	9.11	8.32	1.47	1.83	0	0	0	0	0	9.24	0
TraesCS1A02G058300	36.99	38.64	31.41	21.36	30.09	34.85	57.15	57.39	35.84	17.52	32.85	25.7	20.24	16.9	35.38	55.2	40.29	24.24	39.28	70.06	70.33	38.33	28.07	50.02	34.6	54.51	43.32	50.86
TraesCS1A02G058400	1005.76	1144.03	1065.87	835.98	1426.08	622.88	1203.54	1535.28	407.59	700.95	1008.4	2001.6	1704.48	526.22	2843.42	4376.16	1811.69	1855.82	4998.56	2021.43	1834.48	2599.22	2056.32	4319.15	2784.77	3736.62	5729.9	3205.32
TraesCS1A02G058500	3.53	4.29	0.83	0	3.9	1.61	3	3.65	2.12	9.27	0	2.59	4.51	0	6.93	7.94	11.95	0	10.14	2.94	0	6.4	0	4.43	2.32	4.88	11.08	4.49
TraesCS1A02G058600	0.9	0	0	2.29	13.06	2.95	4.6	3.72	5.79	8.91	2.28	4.41	2.31	6.39	4.01	6.77	4.89	0	0.94	1.5	1.86	0	1.51	0	2.38	0	6.46	1.52
TraesCS1A02G058700	1.76	1.72	12.42	1.12	9.75	4.84	0	0.91	0	0	0	2.59	3.01	5.36	0	0	1.19	1.52	0.92	2.94	1.84	14.09	5.92	0	0	9.75	0	0
TraesCS1A02G058900	36.18	64.23	23.11	113.13	30.25	33.02	22.51	76.57	46.05	35	46.36	56.91	22.59	59.87	158.94	589.23	125.54	523.58	234.6	272	170.34	285.44	377.02	274.49	235.04	144.02	153.67	215.17
TraesCS1A02G059100	121.71	240.75	395.63	162.52	1352.25	149.89	56.2	131.23	107.62	164.66	72.8	107.8	153.5	283.07	12.85	17.2	28.68	53.1	39.67	32.32	8.25	74.23	34	7.75	55.8	8.54	6.4	34.37
TraesCS1A02G059200	44.99	25.69	33.94	22.4	24.39	38.64	18.76	79.29	121.93	138.9	10.77	16.4	28.61	72.38	19.7	71.54	55.05	44.01	73.01	32.35	20.1	67.85	75.4	28.78	19.79	10.99	27.76	35.86
TraesCS1A02G059900	0	1.71	0	0	2.92	0	0	0	0	0	0	0	1.5	3.56	7.93	6.6	3.58	0	1.84	0	3.68	0	4.43	0	1.16	6.08	1.17	0
TraesCS1A02G060100	13.23	48.84	43.04	39.23	42.9	58.83	37.46	58.32	26.9	31.9	42.19	67.27	58.69	27.68	12.86	21.17	63.34	10.62	11.99	32.32	23.85	16.64	14.78	11.08	24.41	62.18	20.94	19.43
TraesCS1A02G060500	0.88	21.41	0.83	76.17	35.13	41.86	7.51	23.7	12.76	7.2	80.35	12.95	48.94	3.57	16.74	92.75	5.98	119.88	36.97	48.53	10.05	64.01	122.71	49.8	37.25	26.86	83.25	11.95
TraesCS1A02G060600	0	0	2.48	1.12	2.93	0	0.75	0	0	0	0.83	0	3.01	0	1.97	1.32	3.59	1.52	1.85	0	3.65	0	0	0	3.49	0	2.89	1.49
TraesCS1A02G060700	90.82	92.56	41.38	57.19	123.73	78.24	72.58	75.64	89.11	27.79	157.84	93.91	134.61	81.22	68.45	89.89	75.2	121.35	61.72	74.84	126.99	84.45	135.99	35.46	104.5	135.22	133.86	103.13
TraesCS1A02G061600	1.76	0.86	0	0	0	0	0	0	0.71	0	2.48	0	0	0	1.97	1.32	0	0	0	0	0	0	0	0	3.49	0	0	0
TraesCS1A02G061700	324.68	364.96	253.34	296.87	161.86	217.16	341.85	246.17	281.38	263.38	485.68	297.77	351.02	378.78	355.35	789.48	569.31	544.77	207.69	395.4	386.48	416.19	658.05	340	691.04	456.39	304.45	535.15
TraesCS1A02G061900	1.76	0	2.47	1.12	1.93	1.62	2.95	0	0	12.36	0	4.27	5.98	0.89	1.02	2.62	7.08	1.51	4.55	0	6.61	3.82	2.95	1.11	2.3	7.24	1.22	4.48
TraesCS1A02G062000	0	0	0	0	12.03	0	0	0	0	0	0	0	0	0	0	0	0	0	7.23	0	0	0	0	0	0	0	0	0
TraesCS1A02G062100	957.46	788.72	878.71	531.76	286.28	754.67	735.38	626.02	441.6	565.24	321.18	647.36	341.27	681.53	606.77	548.16	610.47	403.41	287.06	390.06	330.36	871.14	846.93	543.23	376.98	334.72	362.18	446.96
TraesCS1A02G062200	23.87	23.26	32.36	15.79	32.17	12.19	7.46	35.66	19.07	23.79	20.63	11.19	16.56	88.45	0	0	2.38	0	0	0	0	0	0	0	0	0	0	0
TraesCS1A02G062400	7.05	9.43	4.14	24.67	29.23	9.68	14.97	17.31	12.02	14.41	12.4	8.62	17.3	12.5	15.87	44.95	21.49	30.34	26.72	36.69	49.67	11.52	26.61	8.86	30.19	28.02	11.68	8.97
TraesCS1A02G063300	30.87	70.24	66.22	76.2	37.06	18.53	47.24	44.66	35.42	25.73	35.59	42.28	73.01	24.12	26.65	50.31	65.77	65.24	56.32	30.86	43.03	39.68	42.87	37.64	45.36	25.62	59.17	17.93
TraesCS1A02G063500	50.14	39.56	29.72	50.74	19.33	36.64	44.17	41.89	48.19	35.08	50.62	43.45	33.63	29.26	28.84	45.74	37.66	27.24	63.42	36.3	40.15	51.01	64.98	60.21	34.37	62.64	47.1	28.44
TraesCS1A02G063600	6.53	13.68	8.76	21.93	15.28	7.66	13.49	24.09	16.57	17.12	16.22	16.06	14.01	8.75	28.92	7.01	23.44	16.34	21.23	19.09	25.3	29.79	17.2	15.17	17.1	28.69	27.83	10.24
TraesCS1A02G064000	121.7	137.95	63.73	265.68	134.51	105.59	98.12	185.91	576.83	220.25	176.15	184.5	197.11	173.21	75.22	136.26	138.58	172.94	97.75	139.51	72.53	262.35	804.16	130.71	385.79	99.96	255.72	115.08
TraesCS1A02G064100	161.42	135.34	150.66	142.31	211.65	90.21	167.99	154.02	147.36	126.57	165.56	64.72	151.29	100.05	138.15	112.55	154.28	124.42	190.22	111.7	151.96	99.84	79.83	77.5	93.06	68.32	138.02	91.15
TraesCS1A02G064800	2.53	3.28	4.75	0	3.74	1.98	10.79	7.85	2.72	0	3.17	1.65	0	3.42	3.62	0	0	0	3.41	0	8.72	0	0	1.06	0	3.51	0	2.86
TraesCS1A02G064900	1.84	7.12	2.29	0	1.02	1.68	2.77	2.85	2.62	0	1.73	5.4	0	0	7.21	17.13	1.25	0	0.85	1.53	9.55	2.67	5.46	2.04	1.21	5.09	0.6	3.12
TraesCS1A02G065000	4.41	6.86	14.07	3.36	2.92	6.45	10.48	3.65	7.78	2.06	3.31	2.58	6.02	10.71	5.95	7.93	8.36	6.07	7.37	2.94	10.12	5.12	4.43	11.08	3.48	3.65	7.6	2.99
TraesCS1A02G065200	7.89	6	1.66	2.27	0	2.43	6.58	11.68	4.76	0	7.32	9.32	0	1.77	11.04	2.59	2.32	9.06	0	7.2	9.27	0	14.77	1.12	4.55	2.39	0	2.98
TraesCS1A02G065300	89.1	117.92	84.44	81.01	76.3	151.56	79.46	129.96	178.2	104.96	61.48	77.58	58.59	266.86	42.03	28.85	75.8	37.56	35.66	30.56	39.9	59.58	24.89	28.51	74.87	39.87	39.71	39.96
TraesCS1A02G065400	49.4	20.55	101.83	24.64	104.42	27.36	52.56	51.04	22.69	30.86	12.43	17.27	10.54	26.81	90.54	139.15	8.38	101.67	7.4	17.65	46.56	74.26	23.65	19.92	18.63	4.88	14.44	65.74
TraesCS1A02G065500	13.93	5.86	1.66	7.77	0	7.86	9.05	15.81	1.34	4.9	2.48	10.36	2.96	0.89	38.92	43.38	94.65	27.16	26.62	52.81	54.4	11.13	2.97	8.76	41.99	53.31	20.5	24.97
TraesCS1A02G065600	0	28.26	19.05	29.12	10.74	20.12	0	33.73	26.97	4.12	30.68	30.25	12.06	9.84	0	33.16	39.55	33.4	12.96	19.14	0	8.97	20.7	25.45	23.31	28.11	11.52	26.9
TraesCS1A02G065700	300.85	251.67	216.98	166.08	172.09	314.83	222.4	195.72	309.17	336.72	192.06	203.44	188.68	292.9	250.28	186.07	248.73	244.9	229.07	230.5	201.44	261.19	209.79	245.04	198.07	154.29	224.68	224.72
TraesCS1A02G065800	1.76	0	1.65	1.12	0.97	0	0	0.91	0	1.03	0.83	0	0	3.57	1.98	0	0	3.03	0	2.93	0.92	0	0	2.21	3.48	0	0	0
TraesCS1A02G065900	3.51	0	0	1.13	0	0	2.94	0	0	0	0	1.7	2.24	0	2.06	0	0	0	0	0	0	0	0	0	0	0	0	0
TraesCS1A02G066000	5.68	7.75	4.36	10.81	12.84	10.52	10.66	18.15	6.84	3.31	10.18	3.71	6.47	2.88	2.11	14.23	7.35	1.33	4.87	3.16	2.93	2.75	2.59	3.56	3.75	5.25	3.09	10.48
TraesCS1A02G066200	1.76	13.7	11.59	26.88	4.88	19.31	21.04	7.29	43.28	33.95	24.87	12.96	22.6	9.83	32.43	23.87	50.31	60.71	46.26	27.96	37.37	7.68	32.53	36.51	109.51	64.75	172.28	59.76
TraesCS1A02G066300	42.34	45.39	56.29	48.17	36.1	43.47	32.27	34.63	7.09	32.92	38.93	63.89	49.69	0	28.56	19.87	68.22	22.76	32.35	35.29	5.48	30.73	0	18.81	29.1	59.81	36.43	0
TraesCS1A02G066400	234.63	197.86	67.88	470.59	101.44	151.4	96.76	244.24	249.42	160.52	325.38	104.43	215.29	114.35	830.49	2322.88	520.35	4492.81	702.85	1270.06	345.86	898.64	2016.46	2307.04	786.49	423.42	1098.67	630.6
TraesCS1A02G066600	7.92	1.71	0	4.48	2.92	2.42	0.75	6.37	4.23	1.03	7.41	2.58	3	0	1.99	0	0	0	1.83	1.46	2.77	0	0	3.32	0	10.93	2.94	0
TraesCS1A02G066700	72.32	36.83	51.31	34.74	19.5	34.64	1.5	30.07	15.58	20.58	9.1	95.75	44.4	35.72	19.75	1.32	10.76	6.07	6.46	5.88	2.75	16.64	11.83	24.36	3.49	0	19.16	4.48
TraesCS1A02G066800	880.15	767.33	1227.45	863.02	1167.68	658.28	900.47	548.92	378.49	513.13	361.2	1526.24	756.58	1694.79	386.93	134.56	315.72	197.06	234.57	265.91	343.24	283.21	187.8	230.26	282.97	326.57	282.99	344.2
TraesCS1A02G066900	2319.36	1961.78	3918.55	1983.52	495.79	1377.71	1357.77	1325.15	1204.25	1681.03	732.54	1926.18	2029.6	2815.31	1534.59	1993.45	1483.64	2443.27	960.77	1759.45	1210	1791.27	1373.46	1708.45	1367.2	857.3	1237.35	1688.36
TraesCS1A02G067000	7.05	0.86	0.83	2.24	0.98	0.8	1.5	1.82	0.71	2.06	4.14	0	1.51	0.89	1.97	0	1.2	0	0	1.47	1.82	0	1.48	3.32	0	0	3.46	0
TraesCS1A02G067200	73.22	50.53	34.77	39.21	39.03	42.67	32.27	48.3	43.95	38.07	23.19	44.89	40.66	18.76	91.64	39.74	35.9	72.84	85.01	49.99	48.44	44.81	50.26	87.44	41.9	57.37	71.74	41.84
TraesCS1A02G067300	58.55	114.42	79.51	120.97	86.36	140.52	120.36	173.58	179.69	128.3	234.26	101.32	226.53	94.82	65.42	113.01	134.46	207.67	46.37	86.31	217.55	114.42	234.48	147.63	127.09	145.22	185.33	77.64
TraesCS1A02G067400	3.53	2.57	2.48	2.24	1.95	7.24	1.5	0	12.77	6.17	9.95	10.37	6.78	3.58	0.98	1.33	4.79	0	2.78	2.94	1.82	0	0	1.11	0	0	0	0
TraesCS1A02G067462	8.81	5.15	9.92	1.12	14.58	6.47	5.96	10.02	7.05	10.3	9.88	12.88	15.76	5.34	3.01	13.17	17.83	4.55	7.33	1.46	11.17	10.23	4.43	3.33	3.47	14.57	3.57	11.96
TraesCS1A02G067600	6.18	1.71	1.66	2.24	7.81	2.41	1.5	1.82	4.26	3.09	2.49	3.46	3.01	2.68	0.98	0	2.4	0	0	4.41	0	12.8	4.44	5.53	1.16	0	0.58	1.49
TraesCS1A02G067700	0	0	0	1.12	0	0.81	0.75	0	3.54	0	0	0	0	0	0	0	0	0	0	2.94	0	0	0	0	0	0	0	0
TraesCS1A02G067800	0	0.86	0.83	0	1.95	0	1.5	0	7.79	0	1.66	3.45	5.27	1.79	1.98	1.32	1.2	0	0	1.47	1.84	1.28	0	0	0	0	0	0
TraesCS1A02G067900	62.51	35.43	92.82	94.96	50.78	57.95	43.21	51.74	22.55	24.62	49.56	107.69	60.46	61.3	54.25	63.97	49.3	21.66	74.23	4.33	39.06	54.82	29.09	40.74	39.95	31.14	28.64	42.66
TraesCS1A02G068000	61.65	65.27	66.95	94.47	35.9	85.94	86.04	65.59	80.79	70.09	78	74.5	100.44	76.49	57.69	65.69	56.86	40.91	44.74	39.4	88.26	77.92	78.31	64.49	73.78	112.61	47.63	85.27
TraesCS1A02G068100	46.75	14.56	1.66	66.1	28.29	16.1	11.26	45.57	21.97	11.32	65.42	26.76	36.14	29.48	131.08	321.89	150.77	373.28	113.64	207.31	65.83	234.28	215.84	208.09	218.79	50.04	180.58	207.7
TraesCS1A02G068300	539.34	587.83	503.84	468.84	342.15	461.15	539.7	495.39	576.4	500.18	478.1	595.3	468.56	586.51	610.99	454.19	467.23	556.35	373.86	467.06	443.8	488.69	499.05	556.22	511.79	365.45	731.43	411.95
TraesCS1A02G068400	13.17	29.29	18.14	0	19.18	0	0	5.45	34.55	23.72	17.82	15.23	6.7	10.59	3.18	0	53.63	0	12.55	0	0	33.03	4.43	2.24	28.39	0	5.2	16.46
TraesCS1A02G068500	0	0	0	0	1.93	0	2.2	0	1.39	0	0	2.55	0	1.77	6.16	10.42	9.39	0	0	0	3.81	1.27	0	1.11	6.85	2.4	0.62	2.98
TraesCS1A02G068600	2.65	10.28	8.28	4.48	1.95	4.03	9	3.65	8.5	12.35	3.31	8.63	8.28	4.47	2.96	7.94	3.59	16.69	15.69	5.88	18.32	1.28	4.44	8.86	3.49	9.76	8.71	0
TraesCS1A02G068700	2.64	6.9	0.83	22.62	2.9	1.63	0.73	15.49	24.38	6.2	6.52	12.76	23.91	10.64	4.17	0	0	0	0	0	0	0	0	1.12	0	0	0	0
TraesCS1A02G068900	25.64	6.03	25.72	0	42.87	13.02	3.73	0	0	9.31	12.37	8.6	12.79	2.68	0	0	0	0	0	0	0	0	0	0	0	0	0	0
TraesCS1A02G069100	0	4.28	0	0	2.92	0	0	0	0	2.06	0	2.58	4.51	0	0	0	0	0	1.84	0	0	0	0	1.11	0	1.22	1.16	0
TraesCS1A02G069300	26.46	64.23	48.84	48.17	231.28	20.93	27.02	43.75	63.09	65.85	46.38	18.13	61.74	26.81	50.23	227.88	160.38	191.2	100.73	61.76	171.78	313.66	334.11	167.12	114.07	19.53	61.3	161.37
TraesCS1A02G069400	93.38	128.77	106.65	137.14	97.1	108.54	109.96	122.08	139.27	167.97	99.47	125.17	129	121.04	68.55	127.59	173.19	87.89	118.89	106.63	193.61	121.39	106.39	92.23	114.28	106.68	88.69	152.56
TraesCS1A02G069500	16.75	0	9.1	1.12	0.97	7.25	6.74	8.2	4.95	4.11	0	17.24	6.77	9.82	3.95	2.65	44.2	0	0	2.94	1.83	0	0	0	0	0	1.74	1.49
TraesCS1A02G069600	10440.5	3206.32	3592.15	3099.51	3488.35	2831.02	3386.2	2253.82	2417.62	3330.4	4556.97	2301.22	2409.51	2821.98	4501.98	1733.13	1811.05	1212.46	3022.44	1507.46	808.39	2107.35	2358.04	1307.02	2394.66	942.5	1075.07	1249.15
TraesCS1A02G069700	51.14	40.29	41.37	37.01	62.33	41.96	41.87	35.54	47.36	54.56	85.08	58.56	45.86	37.47	31.79	46.25	28.63	47.02	32.22	27.87	33.18	65.25	54.69	48.77	37.13	32.88	37.5	64.28
TraesCS1A02G069800	0	0.86	5.79	3.36	5.85	0	0	8.2	0	1.03	0	0.86	3.76	0	0	0	2.39	0	7.38	0	0	3.84	0	0	0	0	5.8	0
TraesCS1A02G069900	36.05	62.81	33.02	93.64	42.49	66.82	52.18	89.22	78.8	40.25	89.71	53.61	56.76	31.9	234.74	634.42	149.25	508.35	148.34	218.98	204.46	308.46	530.09	412.79	263.16	291.22	238.83	251.46
TraesCS1A02G070100	27.32	43.78	78.58	58.43	4.86	30.76	40.2	34.63	50.02	0	21.41	65.25	18.02	60.58	45.2	23.71	76.05	45.48	37.57	46.81	45.66	33.24	22.17	0	37	53.42	28.6	73.29
TraesCS1A02G070200	0	0	0	7.84	0.97	0.81	0	0.91	5.66	3.09	0	3.45	1.5	11.6	27.73	95.18	2.39	147.08	32.25	96.85	41.34	207.21	434.4	88.59	48.77	31.67	5.83	50.79
TraesCS1A02G070300	28.22	24.85	23.17	37	36.05	29.84	31.43	23.69	29.71	22.65	29.75	38.77	21.81	33.92	40.66	47.6	28.65	45.51	66.33	46.97	26.68	56.3	103.47	36.57	48.77	48.73	40.32	41.85
TraesCS1A02G070400	1194.94	1519.44	1056.08	185.87	698.55	1043.59	229.93	679.25	1248.91	1638.91	790.42	173.73	206.02	736.17	123.37	70.1	298.62	15.16	539.46	247.7	60.43	173.92	332.32	113.95	248.63	76.77	163.64	140.35
TraesCS1A02G070500	0	0.86	0	1.12	0.98	0	0	0	0	0	0	0	0	0	0	6.62	0	0	12.92	0	0.92	1.28	2.96	0	3.49	0	0	0
TraesCS1A02G070600	433.2	388.71	437.17	110.86	277.23	262.27	96.17	77.47	143.32	268.49	180.71	91.59	58.75	593.56	50.11	31.82	86.25	21.25	79.57	52.98	21.88	29.45	56.18	17.7	59.42	23.21	29.38	19.42
TraesCS1A02G070800	3.53	1.72	4.14	3.37	0	0	7.49	11.86	4.25	1.03	4.14	4.31	0	0	7.94	6.62	4.78	7.59	3.69	4.41	7.36	14.09	0	0	3.49	3.66	0	0
TraesCS1A02G070900	27.56	16.44	3.3	56.8	6.47	8.02	5.98	64.72	59.73	15.58	52.54	38.69	59.51	42.3	17.71	28.06	8.34	42.04	0	0	0	12.72	8.83	13.8	33.06	3.65	0	7.1
TraesCS1A02G071100	27.35	29.98	16.56	22.4	4.88	20.93	48.03	39.19	30.48	18.52	31.47	28.49	28.61	34.85	31.52	54.32	15.56	24.28	4.62	30.88	15.54	29.45	20.7	27.67	25.61	46.39	11.57	26.9
TraesCS1A02G071300	18.53	49.66	27.32	27.99	26.36	35.39	31.57	20.05	43.29	23.66	11.61	12.96	35.41	34.87	19.64	31.83	10.78	25.8	6.48	39.74	28.24	12.81	34.01	33.18	4.66	47.65	26.47	10.46
TraesCS1A02G071400	170.32	108.69	432.76	136.91	62.52	196.22	289.19	65.72	148.51	136.04	46.43	95.94	179.2	117.2	487.81	429.15	1638.71	150.44	237.69	650.15	543.59	147.43	345.01	459.03	145.64	257.84	550.82	588.17
TraesCS1A02G071500	2.63	10.29	23.1	14.72	3.77	17.07	14.53	10.81	19.77	10.2	1.62	15.18	19.28	19.38	26.25	42.6	70.71	3.01	12.51	33	48.93	8.81	33.9	32.44	14.72	19.08	55.85	14.9
TraesCS1A02G071600	7.01	3.38	9.15	5.53	0	0.79	0.77	0	8.9	0.99	0	0	2.99	6.31	0	1.33	4.74	0	2.77	0	3.83	0	1.5	1.09	0	0	3.7	8.77
TraesCS1A02G071657	0	15.41	38.9	16.8	0	24.94	23.27	0.91	26.94	14.4	0	0	27.85	8.93	0	9.27	5.98	12.14	0	14.7	25.55	0	28.08	19.91	0	0	15.59	4.48
TraesCS1A02G071700	174.67	204.68	143.22	190.44	147.33	127.19	157.62	176.81	225.44	145.07	125.08	97.57	182.21	293.09	216.68	423.97	257.33	402.12	255.08	198.53	187.3	229.17	428.73	360.8	220	184.34	346.93	330.22
TraesCS1A02G071800	248.72	279.3	168.85	252.18	226.2	225.62	297.51	257.9	747.01	321.09	108.38	132.82	212.95	437.58	265.9	401	333.46	388.39	192.84	408.4	797.77	925.35	950.53	519.39	374.34	441.44	405.81	917.59
TraesCS1A02G072000	732.09	705.21	1514.03	630.43	899.91	1050.39	667.14	469.45	683.33	964.59	373.98	614.95	857.51	2031.84	727.55	1189.79	607.27	1340.47	475.33	764.91	573.4	644.77	1391.29	1230.27	540.64	373.15	904.15	840.77
TraesCS1A02G072100	146.39	53.09	368.27	16.8	89.71	115.95	67.48	41.91	14.88	66.87	33.11	46.59	33.86	229.52	2.96	0	4.78	0	4.62	1.47	1.83	2.56	0	2.21	10.47	0	5.22	1.49
TraesCS1A02G072200	1106.07	1407.45	2320.19	820.3	1388.72	1184.95	1210.11	979.69	1718.42	2022.09	604.19	1599.61	844.45	5937	300.16	513.68	495.04	426.34	869.61	477.6	835.32	721.92	1126.47	405.24	548.94	414.75	425.42	718.79
TraesCS1A02G072300	0.88	0	3.32	0	13.67	0	0	5.48	0	0	7.46	11.23	0	0	0	0	0	0	0	0	0	0	0	0	0	0	0	0
TraesCS1A02G072600	738.64	708.11	774.3	428.73	630.59	550.85	549.75	561.74	1111.64	657.38	481.98	528.42	293.51	1354.03	465.33	283.27	356.09	337.38	755.26	381.4	400.28	472.89	617.21	401.64	548.05	565.59	547.5	523.87
TraesCS1A02G072986	0	1.71	0	2.24	0	2.42	0	2.72	0.7	1.03	0	0	5.23	0	3	0	0	3.02	0.91	0	1.86	5.09	1.47	0	1.15	0	3.56	5.96
TraesCS1A02G073000	70.47	82.26	51.26	111.01	55.44	70.2	79.85	97.43	101.62	61.74	93.18	58.47	59.32	72.18	154.33	213.71	67.87	212.15	203.95	169.9	130.25	182.77	166.9	137.42	172.6	148.31	159.56	188.23
TraesCS1A02G073100	21.17	11.13	31.45	8.96	39.99	20.93	17.25	2.73	1.42	9.26	15.73	2.59	18.82	8.93	1.97	1.32	0	4.55	4.62	5.88	4.57	0	7.39	1.11	2.33	0	6.95	1.49
TraesCS1A02G073200	48.52	44.52	76.17	15.68	43.92	45.06	39.81	19.14	27.67	8.23	34.81	37.15	42.93	32.18	1.97	1.33	57.49	0	4.63	7.36	4.56	5.12	1.48	2.21	11.65	7.33	6.92	4.48
TraesCS1A02G073300	1066.61	380.22	552.2	281.14	444.04	526.35	364.94	400.1	202.82	375.52	254.38	348.07	342.63	749.83	348.34	98.07	105.37	75.88	49.93	129.4	68.46	133.16	70.97	106.23	86.17	91.58	144.35	173.32
TraesCS1A02G073400	80.55	41.09	61.18	40.4	90.62	52.34	54.74	50.14	36.18	35.99	55.35	54.59	48.85	69.57	51.41	27.75	53.8	42.55	32.24	55.75	55.03	35.8	51.68	23.33	23.22	46.27	40.15	31.35
TraesCS1A02G073500	60.67	67.99	62.06	85.99	12.2	61.86	55.74	94.73	94.7	63.74	83.13	67.47	61.16	99.22	88.88	149.47	82.45	117.6	30.81	113.82	79.52	81.21	169.54	137.25	117.76	150.93	83.04	138.31
TraesCS1A02G073600	7.94	4.28	0	2.24	0	7.25	5.99	3.64	2.83	2.06	4.96	5.17	4.51	5.36	3.95	15.88	4.78	7.58	0.92	26.44	7.34	3.84	5.91	5.54	5.81	4.88	2.33	5.98
TraesCS1A02G073900	35.27	6.86	63.72	3.36	7.79	41.15	16.45	2.73	14.14	9.27	4.13	43.92	30.08	8.03	82.43	14.54	106.18	6.07	23.94	22.01	17.5	63.97	11.82	21.06	15.09	32.88	15.22	26.91
TraesCS1A02G074000	0	5.14	0	2.24	0	0	0	0	0	0	7.42	0.86	1.5	1.78	0	0	4.76	0	0	0	0	0	0	0	0	0	1.17	0
TraesCS1A02G074200	0	8.56	0	1.12	0	0.81	0	1.82	1.41	0	0.83	0	0.75	1.78	0.99	1.32	1.19	0	0.92	0	0	0	2.95	1.11	0	0	2.33	0
TraesCS1A02G074400	249.68	174.68	206.16	152.31	225.47	165.76	147.22	206.88	141.15	140.94	137.58	146.86	204.1	222.56	222.23	413.59	221.56	403.68	161.86	260.42	132.26	347	257.25	268.86	307.49	157.56	256.66	234.57
TraesCS1A02G074800	161.3	95.2	81.07	97.66	59.35	72.72	47.74	58.32	80.44	72.09	102.24	66.2	105.91	100.73	65.92	31.66	69.05	63.68	27.55	32.22	19.46	37.08	35.47	35.5	57.91	82.67	90.96	26.91
TraesCS1A02G074900	5.29	4.28	2.48	1.12	2.93	6.44	5.25	9.11	6.38	6.17	5.8	6.04	3.76	0.89	0.98	1.32	0	1.52	0	0	2.74	0	4.43	1.11	3.49	4.88	1.73	1.49
TraesCS1A02G075000	31.76	11.99	40.57	16.8	95.64	45.07	17.27	29.16	19.15	8.23	8.29	45.78	15.81	30.39	16.73	66.27	68.25	42.49	28.66	60.31	33.77	30.73	38.44	36.52	38.43	12.21	42.15	29.88
TraesCS1A02G075100	45.86	32.55	48.01	31.38	12.68	50.75	42.73	52.86	29.04	33.96	51.31	39.68	43.65	41.98	42.47	41.04	60.97	27.31	1.85	38.2	40.31	39.68	14.78	33.22	23.26	48.79	38.91	31.38
TraesCS1A02G075200	1.76	3.43	72.74	0	3.89	0.81	4.48	75.56	3.53	3.09	7.42	2.58	1.5	5.35	1	0	132.13	0	0	2.93	3.69	69	0	1.11	0	12.15	2.35	5.97
TraesCS1A02G075300	26.44	27.44	25.65	12.35	28.22	23.42	16.42	17.31	18.35	13.39	9.07	12.04	24.79	8.02	15.96	2.64	13.1	6.07	42.27	8.79	8.33	12.79	7.39	9.98	2.32	7.3	10.02	4.49
TraesCS1A02G075500	0	2.57	5.8	5.61	19.51	8.87	2.25	5.47	11.34	3.09	0	7.77	7.53	1.79	0	2.65	8.37	0	9.23	8.82	0	2.56	5.92	0	0	1.22	5.82	0
TraesCS1A02G075600	14.12	5.14	1.66	5.6	0.98	7.24	5.26	3.65	15.62	2.06	4.98	7.78	4.52	5.37	0	1.33	3.6	1.52	0	0	7.28	2.56	1.48	1.11	2.33	3.67	2.87	1.49
TraesCS1A02G075700	92.72	185.88	133.44	201.91	125.16	163.61	127.51	129.7	145.09	158.76	260.16	161.75	187.21	137.75	135.73	363.48	134.39	342.73	153.9	240.38	164.33	160.49	336.9	192.71	152.7	139.55	221.31	174.02
TraesCS1A02G075800	2.69	15.43	30.39	0	19.22	13.48	101.2	28.78	65.13	17.83	14.36	29.85	19.73	10.56	0.97	1.35	6.1	0	4.55	0	10.8	0	0	6.77	4.75	24.79	0	0
TraesCS1A02G075900	0	1.7	7.32	0	0	0.81	3.61	0	0	2.04	0	0	4.41	0	2.06	0	0	4.47	2.66	0	2.87	0	0	0	0	2.37	1.25	0
TraesCS1A02G076000	69.69	89.92	84.45	95.21	72.21	61.17	84.84	51.95	64.53	54.53	62.14	53.55	97.14	78.64	43.3	26.5	56.27	40.97	40.68	47.07	75.78	52.49	41.4	30.98	27.94	62.27	32.34	52.3
TraesCS1A02G076100	244.5	208.31	355.44	166	178.39	220.65	246.09	164.26	9.7	203.57	192.21	216.84	193.54	104.5	130.28	102.1	222.11	72.06	86.76	119.05	127.25	93	0	145.61	155.67	142.32	120.83	53.12
TraesCS1A02G076200	65.27	12	43.87	4.49	82.83	16.94	0	0	0	0	7.44	0.86	5.27	340.09	0	0	0	0	1.84	0	2.76	0	0	0	0	0	0	0
TraesCS1A02G076300	0	0	0	0	0	0	0	0	0	0	0	0	0	0	3.17	0	2.23	2.9	0	0	2.96	2.42	2.84	1.08	0	4.6	7.25	0
TraesCS1A02G076400	109.45	87.75	73.26	99.32	78.13	83.49	78.23	70.31	59.39	61.83	99.41	81.19	74.59	71.69	124.04	103.34	59.36	101.72	63.01	83.24	61.12	102.76	112.1	121.03	86.61	120.1	100.14	94.76
TraesCS1A02G076500	0	6.86	6.63	0	0.98	11.29	6	0.91	5.67	12.36	8.28	8.64	3.01	0	0	3.98	40.69	1.52	0	11.77	2.75	0	4.44	0	0	0	0	0
TraesCS1A02G076700	3.53	7.72	0	13.46	301.77	0.81	5.26	41.05	14.19	39.14	0	41.48	63.31	28.62	0	0	2.4	0	6.47	0	0	0	0	0	0	0	0	0
TraesCS1A02G076800	3.53	0	9.99	0	2.84	1.64	5.14	0.91	2.06	4.11	2.45	1.7	0	1.78	0	1.3	0	1.52	6.32	0	0	6.34	1.49	0	1.14	4.82	1.38	0
TraesCS1A02G076900	41.59	40.43	44.9	122.56	45.95	26.82	25.73	73.93	35.03	30.35	45.47	38.94	42.86	83.29	120.85	308.54	55.12	229.51	61.54	104.34	20.81	128.25	130.74	64.26	120.92	14.36	26.64	86.67
TraesCS1A02G077000	0	0	0.83	0	0.97	0	0	0.91	0	4.12	1.65	0.86	0.75	0	0	11.9	2.39	12.13	1.84	0	2.76	1.28	7.39	4.43	0	18.28	4.08	8.97
TraesCS1A02G077100	0	5.14	3.28	0	1.91	2.44	1.45	0	0	3.08	4.85	5.06	0.74	2.64	1.05	0	0	0	0	0	0	3.8	1.47	2.23	0	2.39	5.09	2.98
TraesCS1A02G077200	261.94	222.75	334.38	228.65	344.15	249	307.21	317.14	229.49	246.99	231.64	311.33	251.32	408.98	226.41	202.47	258.14	209.36	233.41	243.84	284.32	290.52	235.04	243.64	177.85	240.21	285.56	255.55
TraesCS1A02G077400	0	1.72	4.15	0	1.95	0	0	0.91	0.71	4.13	1.65	3.45	2.26	0.89	3.01	2.64	1.19	0	0	0	0	0	0	0	6.96	1.22	0	0
TraesCS1A02G077500	539.73	311.03	524.73	327.33	309	458.64	414.95	436.52	223.66	356.11	361.41	508.69	386.7	536.59	260.27	211.67	296.28	201.77	132.8	240.84	168.92	225.24	133.04	204.92	223.11	366.93	262.09	207.74
TraesCS1A02G077600	109.4	96.76	104.32	78.39	119.08	115.86	103.66	94.78	101.44	72.01	89.51	106.26	81.34	116.2	121.91	117.99	110.19	129	107.3	120.65	80.25	143.41	125.67	100.68	87.36	105.04	180.48	115.04
TraesCS1A02G077700	125.22	108.84	177.92	91.95	62.36	129.04	100.27	133.96	154.19	136.91	99.18	201.62	111.31	174.93	96.2	154.69	126.53	364.04	106.87	170.25	264.96	195.77	227.64	190.59	153.28	151.06	187.56	146.48
TraesCS1A02G078200	3.54	0	0	0	0	4.85	0	0	1.42	0	0	11.23	1.51	0	0	0	11.97	0	0	0	0	0	10.37	0	2.33	1.22	0	0
TraesCS1A02G078300	3.52	0	2.48	3.37	0	0.81	2.22	4.55	0.7	1.03	0	5.98	2.99	2.66	4.04	9.18	3.55	0	0	7.28	1.87	0	1.48	2.22	1.15	3.63	0.6	4.48
TraesCS1A02G078700	166.7	215.03	110.92	189.4	67.28	171.61	104.94	101.16	146.6	162.6	186.19	30.19	152.02	182.19	99.78	193.25	106.4	159.3	67.37	123.42	101.73	195.83	308.96	199.32	109.3	37.81	158.01	165.88
TraesCS1A02G078800	1497.01	2532.39	2115.31	2708.65	1333.26	2043.23	729.3	617.73	592.3	1781.3	1336.63	571.65	1475.42	3505.29	69.3	264.7	468.05	970.06	54.05	266.14	116.48	167.44	199.49	366.45	799.89	138.36	168.02	170.48
TraesCS1A02G079300	0	0	4.09	0	0	0.8	0	0	0	0	0	0	2.97	0	2.98	0	0	0	0	0	0.92	0	0	0	0	0	0	0
TraesCS1A02G079400	149.03	179.97	23.17	376.76	60.41	111.29	101.03	394.59	292.13	234.69	171.92	172.34	347.47	227.6	12.89	7.93	14.33	18.2	23.96	19.08	11.96	102.36	29.56	4.43	13.94	4.87	1.75	11.96
TraesCS1A02G079600	0	3.43	1.66	1.12	0.98	4.03	8.99	3.65	4.96	2.06	4.14	0	3.76	0	0.99	5.3	0	1.52	0	0	0	0	0	3.32	3.49	2.44	0	0
TraesCS1A02G079700	1336.35	2037.15	926.85	565.31	1237.12	1598.26	359.43	909.14	1618.5	2644.5	1202.68	387.43	377.89	1877.49	370.59	420.11	430.67	331.76	791.47	365.15	388.7	559.74	559.46	370.11	482.17	217.9	248.93	344.75
TraesCS1A02G079800	62.61	66.85	43.86	78.49	30.21	34.68	41.16	64.7	108.93	93.67	51.25	34.47	46.63	46.41	65.43	92.56	57.31	56.12	49.76	48.44	37.71	84.45	63.56	73.13	97.55	46.3	57.23	70.25
TraesCS1A02G079900	29.74	45.34	31.35	36.19	12.19	25.91	30.59	26.03	41.46	45.72	11.33	25.33	54.14	46.73	6.59	6.46	3.47	0	14.31	5.74	4.1	3.76	4.42	3.35	3.4	7.16	4.8	4.46
TraesCS1A02G080100	29.98	25.71	33.1	29.16	9.74	16.94	31.41	33.72	32.52	17.5	32.22	5.17	27.82	33.91	11.92	43.61	32.21	45.5	44.2	24.94	35.93	21.75	26.61	37.68	29.02	15.83	38.06	56.8
TraesCS1A02G080200	17.65	31.68	27.32	39.19	50.76	38.62	30.8	41.92	21.28	28.8	43.1	37.15	51.22	18.77	24.57	42.43	35.94	45.53	68.46	30.9	46.5	48.66	38.44	38.72	58.25	47.64	42.65	46.32
TraesCS1A02G080300	16.76	28.27	19.86	16.81	8.78	24.98	23.23	28.25	9.2	31.9	11.58	27.6	34.61	12.5	26.69	23.82	9.56	3.03	8.3	8.81	16.5	32	22.17	23.26	9.3	31.71	45.93	5.98
TraesCS1A02G080500	32.66	49.7	81.12	47.06	40.96	62.01	39.74	75.64	167.87	87.45	29.79	29.33	27.09	70.57	240.86	391.89	98.05	420.4	50.77	526.18	275.58	665.58	886.95	226.96	80.29	34.17	92.23	174.82
TraesCS1A02G080600	67.03	70.24	155.61	104.21	0	0	0	193.2	536.22	312.81	49.66	76.79	51.18	195.61	742.29	1067.09	240.35	861.76	0	0	0	2166.98	2566.24	693.06	273.32	70.75	216.4	542.43
TraesCS1A02G080700	307.83	229.57	398.16	433.66	223.34	231.97	281.2	562.3	918.81	865.41	199.49	303.73	313.11	461.8	610.96	688.5	551.31	568.98	319.46	639.31	569.51	2362.95	2146.52	509.29	314.05	226.92	187.95	524.52
TraesCS1A02G081200	276.95	305.84	229.28	485.27	116.04	398	271.34	290.71	205.38	254.19	362.44	322.62	372.51	305.44	106.7	59.56	123.13	204.82	5.54	123.42	82.48	49.92	85.74	65.33	77.91	67.08	102.24	85.18
TraesCS1A02G081300	392.65	669.43	571.35	903.47	332.99	739.01	882.71	687.2	418.82	399.09	287.8	513.5	482.96	795.8	1651.1	2371.88	1772.9	1630.11	1788.75	2579.43	1446.95	1262.75	984.69	1837.04	1326.58	1360.33	1835.15	1731.48
TraesCS1A02G081400	602.37	480.65	589.31	543.63	519.62	448.88	537.94	592.36	410.61	488.86	618.75	564.85	507.13	604.52	595.36	689.4	479.19	770.68	772.11	766.73	479.82	765.34	552.87	706.61	865.94	714.49	494.56	638.14
TraesCS1A02G081700	21.14	2.57	2.48	0	0.97	4.84	1.49	0	0	1.03	0	0	0	0.89	6.94	0	0	0	0	0	0	0	0	0	0	0	0	0
TraesCS1A02G082000	1597.45	1851.86	2420.47	1381.54	1156.83	1608.26	1869.17	1314.17	1370.35	1471.45	1110.22	1819.27	1792.29	2066.27	789.15	785.3	1242.82	813.28	673.27	980.45	921.47	785.98	688.91	776.04	885.35	946.88	873.97	862.22
TraesCS1A02G082100	5.28	5.16	6.61	7.88	5.81	3.25	8.13	6.38	14.71	5.16	4.91	8.54	2.99	5.33	26.55	35.38	10.63	24.23	16.37	11.64	20.84	15.32	13.29	23.38	10.34	22.95	25.06	14.96
TraesCS1A02G082200	140.85	187.33	250.34	229.67	157.92	200.61	167.13	144.83	140.87	202.11	86.84	222.2	172.94	315.37	124.32	83.91	114.61	124.18	71	345.13	134.26	100.85	72.38	87.94	105.8	224.76	116.99	82.29
TraesCS1A02G082500	825.93	1368.91	1145.83	878.6	1467.6	1252.98	437.36	887.93	1119.84	432.17	775.95	87.41	520.71	2003.34	238.92	227.95	642.48	170.3	669.93	417.39	473.23	391.48	541.1	39.59	452.7	49.93	301.07	377.31
TraesCS1A02G082600	71.39	57.48	70.3	81.97	43.76	47.7	64.84	59.22	67.69	54.59	68.39	65.3	70.58	67.72	92.09	63.28	86.83	59.12	96.33	68.8	78.94	51.14	93.1	89.9	49.76	80.18	79.42	89.71
TraesCS1A02G082700	75.81	65.35	94.51	88.78	47.78	57.04	158.82	114.21	109.15	91.02	80.7	138.5	103.96	51.26	158.65	255.67	138.94	194.39	140.41	169.24	137.95	171.71	153.89	201.6	132.57	352.6	198.12	174.58
TraesCS1A02G082800	9.68	8.58	3.3	4.49	1.94	6.47	3.71	3.64	0.7	3.09	14.77	4.28	3.74	2.67	5.04	0	7.1	9.08	6.39	0	1.87	7.66	10.33	4.44	0	3.63	10.2	1.49
TraesCS1A02G082900	0	0	2.47	2.25	9.63	0	0	0	5.56	0	0	0	0	0	0	1.3	1.17	9.06	0	0	0	0	11.79	0	0	0	1.25	0
TraesCS1A02G083000	126.11	81.35	71.17	203.87	54.61	105.47	36.75	26.42	52.42	56.58	225.98	112.17	164.82	229.54	3.94	18.54	3.59	109.22	0	0	5.49	12.8	5.91	48.7	29.08	7.32	28.38	0
TraesCS1A02G083100	0	0	0	0	0	0	0	0	0.71	0	0.83	0	1.51	0	0.99	0	0	15.18	0	0	0	0	0	0	0	0	0	1.5
TraesCS1A02G083300	186.92	174.87	166.32	139.09	92.52	325.19	137.57	184.98	99.66	279	170.14	155.86	190.21	339.93	76.52	99.1	34.59	66.73	28.53	88.01	55.31	42.22	36.95	94.22	85.87	80.36	33.41	55.31
TraesCS1A02G083400	223.77	192.27	246.4	209.03	259.34	215.37	186.61	191.32	125.27	236.99	210.55	212.72	267.07	249.27	156.02	102.65	181.6	122.76	180.28	134.45	170.9	195.53	141.86	143.3	160.54	151.61	162.01	169
TraesCS1A02G083500	96.1	173.16	122.46	157.04	112	160.59	208.58	156.74	155.49	202.82	121.4	116.24	124.8	175.76	113.31	112.3	91.84	83.42	118.73	136.41	155.83	74.2	100.51	86.46	87.02	143.66	110.81	103.14
TraesCS1A02G083900	1.76	1.72	0	11.23	1.95	0	2.98	2.73	2.82	0	3.3	1.72	1.5	0.89	7	10.55	0	10.61	1.84	2.93	5.57	6.39	1.48	3.33	4.63	3.65	8.29	4.49
TraesCS1A02G084000	0	0	0	0	2.92	0.8	0	0	0	0	0	0	0	0	0	0	0	0	0	1.47	0	3.83	0	0	0	0	1.16	0
TraesCS1A02G084100	46.7	35.18	38.87	28.08	18.47	29.93	46.18	33.71	26.78	38.11	51.88	43.8	61.56	40.98	30.07	35.58	24.96	18.19	11.92	21.95	26.97	33.24	31.03	28.86	30.07	52.22	39.21	43.36
TraesCS1A02G084200	194.1	237.16	250.88	250.83	222.57	218.01	214.9	206.89	201.5	254.09	254.5	232.44	283.22	258.35	251.52	236.02	222.83	277.73	214.65	186.9	189.57	270.19	252.82	261.08	182.92	226.01	237.34	243.53
TraesCS1A02G084300	83.76	43.72	33.1	120.01	80.85	64.55	102.45	119.38	40.29	33.97	137.12	117.13	101.5	82.98	278.1	692.45	226.67	417.1	386.69	368.22	311.44	194.46	385.79	333.62	266.93	459.07	302.79	324.36
TraesCS1A02G084400	1.75	0	9.08	4.53	2.83	3.25	5.09	7.2	3.41	2.04	10.52	1.69	4.45	3.52	6.57	2.58	3.48	1.51	6.26	1.44	4.08	5.03	5.9	3.36	3.4	8.35	2.73	1.49
TraesCS1A02G084500	146.4	118.24	206.91	140.12	169.62	172.48	149.81	115.74	109.71	100.86	101.73	101.74	166.27	241.97	69.26	67.47	72.88	145.64	123.58	135.11	73.43	180.45	118.26	55.38	132.48	102.4	71.04	92.66
TraesCS1A02G084600	30.75	19.73	103.63	26.1	43.15	81.89	24.94	13.49	17.02	44.73	11.41	89.21	38.74	58.5	0	1.3	1.16	0	5.4	2.89	7.23	3.77	4.44	3.36	11.42	9.6	8.99	1.49
TraesCS1A02G084800	86.46	64.81	61.81	63.18	11.19	33.05	26.98	35.75	32.49	56.59	18.64	34.63	29.62	20.27	46.21	19.38	50.86	0	0	1.44	7.19	28.76	11.78	0	5.68	1.19	4.12	0
TraesCS1A02G084900	371.06	355.73	364.8	391.06	282.1	392.31	287.63	297.89	163.07	260.44	280.17	351.23	338.63	313.79	55.36	51.08	31.38	42.32	23.61	42.31	51.65	21.17	17.8	27.63	39.24	81.95	37.03	47.41
TraesCS1A02G085000	9.71	15.41	15.73	16.8	27.33	13.68	22.54	10.94	25.54	6.17	9.95	27.65	9.79	14.3	2.95	6.63	14.38	18.21	23.13	29.43	48.3	7.68	22.18	29.87	12.82	14.66	13.82	34.36
TraesCS1A02G085200	0.89	0	8.48	0	25.04	0.8	0.77	0	0	1	0	0	0	5.5	0	0	0	0	0	0	0	0	0	0	0	0	0	0
TraesCS1A02G085300	0.88	3.42	5.85	5.68	0	0.81	2.24	0	0	0	0	0.86	0.75	0	0	0	0	0	0	0	0	0	0	0	0	2.43	0	0
TraesCS1A02G085400	231.07	87.94	415.72	107.7	149.84	215.15	198.67	34.51	136.72	86.97	17.39	172.44	147.89	200.37	78.69	62.87	134.35	11.76	18.39	68.9	37.81	62.16	37.33	67.38	39.91	40.85	74.16	86.26
TraesCS1A02G085500	33.48	39.47	36.39	64.03	29.16	33.17	30.52	28.24	47.9	40.18	19.76	24.9	39.03	49.88	64.23	129.09	83.18	154.61	91.64	143.34	81	21.73	141.87	128.8	39.31	49.77	80.93	113.65
TraesCS1A02G085600	664.19	830.88	848.47	472.86	1048.49	660.44	521.22	548.63	606.45	745	607.62	709.34	581.84	1049.6	494.37	844.81	810.9	556.85	392.45	415.95	468.67	435.22	647.51	483.81	643.29	459.97	347.92	596.24
TraesCS1A02G085700	24.69	14.56	14.9	25.77	0	23.35	19.49	12.76	16.29	12.35	16.55	12.08	29.35	16.97	21.7	35.74	14.35	18.2	0	24.98	20.13	12.8	19.21	38.74	9.3	1.22	17.39	11.95
TraesCS1A02G085800	0.88	0.86	0	2.24	9.75	2.42	0	0.91	1.42	0	0	0	1.51	0	0	0	0	0	0	0	0	0	0	0	1.16	0	0	0
TraesCS1A02G085900	24.7	47.97	24.01	28.01	21.46	34.63	30.76	29.16	28.35	15.43	17.39	29.35	34.63	22.33	63.11	22.52	44.26	18.21	44.34	44.1	32.02	30.72	25.13	43.17	34.91	29.29	33.02	17.93
TraesCS1A02G086100	48.52	110.51	132.46	127.56	72.12	50.75	52.5	198.7	122.52	60.72	117.56	222.66	295.79	73.26	150.93	144.35	800.21	141.13	182.85	152.87	59.51	211.24	128.63	149.48	305.97	368.5	275.51	179.34
TraesCS1A02G086200	1801.1	1681.59	1336.81	2092.23	1210.22	1528.15	1535.44	1841.81	1565.36	1592.98	2273.49	1465.83	1432.23	2022.14	4580.8	8540.25	2681.94	8100.49	3770.92	4573.07	2734.32	5342.68	5222.86	5954.75	3991.33	4179.13	5404.8	6476.64
TraesCS1A02G086500	242.59	174.72	212.75	243.11	192.19	209.34	223.61	288.9	209.8	215.04	193.79	203.73	259.74	201.92	260.18	190.75	205.82	197.26	241.15	248.49	273.35	299.57	164.1	273.4	222.29	316.12	281.85	277.93
TraesCS1A02G086600	122.59	125.95	120.01	175.98	140.38	130.55	136.36	139.43	106.9	127.62	151.38	106.93	174.56	152.69	173.07	210.39	160.13	374.72	138.37	182.14	174.31	154.86	212.87	201.57	182.49	193.86	203.64	182.33
TraesCS1A02G086700	0	0	11.64	1.11	4.54	0.79	0	0	0	0	0	1.73	0	3.58	0	0	0	0	0	0	1.01	0	0	0	0	1.21	0	0
TraesCS1A02G086800	223.59	261.6	148.38	260.57	150.87	205.58	187.09	191.91	177.46	197.34	235.44	231.65	241.17	144.1	177.31	221.99	189.51	266.5	109.65	146.67	145.29	187.79	123.93	176.79	190.38	164.37	206.1	130.5
TraesCS1A02G086900	45.87	63.38	47.19	51.54	49.75	80.52	87.79	51.95	71.58	63.79	59.62	66.47	63.99	38.42	39.43	23.84	72.99	42.49	51.74	42.64	64.01	74.25	41.39	70.84	68.66	23.19	48.05	71.72
TraesCS1A02G087000	0	0.86	0.83	0	0	3.23	2.99	0	0	0	0	0	0	0	0	0	0	0	0	0	0	0	0	0	1.16	0	0	0
TraesCS1A02G087100	48.51	24.84	33.94	49.31	80.94	33.84	51.73	36.45	20.54	36.02	48.83	46.59	85.8	30.37	48.4	23.83	49.02	36.41	39.69	51.43	24.74	26.88	20.7	77.51	51.17	87.82	86.52	14.94
TraesCS1A02G087300	3.53	5.14	18.21	10.08	3.9	0.8	6.01	4.56	2.84	4.11	4.14	0.86	1.51	5.36	4.91	1.33	1.2	1.52	0	0	3.64	3.84	5.91	8.85	0	0	5.18	1.49
TraesCS1A02G087400	5.29	34.27	18.21	17.93	0	24.98	15.74	7.29	7.79	10.29	10.75	2.59	9.03	16.07	0	6.62	0	1.52	0	7.34	4.59	0	8.87	0	3.49	2.44	3.49	0
TraesCS1A02G087500	29.1	44.97	59.88	22.98	15.27	36.57	53.62	44.54	118.81	65.35	51.86	40.54	39.02	29.71	38.39	68.7	385.31	57.85	9.31	76.81	81.01	45.06	73.69	43.64	78.59	96.73	40.5	65.71
TraesCS1A02G087900	222.34	257.71	360.17	246.35	349.49	305.68	280.29	244.25	261.12	222.19	295.14	249.73	262.89	332.55	232.81	165.75	233.63	248.9	208.19	223.7	231.45	175.43	162.63	213.5	191.09	254.12	221.14	261.46
TraesCS1A02G088000	202.99	287.21	238.17	169.16	203.59	205.49	201.33	179.86	279.29	275.08	214.35	200.17	170.28	248	130.58	139.08	223.16	86.76	172.07	118.81	140.71	124	152.26	152.27	89.87	141.94	163.84	138.01
TraesCS1A02G088100	303.46	398.27	389.05	327.18	328.75	359.94	310.59	354.49	321.74	335.46	308.03	329.73	374.91	317.17	260.31	348.34	469.89	356.6	231.86	360.19	224.09	253.42	351.87	250.19	254.83	255.06	306.46	274.96
TraesCS1A02G088200	47.64	66.79	56.3	61.6	54.66	53.11	48.82	57.42	61	56.58	70.45	80.34	70.04	67.04	38.35	49.05	68.27	57.67	42.55	45.61	90.3	33.29	44.35	79.66	32.61	56.18	56.52	53.79
TraesCS1A02G088300	123.66	33.46	77.92	4.49	158.2	118.6	27.02	8.21	1.42	24.73	9.94	53.56	21.1	104.65	0	0	35.92	0	0	4.41	0	0	0	0	4.66	0	0	0
TraesCS1A02G088400	19.42	12.86	51.37	1.12	41.98	17.74	2.25	0.91	0	9.27	1.66	10.36	12.81	14.31	0	0	3.59	0	0	0	0	0	0	0	0	0	0	0
TraesCS1A02G088600	2.65	1.71	15.72	0	3.9	4.03	3.75	5.47	8.5	3.09	0	35.36	3.01	0	27.67	13.23	57.36	0	24.91	10.28	15.58	10.24	2.96	13.29	26.74	29.26	15.11	29.88
TraesCS1A02G088800	2.64	6	6.62	4.49	0	5.65	8.22	2.73	4.94	2.06	0.83	2.58	0	5.35	5.97	3.96	3.58	1.52	2.76	2.93	3.69	8.95	2.96	1.11	1.16	1.22	1.76	1.49
TraesCS1A02G088900	433.01	411.29	434.51	304.92	462.99	411.1	438.88	446.54	343.96	405.52	370.48	462.1	352.83	438.37	391.97	189.17	317.76	201.76	393.74	264.32	341.58	217.56	161.13	262.53	285.84	416.88	310.53	261.54
TraesCS1A02G089100	454.06	226.05	411.69	170.24	255.98	273.57	270.35	229.56	152.2	187.89	249.29	373.81	213.05	262.77	334.6	204.23	225.67	211.02	231.83	264.52	166.32	208.91	124.9	199.75	254.2	212.96	214.49	228.4
TraesCS1A02G089200	0	0	0.82	2.24	0	0	0	0	2.1	3.08	1.64	2.56	2.24	1.77	1.01	0	2.36	0	0	1.45	1.88	0	1.47	1.11	1.15	2.41	2.41	1.49
TraesCS1A02G089300	22.92	21.42	21.51	19.06	24.35	12.9	10.47	16.4	23.33	14.41	23.96	39.62	11.28	5.35	18.84	11.9	53.7	0	11.05	0	6.44	10.23	5.91	13.29	24.38	6.09	7.01	2.99
TraesCS1A02G089400	7.05	53.13	41.38	45.97	1.95	40.32	35.92	15.49	36.78	28.82	28.93	24.99	19.55	22.31	5.95	39.66	38.2	19.72	10.14	29.35	51.51	12.8	47.3	33.24	38.32	32.89	9.93	20.93
TraesCS1A02G089500	3788.66	5565.82	3071.52	3638.7	1504.76	2978.29	2921.19	5760.05	7734.72	7502.02	3983.5	3237.84	2674.99	3854.37	2231.7	2501.22	3066.73	985.84	2845.29	3303.34	2303.57	5073.8	4904.35	3029.36	2889.32	4799.58	3736.02	3666.7
TraesCS1A02G089600	4953.38	6090.43	4046.27	3461.48	2001.48	3974.82	2702.12	5329.03	6273.02	8170.17	4869.73	3058.72	2792.27	5860.96	1495.42	2071.79	2780.45	950.96	2325.2	3147.85	1500.68	3620.48	3803.16	2158.13	2067.78	2225.68	2962.44	2784.78
TraesCS1A02G089700	0.88	2.57	1.65	0	0	0.81	0	0.91	1.41	2.06	0	0.86	0.75	1.78	0	0	0	0	0	0	0	0	2.95	0	0	0	3.51	0
TraesCS1A02G089800	96.15	68.53	26.49	140.06	20.48	53.96	72.75	160.4	97.77	51.45	78.64	75.08	59.46	36.62	225.95	274.11	220.07	421.81	134.82	174.91	123.57	276.5	236.53	195.96	241.97	234.26	250.47	258.52
TraesCS1A02G089900	1042.8	1106.28	1007.59	886.06	993.6	1068.57	843.49	932.34	1011.47	1149.1	923.29	924.32	1034.82	1085.97	705.04	571.32	692.23	632.83	679.78	610.58	678.64	677.34	683.03	572.02	563.73	575.26	640.79	557.29
TraesCS1A02G090000	498.34	525.46	484.16	525.71	358.79	445.95	430.88	458.59	423.09	434.54	380.61	442.31	509.94	507.51	399.2	386.93	463.12	656.38	207.31	320.99	352.56	396.71	444.73	445.31	284.28	262.81	423.2	325.97
TraesCS1A02G090100	108.49	119.92	113.41	133.34	121.92	136.92	108.75	113.92	157.29	127.6	107.62	129.44	143.02	94.69	148	182.74	186.58	128.97	109.89	120.53	147.36	106.25	100.53	101.85	97.72	120.79	132.19	161.39
TraesCS1A02G090200	1.76	0	0	1.12	0	0	0	0	0	0	0	0	0.75	0	0	0	1.19	0	0	4.38	0	1.28	0	0	0	0	0.59	0
TraesCS1A02G090300	39.7	32.55	41.39	28.01	14.63	37.84	37.52	30.07	32.61	27.78	51.35	34.53	27.86	20.55	45.33	25.17	40.69	10.62	24.02	23.53	18.28	28.16	17.74	25.46	32.59	30.52	36.45	28.39
TraesCS1A02G090400	0	3.42	0	0	0.97	0.81	0	2.73	0	0	0.82	0	0	0	1.98	0	0	0	0	0	0	2.55	0	0	0	0	0	7.46
TraesCS1A02G090500	0	0	0.83	0	0.98	2.46	0	2.75	0	0	2.47	0.86	0	0	0	0	0	0	1.83	1.46	0	0	0	0	0	4.86	0	1.51
TraesCS1A02G090600	652.2	598.74	631.11	599.56	389.04	517.33	451.04	463.78	380.83	476.88	557.13	525.95	513.67	773.56	725.18	971.81	436.66	923.3	630.49	635.4	626.37	805.53	811.36	834.49	728.15	641.6	658.34	852.26
TraesCS1A02G090700	0.88	1.71	2.48	0	2.93	0.81	0.75	3.64	0	0	2.48	0	1.51	0	2.96	0	0	1.52	4.62	2.94	0.91	2.56	0	5.53	0	0	0	0
TraesCS1A02G091000	35.21	18.9	26.44	16.89	1.94	24.36	25.89	18.22	28.04	26.81	25.4	14.53	20.22	21.32	14.25	31.48	16.55	7.57	0.91	26.22	16.06	26.81	28.07	15.58	12.65	30.22	24.34	37.41
TraesCS1A02G091100	580.58	503.38	495.16	526.22	488.2	506.68	529.21	442.94	444.31	535.91	505.02	458.97	549.22	547.18	507.44	421.78	480.59	462.91	412.84	475.48	478	395.71	484.95	465.66	402.1	400.83	445.18	452.67
TraesCS1A02G091200	101.43	98.47	129.12	89.6	125.84	69.22	78.79	77.45	119.07	99.78	79.5	82.87	91.84	111.67	68.95	45.04	65.81	39.59	79.56	54.4	73.1	61.44	110.86	63.08	80.3	84.21	78.08	88.14
TraesCS1A02G091300	540.76	467.6	584.47	282.29	138.55	370.3	312.99	258.83	244.58	261.33	102.71	277.17	532.33	307.39	137.88	173.57	173.55	191.2	63.77	155.88	154.4	110.1	119.75	127.28	107.09	142.83	151.48	138.96
TraesCS1A02G091400	53.95	50.03	60.59	65.03	23.49	45.03	54.23	58.47	70.83	54.46	44.04	60.99	52.1	51.08	74.86	54.25	51.5	50.21	33.39	33.93	46.37	50.06	63.73	23.29	37.37	51.43	47.94	38.94
TraesCS1A02G091500	0	5.99	0.83	0	39.07	0	0	1.82	1.42	0	0.83	1.73	0.75	0	0.98	5.31	1.2	0	48.17	2.95	1.82	3.84	0	0	0	2.45	0	1.49
TraesCS1A02G091600	3.53	4.28	3.31	4.48	9.75	14.51	7.49	10.94	1.42	5.15	0.83	8.62	5.27	2.68	86.05	80.71	39.43	39.44	66.41	52.88	55.97	51.19	1.48	38.76	70.9	106.07	32.59	76.22
TraesCS1A02G091700	1.76	3.42	0	1.12	0	0	0	0	0	0	0	0	0	0.89	2.97	6.59	3.57	0	0	0	3.67	1.27	0	0	0	0	2.91	1.49
TraesCS1A02G091900	0	0	0	0	18.49	0.82	0	0	0	1.04	0	0	0	2.68	0	0	0	0	18.3	0	0	0	2.97	0	0	2.43	0	0
TraesCS1A02G092000	0.88	0	0	0	64.84	0.81	0	0.91	0	1.03	2.46	0	0	2.66	8.12	0	1.18	0	46.4	0	0.94	0	2.95	0	0	0	0	0
TraesCS1A02G092100	0	1.72	1.66	0	2.93	0	0	0	0	1.03	0	0.86	0	0	0	0	2.39	0	0	0	0	0	0	0	2.33	0	0	0
TraesCS1A02G092200	2.65	0	0.83	0	17.58	0	0.75	0	0	0	0	0	0	0	0	0	0	0	0	0	0	0	0	0	0	0	0	0
TraesCS1A02G092300	4.42	0	7.46	5.62	18.54	4.04	7.49	0	7.08	1.03	0	2.59	0	18.77	0	0	0	0	3.69	0	0	0	5.92	0	0	0	0	0
TraesCS1A02G092500	0	0	0	0	14.65	0	0	0	0	0	0	0	0	0	0	0	0	0	3.69	0	0	0	0	0	0	0	0	0
TraesCS1A02G092700	739.01	167.22	193.66	1204.1	403.23	636.22	1016.04	1161.24	1448.78	1120.51	1008.34	1097.83	659.39	987.74	2039.04	407.27	259.98	2429.21	1486.2	2015.28	1768.55	2370.99	2681.94	2456.38	2309.91	2813.7	1565.2	2876.59
TraesCS1A02G092900	807.45	1131.96	779.29	1219.95	1777.04	1230.97	1291.33	1253.82	1301	1498.33	1690.22	1116.43	1571.04	1062.82	668.29	1068.98	1241.09	1276.76	1462.92	874.74	1675.82	1128.01	1721.83	1055.93	1282.77	1279.4	947.91	1245.36
TraesCS1A02G093000	51.14	69.62	98.47	56.27	108.82	52.73	23.04	28.27	26.74	29.92	42.76	30.02	92.31	127.35	3.03	1.32	3.56	0	0	2.92	0	5.12	0	0	2.31	1.21	3.01	0
TraesCS1A02G093200	9.69	6.87	2.48	2.25	3.88	8.11	8.16	9.11	11.94	3.09	4.93	8.56	5.25	2.67	6.07	1.31	1.18	1.51	8.22	4.38	8.44	0	0	7.78	9.22	6.05	3.01	1.5
TraesCS1A02G093300	0.88	8.56	6.62	1.12	22.44	4.83	11.26	31.9	13.47	2.06	1.66	149.39	0	8.04	55.12	60.95	219.07	12.14	130.34	52.95	23.74	32.01	36.96	24.35	16.3	50.06	16.18	7.47
TraesCS1A02G093400	1.75	3.43	0	2.25	0	0	0	0.91	2.77	0	0	3.38	0.74	0	0	0	4.67	1.51	0	4.32	1.93	2.54	8.82	4.45	1.14	0	4.42	0
TraesCS1A02G093500	0	0	1.65	0	1.95	0	0	0	2.12	0	0	2.58	2.26	0	0	0	14.33	0	0	0	0	0	0	0	0	0	2.34	0
TraesCS1A02G093800	1568.04	1478.64	1234.18	1528.94	1284.17	2162.36	902.56	1067.91	1661.55	2125.68	1291.97	948.26	845.78	2381.79	1542.47	1846.73	2054.56	2128.76	1027.54	2215.89	1253.04	1561.35	1769.07	1393.49	1503.26	801.08	1123.91	1297.77
TraesCS1A02G093900	1133.35	1604.31	804.34	1470.92	1071.5	1285.64	992.99	1198.59	1096.87	968.28	1519.26	1250.02	1234.41	1088.21	1053.85	2120.63	1346.44	2467.64	723.17	1300.98	1019.42	1291.86	2340.33	1552.53	1164.24	1125.43	2106.73	1163.28
TraesCS1A02G094000	47.63	62.54	74.49	62.76	48.75	62.04	59.96	42.83	38.95	47.34	60.4	54.34	51.92	44.65	46.45	29.12	82.48	42.48	35.07	58.77	51.34	47.36	26.61	27.68	33.72	52.44	30.22	49.32
TraesCS1A02G094200	7.06	0.86	0.83	15.68	1.95	0.8	5.26	3.65	4.26	3.09	9.12	5.19	5.27	9.83	2.95	0	0	3.04	0	0	0	0	0	0	0	0	0	0
TraesCS1A02G094700	0	0	3.44	0	1.01	1.5	0	0	0	0	0	9.65	1.56	0	0	0	1.24	0	0	0	0	0	0	0	0	0	0	0
TraesCS1A02G094800	7.06	3.43	0.83	3.36	6.83	11.27	5.25	7.29	7.09	5.14	6.62	5.18	6.02	7.15	2.96	5.3	10.77	4.55	4.62	0	4.57	0	2.96	0	9.31	7.32	1.74	1.49
TraesCS1A02G094900	26.46	95.06	37.24	3.36	54.61	21.74	3	11.84	5.67	19.55	18.21	0	3.01	142.9	0.99	0	0	0	5.54	5.88	0	3.84	2.96	0	0	0	0.58	0
TraesCS1A02G095000	419.2	376.04	484.01	322.31	404.4	372.58	347.91	318.58	332.31	387.68	300.47	376.86	489.07	427.99	309.32	219.17	294.65	311.34	187.93	284.29	306.46	281.82	265.03	235.78	242.79	262.76	287.01	242.53
TraesCS1A02G095100	788.44	739.43	796.21	580.66	317.79	638.34	665.94	625.16	538.67	752.34	568.22	663.07	624.47	636.62	832.05	815.01	713.29	779.77	332.03	624.19	538.75	634.77	545.47	664.57	696.14	825.34	687.57	790.59
TraesCS1A02G095200	41.47	43.67	38.91	38.08	19.52	36.21	45.07	35.54	46.11	19.55	37.29	36.28	30.88	35.75	32.45	7.95	23.95	28.83	4.62	17.66	31.93	25.61	7.39	24.34	16.31	29.31	25.38	13.45
TraesCS1A02G095400	29.1	20.56	16.55	14.57	28.27	14.51	28.47	23.69	18.41	20.58	27.3	15.52	26.33	20.54	14.84	10.59	10.75	16.69	24.9	20.56	23.86	15.36	16.26	23.26	4.65	18.29	22.7	10.46
TraesCS1A02G095500	197	299.2	151.86	124.16	208.97	226.08	122.36	176.33	234.67	338.82	213.44	152.19	102	248.13	121.76	127.88	209.28	116.32	181.5	145.07	88.16	88.05	97.04	144.8	177.15	76.53	117.28	104.36
TraesCS1A02G095600	216.95	283.61	131.6	284.73	207.63	284.53	76.4	250.61	339.74	443.59	157.96	87.94	119.62	300.89	10.89	18.52	22.7	34.89	8.3	49.93	22.03	179.17	146.35	18.83	13.94	24.38	2.33	4.48
TraesCS1A02G095700	4.38	3.44	0	0	10.54	0.82	0	6.35	0	0	13.76	3.38	5.95	3.53	12.71	18.13	0	0	17.92	0	0	21.58	0	0	6.81	7.17	7.77	14.95
TraesCS1A02G095800	280.14	322.28	375.1	54.84	88.21	344.42	152.48	0.93	280.66	86.8	64.35	3.39	81.69	369.07	7.84	5.21	304.21	3.1	0	71.36	11.68	0	12.08	0	87.44	0	6.51	3.05
TraesCS1A02G096000	124.28	85.77	97.61	97.67	102.14	122.03	77.56	103.87	84.65	115.35	125.31	83.38	100.65	92.7	100.94	117.39	82.12	130.39	132.21	86.4	131.66	117.64	113.8	89.87	100.74	116.68	122.39	130.08
TraesCS1A02G096100	45.7	42.18	47.86	41.79	21.21	32.64	41.78	32.76	41.74	29.93	47.2	35.67	49.98	53.98	59.39	57.31	44.54	52.93	31.57	36.18	59.98	30.56	39.86	49.14	53.64	34.83	52.38	70.35
TraesCS1A02G096200	134.04	82.88	99.62	84.32	29.66	67.8	119.79	87.64	143.72	86.62	52.71	82.18	102.26	57.68	104.01	54.49	112.43	62.38	108.41	90.59	85.6	85.24	68.09	51.91	72.08	124.44	120.31	68.73
TraesCS1A02G096300	0	0	0	2.25	0	0	0	0	2.83	0	0	0	1.51	1.79	0	0	0	0	0	0	0	0	0	0	0	0	0	0
TraesCS1A02G096500	314.42	402.96	253.34	454.72	658.32	398.45	418.46	425.56	445.03	502.37	677.77	349.57	594.35	439.28	264.07	465.68	401.95	463.39	413.86	404.58	628.68	422.07	635.31	369.16	462.89	334.37	465.17	461.23
TraesCS1A02G096600	63.52	96.77	86.1	41.44	81.97	76.46	60.81	77.47	153.16	86.42	62.97	80.31	129.52	126.9	73.82	70.23	106.55	100.16	126.65	102.96	125.09	107.55	63.57	94.06	86.16	113.55	144.42	122.52
TraesCS1A02G097000	1072.56	983.09	918.1	1455.25	322.86	881.21	761.72	895.66	1105.61	1106.24	722.64	665.05	1022.74	773.48	1763.47	3045.4	1331.08	2246.76	841.35	1913.18	1304.56	1320.75	1937.46	2220.73	1236.08	1917.16	1488.55	1955.77
TraesCS1A02G097100	7.94	12	9.1	13.46	20.45	12.1	17.94	13.67	33.92	11.32	13.21	19.8	20.3	15.17	13.91	11.89	23.85	12.13	18.41	33.73	16.6	8.96	20.69	6.65	24.37	26.78	15.24	14.95
TraesCS1A02G097200	230.07	41.16	261.42	228.95	530.4	235.85	187.36	153.99	153.19	202.86	210.36	252.88	232.92	295.14	132.65	26.4	121.49	218.35	220.55	105.5	169.32	150.91	189.18	189.66	146.01	148.38	142.04	167.44
TraesCS1A02G097300	15.84	5.16	24.77	7.89	14.51	8.14	5.9	23.68	4.19	6.19	14.71	23.87	11.96	15.97	35.95	27.47	17.67	16.65	17.23	58.12	38.13	26.79	10.34	21.18	20.64	38.58	31.47	32.92
TraesCS1A02G097400	797.43	880.47	746.7	870.51	733.61	852.7	700.02	798.35	917.08	876.65	724.58	839.04	793.49	1068.54	970.98	826.53	780.11	1016.64	643.91	839.5	918.1	816.75	832.32	815.8	776.18	838.45	731.23	871.16
TraesCS1A02G097500	89.43	85.19	94.52	61.76	54.72	90.02	93.76	107.89	62.77	62.8	41.56	74.39	72.61	75.36	41.4	37.8	83.13	26.88	75.45	78.13	59.46	40.32	26.19	35.96	40.08	87.67	57.18	41.19
TraesCS1A02G097600	67.01	48.01	62.88	67.31	58.43	22.6	57.55	49.21	33.21	37.06	53.67	63.71	29.32	46.39	38.78	35.67	22.66	34.88	50.61	27.86	47.05	47.33	25.13	58.76	60.32	59.65	56.92	50.82
TraesCS1A02G097700	1331.63	1469.59	1283.63	1558.36	1258.23	1430.99	1424.16	1215.68	1105.29	1651.98	1476.73	1569.7	1816.67	1497.99	915.07	793.6	1975.45	706.91	1090.6	1156.98	1587.53	1050.62	839.63	853.01	1152.46	939.67	846.61	1452.72
TraesCS1A02G098800	10.58	6.86	17.37	2.24	4.87	12.1	44.08	3.64	17.66	15.44	1.65	30.12	4.51	1.78	9.94	87.16	152.58	3.03	0	108.49	43.35	14.07	28.08	12.19	37.11	12.17	16.43	35.87
TraesCS1A02G098900	0.88	0	4.15	0	0.98	0	9.02	0	4.97	0	0	0	1.51	0	0	0	8.39	0	0	0	0	0	0	0	0	0	0	0
TraesCS1A02G099000	533.45	522.72	823.51	950.96	277.81	470.88	480.4	629.97	661.74	641.23	384.48	453.42	339.33	709.86	1915.69	2628.18	1506.19	2054.7	1051.7	1673.85	850.39	1886.85	1686.63	2043.01	1768.11	1007.94	1448.71	1610.43
TraesCS1A02G099300	199.29	214.24	180.41	201.83	292.34	301.58	282.19	214.15	261.04	433.35	247.99	362.81	356.52	245.47	197.23	312.07	651.91	235.12	401.8	449.18	296.06	408.19	375.46	188.35	327.52	247.35	214.83	288.46
TraesCS1A02G099400	37.05	40.26	31.46	21.29	32.18	27.39	12.75	35.54	24.79	28.81	23.18	37.97	27.1	18.76	12.83	17.21	16.74	18.21	12.93	22.04	7.33	15.36	11.83	12.18	16.28	9.76	19.72	13.45
TraesCS1A02G099500	27.34	263.79	121.71	247.57	323.89	262.48	213.13	356.27	224.71	221.24	357.01	313.43	298.93	242.14	36.46	345.81	145.98	227.57	242.06	175	213.85	366.08	365.2	282.26	225.82	272.23	273.08	277.88
TraesCS1A02G099600	1.76	1.71	7.45	2.24	4.88	4.83	6	4.56	11.34	2.06	4.14	5.18	0	3.57	3.94	3.97	1.2	0	1.85	0	13.72	1.28	4.43	0	4.65	6.1	9.85	1.49
TraesCS1A02G099700	7.94	8.57	10.76	16.82	4.87	13.71	12.73	19.14	14.86	14.41	4.13	13.79	18.05	7.14	12.88	11.9	4.78	9.1	21.2	10.28	32.16	8.96	28.09	14.4	6.97	18.28	10.5	22.42
TraesCS1A02G099800	23.74	10.31	31.37	23.66	6.77	15.45	9.58	17.3	14.68	0	7.35	0.85	1.49	17.74	19.49	11.77	8.24	4.54	4.53	10.17	11.43	11.48	7.38	8.91	10.32	0	6.78	10.47
TraesCS1A02G099900	3.53	15.42	17.38	10.09	10.72	8.87	15.73	12.76	34.68	34.99	18.2	13.8	12.04	8.04	0.99	6.62	37.04	12.14	11.99	10.28	11.93	1.28	5.91	7.75	27.89	2.44	8.15	8.97
TraesCS1A02G100000	0	0	0	1.12	0	0.81	2.21	0	2.1	2.06	3.27	0	0.75	0	0	2.62	1.18	0	0	5.81	4.73	3.82	0	0	0	1.21	3.67	5.98
TraesCS1A02G100100	22.91	48.85	51.26	49.35	0	25.83	17.16	6.37	14.82	13.38	42.05	8.6	29.29	49.91	0	0	20.24	0	0	1.46	3.7	0	2.95	0	0	0	1.18	1.49
TraesCS1A02G100200	47.53	37.73	64.62	41.51	51.99	65.33	63	53.81	75.83	63.86	78.66	75.1	48.95	50.05	65.3	42.39	82.54	40.83	28.63	49.99	40.38	84.54	79.62	68.72	29.09	36.61	45.39	62.82
TraesCS1A02G100300	20.29	39.38	33.94	24.63	0	20.11	29.29	38.27	27.66	18.51	42.27	31.1	28.62	10.72	29.49	46.39	44.31	6.07	0	36.78	41.03	47.37	32.52	16.59	23.29	30.53	19.6	38.84
TraesCS1A02G100400	204.29	180.82	176.02	169.89	45.79	134.9	182.21	182.84	152.94	130.4	185.32	161.26	163.13	135.61	179.51	197.17	124.34	163.59	111.72	157.15	142.86	195.54	206.59	164.53	212.78	218.24	231.79	192.36
TraesCS1A02G100500	3.53	7.71	0	3.36	5.85	6.44	3.75	4.56	4.25	4.12	6.63	11.23	6.78	5.36	1.97	1.33	1.2	0	1.85	4.41	3.65	6.4	4.44	0	5.82	2.44	1.16	1.49
TraesCS1A02G100600	194.96	468.45	79.48	583.62	133.68	253.57	192.16	346.32	248.13	307.63	528.49	268.54	214.59	277.9	457.93	965.91	156.8	772.39	213.5	470.61	336.18	629.9	1120.62	554.47	438.87	411.42	705.26	546.88
TraesCS1A02G100800	2.62	0	0	1.12	0.91	1.59	4.5	0.88	0.67	1.98	0	2.58	3.71	3.58	0	0	0	0	1.83	1.47	6.19	8.73	0	2.21	2.33	7.28	1.36	1.48
TraesCS1A02G101000	53.41	27.73	27.2	0	13.75	0	0	28.12	32.96	0	38.97	0	0.76	19.6	40.82	27.95	9.61	0	23.16	0	0	49.07	43.29	0	36.22	0	0	45.31
TraesCS1A02G101100	2.64	14.56	11.58	10.09	0	12.9	15.71	14.58	12.02	11.32	10.74	6.03	9.77	15.17	7.93	7.93	11.94	3.03	0	16.14	11.03	17.91	10.34	8.86	4.64	17.05	4.67	22.41
TraesCS1A02G101200	23.81	39.42	19.86	19.06	2.92	16.12	30.7	41.92	46.7	12.35	29.77	34.48	27.08	12.5	16.83	29.1	25.08	12.14	2.77	27.9	24.8	26.87	25.13	25.48	6.97	8.53	11.66	8.97
TraesCS1A02G101300	29.11	25.69	16.56	17.92	54.64	22.54	22.52	61.06	67.35	6.17	32.3	27.63	24.09	67.02	21.67	15.9	31.12	15.17	103.51	14.71	16.45	99.86	31.05	11.07	9.31	14.65	9.83	17.93
TraesCS1A02G101500	11.44	7.72	9.09	5.62	0.97	10.52	5.94	5.46	7.03	8.24	0	10.28	11.99	11.56	42.29	14.46	4.74	12.11	7.31	10.22	6.54	14.05	23.62	9.99	0	8.48	10.77	5.98
TraesCS1A02G101600	25.59	16.27	20.7	12.32	13.67	12.07	20.28	15.49	33.34	11.32	1.66	25.05	15.82	15.2	37.35	15.91	28.75	18.21	12.95	17.66	19.15	35.85	38.44	36.51	3.49	35.42	16.14	8.96
TraesCS1A02G101700	52.93	39.39	43.88	34.72	23.42	39.43	34.55	40.1	55.32	39.09	23.2	28.51	32.38	35.75	63.92	51.7	26.35	30.35	36.07	30.9	42.88	65.3	39.92	33.19	17.47	45.19	54.8	34.36
TraesCS1A02G101900	17.5	17.13	12.38	20.36	24.42	28.37	18.92	24.27	14.97	27.47	27.51	20.25	22.99	20.27	25.25	15.5	13.9	27.12	19.68	12.92	27.65	7.54	13.27	13.4	18.14	23.87	16.44	31.26
TraesCS1A02G102100	0	0	0.82	0	0.97	0	0	0	0	0	0	0	0	0.89	3	0	0	0	0	0	0	0	0	1.11	0	0	0	7.45
TraesCS1A02G102200	0	0	0.83	0	0	0.81	0	0.91	3.54	0	0	0.86	0	0	0	0	2.39	0	0	0	0	1.28	0	0	0	0	0	0
TraesCS1A02G102300	489.58	318.61	327.82	314.81	325.84	274.56	306.15	364.54	410.38	268.55	371.84	385.02	337.28	419.93	343.96	209.3	281.2	195.74	218.04	201.43	202.05	206.11	199.58	271.18	215.3	251.43	214.73	274.94
TraesCS1A02G102500	34.21	61.39	23.88	93.71	115.35	68.2	48.39	87.03	87.96	86.02	120.87	56.58	80.06	78.14	38.47	31.57	29.69	15.09	38.5	23.61	55.83	43.28	48.53	42.99	49.68	43.63	29.64	31.23
TraesCS1A02G102600	299.93	488.17	294.71	514.2	460.5	360.68	344.46	353.61	409	417.73	573.14	404.05	554.89	321.66	299.52	521.96	382.95	562.96	328.96	323.5	447.84	346.94	539.61	422.8	337.53	360.09	430.41	324.25
TraesCS1A02G102700	27.42	8.61	7.47	15.79	12.68	25.18	2.24	0	0	2.07	2.48	0.86	3.77	16.99	0	3.97	4.77	3.04	0	1.47	0	0	4.45	0	29.02	2.44	0	0
TraesCS1A02G102800	67.85	42.9	50.45	42.69	42.77	92.22	61.05	31.89	52.13	53.57	55.16	42.93	21.77	48.99	24.08	19.76	116.46	9.09	20.16	16.09	12.1	16.62	26.6	12.21	95.97	9.71	17.25	7.48
TraesCS1A02G102900	12.35	8.59	9.94	10.12	8.76	18.63	20.88	2.74	1.41	3.09	0.82	6.02	4.51	0.89	1	1.32	3.57	0	0.92	2.93	0	0	4.44	0	5.79	1.22	0.6	0
TraesCS1A02G103000	49.33	21.44	38.03	39.3	12.63	27.49	20.84	19.13	1.41	9.27	10.7	17.17	36.02	12.47	10.03	13.17	3.56	3.03	0	5.85	0.93	1.28	5.91	9.99	2.31	1.21	4.16	5.98
TraesCS1A02G103900	547.92	617.26	459.54	349.34	373.94	517.18	238.26	504.92	1023.36	622.33	347.43	243.72	367.63	643.71	131.56	116.71	298.39	71.33	492.38	294.39	118.4	311.18	548.52	129.42	265.71	168.63	342.95	360.05
TraesCS1A02G104000	7.07	17.07	19.91	10.08	18.57	8.88	18.66	11.87	15.52	8.2	23.9	12.97	6.79	3.58	11.82	26.36	26.19	21.29	15.72	13.25	14.71	6.41	2.94	9.99	10.49	13.44	24.98	19.47
TraesCS1A02G104200	7.05	4.29	3.31	12.34	1.95	2.42	5.24	10.94	7.07	1.03	2.48	2.58	4.51	6.25	41.67	21.15	91.9	1.52	0.92	36.69	33.13	10.24	1.48	44.33	26.7	60.9	17.54	49.32
TraesCS1A02G104300	0.88	5.99	2.48	3.36	4.86	0.81	0	0	1.41	22.61	1.65	3.44	0	0	0.99	0	0	0	17.44	0	0	0	0	0	0	0	0.59	0
TraesCS1A02G104500	6.18	3.42	0	21.27	10.74	18.5	22.54	17.32	12.06	0	12.43	3.46	9.04	9.83	17.68	17.24	0	28.83	21.28	47.09	27.34	14.08	28.09	38.72	16.31	40.31	10.37	40.34
TraesCS1A02G104600	0.88	6.84	0	0	3.89	1.61	2.99	0	0	2.05	2.48	0	2.25	0	0.99	1.32	0	0	0	2.93	2.74	0	0	0	0	0	4.64	0
TraesCS1A02G104700	67.05	114.73	90.25	80.63	83.95	119.07	93.16	113.01	96.49	119.33	151.7	96.77	138.59	71.51	54.05	39.78	82.66	54.64	33.31	38.26	92.98	61.46	65.05	55.32	58.25	97.73	74.91	49.3
TraesCS1A02G105300	97.92	114.76	91.06	180.36	107.33	98.21	93.07	159.49	120.51	75.11	127.56	102.75	88.09	92.93	277.77	539.23	191.49	412.74	231.04	308.82	209.25	369.99	372.55	328.71	215.34	262.46	257.34	240.57
TraesCS1A02G105400	222.54	300.17	177.52	303.32	555.77	326.51	278.26	287.75	279.34	378.67	462.96	302.41	354.22	281.98	153.48	288.83	322.45	402.55	351.51	248.27	486.59	320.09	510.96	255.33	364.32	392.71	245.41	351.73
TraesCS1A02G105500	320.15	263.88	416.33	215.21	309.05	211.94	236.03	234.21	206.03	228.47	214.26	286.32	255.83	332.18	283.78	144.24	270.09	162.33	297.06	289.38	231.15	198.38	158.17	221.5	222.02	332.88	248.37	245.09
TraesCS1A02G105600	555.71	740.05	629.95	659.95	669.14	618.49	423.8	412.84	702.91	699.71	505.87	494.53	599.95	990.71	582.93	900.54	545.47	1183.51	375.9	458.63	468.48	588.85	978.66	751.67	546.82	372.17	481.55	650.02
TraesCS1A02G105700	0	1.71	0	4.48	2.93	16.9	18.78	9.12	0.71	1.03	16.58	2.59	1.51	0.89	0.98	3.98	1.2	0	0	10.3	18.25	5.12	2.96	1.11	3.49	3.66	0	0
TraesCS1A02G105800	68.79	125.92	47.18	238.68	37.05	82.17	53.22	129.4	178.45	200.65	116.67	75.91	185.11	195.57	6.91	55.59	28.69	31.86	11.07	29.38	55.89	52.47	76.86	25.47	25.58	0	13.94	32.87
TraesCS1A02G105900	284.88	364.95	351.78	231.99	204.77	325.5	284.82	252.44	469.51	562.92	280.51	249.29	228.02	518.88	251.95	381.2	619.22	348.95	288.85	452.52	373.05	299.5	347.4	264.66	323.24	307.34	295.73	348.2
TraesCS1A02G106000	212.23	218.16	243.82	330.73	217.27	206.01	204.59	183.1	235.22	255.65	242.92	228.55	272.76	224.08	131.75	124.76	287.69	186.33	255.47	208.57	215.33	166.04	177.29	173.49	162.46	190.03	135.94	272.27
TraesCS1A02G106100	403.71	457.29	355.93	410.39	402.18	453.69	432.2	416.16	434.55	464.66	372.61	408.73	439.27	464.69	499.79	344.06	506.04	389.25	289.99	388.1	464.29	351.85	376.09	307.22	373.53	384.44	445.2	311.07
TraesCS1A02G106200	0.88	0	4.14	1.12	1.95	3.23	4.49	0.91	1.42	0	0.83	0.86	3.76	0	0	0	0	0	5.53	5.88	0.92	3.84	0	0	6.97	3.66	2.91	5.98
TraesCS1A02G106300	47.1	101.55	27.83	32.09	36.68	89.82	57.24	55.86	56.85	53.89	101.68	72.65	60.33	52.15	25.21	6.56	27.26	24.01	48.9	45.12	48.71	48.11	30.15	31.7	39.57	53.01	37.48	23.63
TraesCS1A02G106500	144.34	276.28	136.83	227.57	195.83	161.64	159.84	237.19	285.11	217.67	299.96	196.3	165.11	227.41	178.42	293.5	93.75	198.14	238.54	155.26	185.07	181.9	288.11	204.06	177.27	215.63	211.31	201.73
TraesCS1A02G106600	2216	2589.97	2241.08	1899.16	1181.04	2080.99	1782.39	1873.54	1871.76	2642.53	1806.74	1745.76	1619.79	2288.78	1156.72	861.78	1168.12	1074.97	1290.45	1239.43	1360.93	1246.8	877.38	1404.46	1556.28	1735.79	958.43	1557.77
TraesCS1A02G106700	58.12	79.87	20.66	85.49	20.37	58.39	42.26	67.41	70.22	56.7	80.43	34.24	27.73	24.01	51.67	52.54	24.87	30.3	20.99	58.35	47.94	61.31	33.98	60.05	35.72	35.1	20.53	52.36
TraesCS1A02G106800	1.76	0	0.83	2.25	0	0.81	0.74	0	0.7	0	0.82	1.71	1.5	0.89	1.02	0	1.18	0	0.91	2.92	0	2.56	0	2.23	2.3	1.21	1.22	0
TraesCS1A02G107300	288.24	274.59	201.01	244.15	218.46	249.98	302.51	233.11	315.16	250.78	273.3	231.58	203.19	268.22	276.87	217.28	195.09	342.68	197.8	225.42	242.44	213.65	259.97	246.49	172.26	192.84	216.78	234.09
TraesCS1A02G107500	14.98	24.86	60.37	43.76	0.97	24.23	49.99	3.64	12.7	30.88	3.3	12.9	71.35	15.15	1	29.02	7.14	16.67	4.59	11.72	18.51	0	1.48	9.98	0	4.86	18.27	11.96
TraesCS1A02G107600	246.11	214.33	299.2	125.28	215.26	164.8	220.99	176.23	169.12	143.82	135.59	194.86	125.53	222.05	215.53	126.34	96.76	112.89	129.02	176.15	141.51	156.21	99.95	119.36	167.31	197.4	123.27	152.17
TraesCS1A02G107700	5.29	4.29	0	0	3.89	12.14	0	2.73	10.57	13.4	2.47	0	0.75	7.13	0	0	0	0	0	0	2.8	1.28	14.78	0	0	2.43	0	0
TraesCS1A02G107800	380.15	303.23	239.45	425.24	221.81	442.57	344.53	440.23	454.34	435.25	533.42	391.8	502.14	406.72	390.58	396.11	342.49	540.89	210.82	462.4	448.86	425.9	548.57	436.03	450.91	419	492.48	412.11
TraesCS1A02G107900	50.04	51.38	62.05	48.36	69	45.37	37.93	54.7	43.65	51.55	39.49	30.89	42.78	53.44	73.56	60.56	54.62	75.82	84.01	77.49	65.25	71.34	54.7	63.36	53.15	88.58	67.05	61.36
TraesCS1A02G108000	0	0.86	0	4.49	104.23	0.81	1.49	1.82	0	0	0	0	0	0	1	3.96	0	0	78.2	1.47	0	0	1.48	0	0	1.22	0	0
TraesCS1A02G108100	98.82	126.72	182.15	72.79	128.85	111.02	89.41	69.27	104.29	70.98	56.37	65.67	76.08	197.55	62.89	108.72	34.74	78.92	153.58	88.29	72.01	64.03	112.36	113.95	101.36	81.85	101.41	92.63
TraesCS1A02G108200	6.17	7.72	4.14	0	3.89	4.85	2.98	3.65	2.82	2.06	11.54	4.3	6.01	5.35	5	7.91	5.95	4.55	6.43	4.39	3.71	1.28	8.87	4.44	6.95	3.65	1.18	4.49
TraesCS1A02G108300	158.77	150.69	154.79	103.03	151.23	135.99	193.69	128.48	143.22	117.26	55.5	190.83	131.01	109.01	187.92	141.78	205.89	75.86	91.51	177.95	125.04	144.65	112.34	134.98	38.42	92.78	143.76	69.08
TraesCS1A02G108400	20.28	11.14	22.34	17.93	0	19.34	37.42	67.41	26.17	4.12	3.31	27.57	13.54	12.49	12.87	13.22	20.3	31.85	0	42.56	26.64	8.95	1.48	16.61	23.23	84.06	50.73	5.98
TraesCS1A02G108600	2.65	0	4.14	0	31.17	0	1.49	0.91	4.24	0	0	0.86	0.75	0.89	8	2.64	3.58	0	36.78	0	0.93	5.12	0	0	0	0	0	1.5
TraesCS1A02G108800	2.65	4.28	16.56	15.68	13.66	10.46	16.51	29.16	28.36	14.4	33.14	9.5	20.33	10.72	4.92	5.3	14.36	4.55	8.32	7.35	15.53	20.48	25.13	7.75	13.97	15.87	16.18	20.92
TraesCS1A02G108900	55.58	71.08	60.43	52.65	69.28	86.13	41.29	78.38	152.43	155.36	83.67	44.9	49.7	107.23	36.44	68.9	62.24	63.73	47.14	66.18	42.93	74.26	78.35	59.76	38.42	62.26	42.77	32.87
TraesCS1A02G109000	0	3.43	1.65	1.12	6.82	2.42	2.25	0	0.71	0	0	0.86	0.75	10.71	3.95	11.91	10.75	7.58	1.84	5.87	3.67	5.12	8.87	4.43	8.14	0	1.74	8.96
TraesCS1A02G109100	21.14	6.01	3.31	6.74	23.31	3.24	2.23	20.04	2.11	2.06	23.03	14.58	3	4.45	25.12	5.26	0	9.09	91.54	5.85	0.93	98.38	5.91	3.33	58.92	61.86	1.79	4.48
TraesCS1A02G109200	141.13	144.76	211.08	133.35	150.2	145.79	146.98	118.47	83.59	96.73	94.37	166.54	136.24	172.4	70.07	100.63	101.65	74.35	77.56	104.35	108.95	92.16	59.13	54.25	58.16	90.28	79.46	86.67
TraesCS1A02G109300	25.58	32.55	24.83	31.38	43.88	36.25	53.23	51.03	63.75	56.6	64.56	37.1	77.52	23.22	15.8	22.51	33.48	9.1	41.54	20.57	38.47	38.4	38.44	28.79	10.47	37.81	40.63	10.46
TraesCS1A02G109400	0	0.86	0	1.12	0	0	1.5	0.91	1.42	0	0	0	1.51	0	2.94	0	0	0	0	0	6.37	0	2.96	0	5.83	0	0	0
TraesCS1A02G109500	30.88	52.23	43.05	73.92	29.28	76.44	73.61	80.2	97.17	56.58	95.31	43.19	104.69	43.8	54.08	68.93	63.47	169.97	21.27	73.56	101.25	103.71	168.54	61.96	72.21	64.73	63.45	67.23
TraesCS1A02G109600	118.09	101.24	70.3	66.26	37.92	80.06	84.92	94.76	66.25	64.9	71.66	83.31	66.07	86.42	46.1	38.22	42.8	24.25	75.19	64.38	27.89	46.02	28.08	43.29	57.84	122.66	53.44	44.86
TraesCS1A02G109700	11.47	4.28	10.76	4.48	10.73	4.83	8.26	5.47	3.54	8.23	20.71	3.45	10.54	10.72	0.98	1.32	0	1.52	1.85	5.88	3.65	1.28	7.39	3.32	0	7.32	5.78	0
TraesCS1A02G109800	1.77	0	1.66	0	9.77	0	0	0	0.71	0	1.66	0	0	1.79	0	0	0	0	0	0	0	0	0	0	0	1.22	0	0
TraesCS1A02G110000	194.91	238.96	110.91	11.2	103.37	52.35	19.5	80.19	244.38	242.82	158.92	10.35	15.05	58.05	11.84	2.65	11.96	0	55.39	14.7	9.15	6.4	57.65	26.57	19.77	0	8.12	4.48
TraesCS1A02G110100	20.15	19.46	27.45	16.6	7.39	19.77	19.17	14.23	23.29	17.89	5.01	22.66	10.48	18.93	22.87	5.33	10.67	12.22	4.62	7.37	21.09	15.08	10.51	15.29	8.31	9.74	17.29	17.55
TraesCS1A02G110200	176.29	166.38	172.06	161.63	161.52	154.31	150.72	153.99	105.15	174.04	122.05	148.76	158.51	180.97	161.74	134.57	151.21	75.81	128.59	147.95	125.97	135.56	118.24	163.07	142.48	154.41	132.83	116.62
TraesCS1A02G110300	1767.53	1436.66	2405.37	1391.92	1609.91	1344.64	1604.11	1109.09	1371.09	1464.4	719.11	1962.52	1665.42	2305.99	858.47	544.04	686.21	499.16	831.56	615.64	614	533.74	480.45	697.62	563.96	736.68	849.8	608.22
TraesCS1A02G110400	0	0	0	0	0	0.81	0	0.91	0	4.14	0	0.86	0	1.79	0	0	4.77	0	0	0	0	0	0	0	1.16	0	0	0
TraesCS1A02G110500	0	0.86	0.83	0	0.97	0.82	0	0.91	0	1.03	2.45	1.71	2.25	8.89	1.03	0	0	3.03	1.81	5.82	0	0	0	0	0	0	0	0
TraesCS1A02G110700	29.99	19.7	42.21	15.69	10.73	19.33	16.5	8.2	17.71	19.55	19.04	24.16	31.61	21.44	7.89	9.27	20.33	4.55	12	0	5.49	7.68	5.91	27.67	10.47	19.52	8.7	13.45
TraesCS1A02G110800	79.39	99.36	91.06	140.06	21.46	125.63	103.51	80.2	100.61	150.23	83.62	77.67	145.28	100.95	59.19	66.21	106.46	97.11	17.55	80.85	84.19	72.97	62.09	97.42	100.05	50.03	46.94	127.02
TraesCS1A02G110900	661.69	902.89	369.34	1526.51	319.33	733.38	492.31	914.94	1056.75	788.5	1102.2	595.84	745.66	737.37	2805.15	7105.5	1697.56	8961.66	1725.91	3686.83	1735.23	4330.47	5686.62	5437.91	2961.84	2154.92	4207.78	4041.48
TraesCS1A02G111000	71.44	88.25	130.77	67.25	128.69	92.68	121.37	189.55	107.61	84.39	207.63	196.62	75.24	75.01	80.11	148.2	414.65	74.34	166.04	132.19	119.27	266.2	134.52	83.07	261.52	274.33	91.35	125.54
TraesCS1A02G111100	86.94	88.66	108.08	121.87	77.52	84.37	125.94	124.76	86.49	53.43	105.7	91.09	81.6	76.81	158.39	254.31	114.69	178.64	67.66	178.95	102.67	185.72	155.75	149.6	176.49	183.94	149.25	158.13
TraesCS1A02G111300	15.88	29.11	19.04	11.2	0.98	28.16	17.28	25.52	18.45	22.63	21.55	12.96	6.03	4.47	9.82	13.26	22.76	10.62	0.93	5.89	40.1	6.4	4.44	11.06	5.83	25.66	5.76	10.46
TraesCS1A02G111400	0	0	0	0	0	0	0.73	0.9	0	0	0	0	0	0	0	2.58	0	0	0	5.73	1.01	0	1.47	0	0	0	0	1.49
TraesCS1A02G111500	1.76	0	0	0	2.91	0	0	0	0.7	0	0	0.85	0.75	0	0	0	0	0	0	0	1.89	0	0	0	0	0	0	0
TraesCS1A02G111600	3.52	22.33	10.75	19.12	8.73	11.35	9.64	10.02	14.75	16.49	9.85	5.14	13.49	15.12	16.19	9.2	13.03	12.12	12.78	11.67	24.41	8.94	20.68	14.45	8.07	13.32	19.88	10.47
TraesCS1A02G111800	7.05	2.57	9.1	7.86	4.86	8.09	17.86	11.84	2.82	10.3	11.52	9.44	10.51	1.78	5.02	5.27	8.31	7.58	7.33	2.92	2.8	7.67	8.87	1.11	4.62	7.28	8.34	10.47
TraesCS1A02G111900	1582.91	1917	1777.66	1374.6	845.88	1585.99	1472.5	1070.77	1175.15	1153.85	1447.55	1177.31	1423.13	2095.94	1824.13	1740.36	1250.24	1441.08	895.87	1419.59	1506.54	1310.34	1200.3	1687.33	1447.29	1312.41	1759.89	1790.53
TraesCS1A02G112000	41.42	65.21	67.82	74.13	51.53	59.04	75.98	40.09	47.92	70.05	23.06	39.51	87.08	55.23	47.11	51.39	63.01	56.09	48.6	73.16	74.39	43.47	39.9	51.06	31.23	40.08	67.11	56.82
TraesCS1A02G112100	96	107.14	159.76	157.01	76.77	106.46	69.63	103	128.66	137.96	75.24	105.16	173.78	91.07	61.46	62.16	100.32	53.1	60.84	58.73	102.02	47.36	41.4	62.06	36.01	52.41	59.55	86.71
TraesCS1A02G112200	52.93	61.66	69.54	49.29	111.23	61.99	78.81	168.6	173.68	67.91	123.42	107.06	106.16	70.59	174.35	127.19	114.9	28.83	158.03	136.76	137.98	160.03	180.36	150.52	245.6	211.19	222.07	179.31
TraesCS1A02G112400	359.05	480.59	456	407.27	381.27	362.1	285.25	329.07	309.5	519.98	386.88	332.71	334.38	479.54	316.65	399.67	475.18	413.9	292.68	392.27	201.02	334.34	292.13	320.02	360.35	227.5	293	285.81
TraesCS1A02G112500	2030.97	3148.54	1797.77	3071.52	3281.65	3463.38	1979.53	1947.03	2565.71	3654.28	1916.87	1240.28	2237.14	5180.45	1290.62	2020.17	1970.78	2384.22	1991.47	1541.28	2439.5	1348.48	2515.11	1657.93	1747.73	1276.76	1556.85	2065.22
TraesCS1A02G112600	134.06	135.37	149.81	97.51	224.24	182.12	74.93	94.78	104.79	102.92	107.55	122.47	115.88	142.88	108.76	197.18	135.05	210.88	71.96	117.52	116.48	207.34	152.26	128.47	126.71	92.67	132.02	62.77
TraesCS1A02G112700	89.07	83.97	133.25	68.38	90.65	74.96	81.64	64.7	55.21	51.46	57.07	112.09	50.41	99.11	54.43	44.98	54.96	48.55	71.01	46.99	33.97	31.99	45.83	29.91	46.48	46.32	76.29	43.34
TraesCS1A02G112800	44.72	37.88	29.68	61.19	33.39	39.24	55.21	46.24	56.37	41.18	46.9	57.38	38.65	41.42	52.63	52.98	49.99	37.71	38.44	25.85	36.99	39.27	42.75	25.76	49.81	56.08	42.38	35.87
TraesCS1A02G113100	0	0.84	0	2.21	0	0	0	2.64	7.43	1.97	1.67	1.73	0	6.29	4.22	2.65	4.7	1.51	0.92	0	0	0	4.49	0	2.35	0	3.16	0
TraesCS1A02G113300	41.45	23.13	33.11	29.15	45.81	41.11	58.42	22.78	33.97	29.85	36.39	28.45	15.8	22.32	33.65	41.01	105.13	39.44	71.01	116.01	67.94	38.39	50.26	21.05	70.88	63.39	34.37	47.82
TraesCS1A02G113500	7.07	0	0	0	0.98	0	0	1.83	0	0	0	1.73	0	0	0	0	0	0	0	0	0	0	0	0	0	0	0	0
TraesCS1A02G113600	2.64	0	0	1.12	0	0	0	2.73	0.71	0	5.78	0.86	0	2.67	0.99	2.64	0	0	0	0	2.75	0	0	0	4.64	0	2.9	0
TraesCS1A02G113700	10.59	15.42	11.59	14.56	26.34	15.3	18.76	33.72	14.89	13.38	6.63	27.63	20.33	9.83	47.29	38.42	40.69	19.73	38.81	39.7	29.24	26.89	5.91	35.42	15.13	39.06	37.02	11.95
TraesCS1A02G114000	12.24	10.42	7.38	33.33	9.66	13.58	17.82	11.74	18.24	25.5	13.94	22.22	22.37	30.09	9.81	4.24	7.11	9.02	9.14	4.37	5.46	1.37	4.4	7.68	24.19	8.46	11.54	4.79
TraesCS1A02G114100	5.29	2.57	4.14	7.84	0	4.02	19.49	1.82	7.79	1.03	2.48	5.17	6.02	11.61	5.92	2.65	0	1.52	0	2.94	5.49	1.28	4.43	0	0	0	5.79	7.47
TraesCS1A02G114300	234.27	219.43	200.66	252.76	143.49	215.36	269.86	222.88	225.33	235.68	245.34	294.75	245.76	212.87	298.41	263.56	268.63	161.11	110.62	212.85	270.42	166.52	184.33	218.34	245.28	205.25	252.43	207.29
TraesCS1A02G114400	14.99	8.57	19.86	15.7	37.98	20.98	26.91	19.14	4.95	12.35	16.52	17.22	13.53	21.41	9.94	3.96	19.08	6.07	12.89	4.4	5.53	14.07	0	5.54	10.44	29.22	16.42	13.45
TraesCS1A02G114600	79.39	75.34	85.26	66.07	2.93	60.34	72.09	0	56.73	46.29	3.31	0	41.41	49.15	42.29	43.73	55.08	25.79	6.47	55.9	66.59	0	26.61	50.89	9.32	0	29.42	70.21
TraesCS1A02G114700	1.77	0	0	1.12	0.98	1.61	0.75	0	2.13	3.09	0.83	3.46	3.77	2.68	0	0	2.4	0	0	0	0	0	1.48	1.11	0	0	0	0
TraesCS1A02G115000	772.33	854.7	503.07	1144.23	188.92	771.55	582.25	827.41	478.4	736.13	819.96	623.31	523.95	849.28	1771.99	2290.6	1119.73	1331.59	801.49	1538.39	1283.18	1934.22	1551.98	1748.23	1784.17	1489.95	1000.35	1907.4
TraesCS1A02G115100	335.12	258.78	333.53	226.46	166.67	313.59	376.67	116.65	309.25	226.44	130.65	111.21	285.11	353.53	400.01	216.93	213.81	206.31	181.63	259.9	237.89	154.84	171.47	198.29	142.91	129.2	352.64	275
TraesCS1A02G115200	152.58	105.38	119.19	293.67	153.06	118.46	146.86	264.28	191.86	124.53	207.64	150.06	85.03	134.84	973.97	1533.71	719.43	1401.81	779.55	709.49	625.58	954.77	1237.31	925.87	835.77	423.11	761.42	1001.29
TraesCS1A02G115300	9.7	1.71	4.97	8.96	16.59	18.5	6.76	12.76	8.51	4.11	11.6	19.87	12.8	2.68	23.59	25.19	9.58	10.62	13.88	10.3	6.38	15.37	16.26	2.21	17.47	9.77	4.61	11.95
TraesCS1A02G115400	142.63	97.08	164.44	114.8	132.79	133.12	143.61	17.31	72.94	147.44	75.42	31.64	175.25	143.08	43.72	31.49	13.01	45.44	21.87	45.17	58.49	3.83	65	50.07	25.32	1.21	18.21	32.92
TraesCS1A02G115500	89.96	82.25	128.29	119.93	15.6	100.73	71.19	96.6	99.12	110.12	113.34	72.45	111.37	142.88	103.8	165.42	45.42	183.57	22.14	79.33	66.03	172.78	107.91	138.43	82.54	86.58	79.08	83.69
TraesCS1A02G115700	250.23	136.45	611.91	368.53	312.87	256.56	143.59	172.2	164.06	526.48	130.84	626.46	189.85	1084.6	22.11	1.32	24.94	6.06	34.8	84.8	105.36	157.21	65.02	46.64	34.67	38.83	21.47	112.16
TraesCS1A02G115800	0.88	5.18	21.57	0	3.89	4.09	0.74	1.83	0.7	1.04	0	0	3.76	22.28	0	0	0	0	0	0	0	0	0	0	0	0	0	0
TraesCS1A02G115900	7272.66	3784.25	8235.59	5083.91	4014.43	6973.98	7599.8	5673.38	4604.97	3299.41	3556.79	6182.66	5784.4	10654.74	8526.04	8275.84	8124.17	9136.13	8161.74	9763.87	7789.9	9546.17	6915.25	7905.41	8843.2	12252.67	8943.85	11738.35
TraesCS1A02G116000	205.17	216.06	237.47	271.51	180.06	211.69	315.85	235.25	350.32	256.2	235	244.32	235.54	263.15	342.97	282.59	289.65	267.68	310.41	341.71	379.65	318.97	336.19	293.44	310.81	380.71	293.91	359.91
TraesCS1A02G116200	65.5	87.59	84.12	74.12	89.73	82.29	54.3	180.11	94.7	99.11	209.64	146.54	86.91	82.51	53.99	62.28	77.09	92.87	112.23	73.84	103.19	100.74	69.71	84.02	102.89	138.53	117.68	49.45
TraesCS1A02G116300	0	0.82	0	0	0	0.78	1.42	0	0	0	0	0	0.72	0	2.14	0	0	0	0	0	0	0	2.86	2.15	0	0	4.67	0
TraesCS1A02G116500	15	26.6	16.56	16.85	39.93	16.97	1.49	22.8	22.61	12.37	39.63	35.29	21.05	14.28	11.97	22.45	17.88	9.1	27.59	4.4	0	19.2	19.23	7.77	25.52	25.56	8.84	29.92
TraesCS1A02G116600	33.98	45.33	15.79	47.95	20.95	36.32	15.07	28.18	26.88	18.69	36.41	27.64	31.17	26.88	30.56	22.39	32.73	51.39	9.18	19.1	15.25	60.78	25.29	29.64	44.33	26.7	44.82	23.59
TraesCS1A02G116700	567.09	496.98	486.5	203.68	696.92	308.98	323.06	280.84	377.88	841.79	562.71	134.58	174.99	256.96	280.05	57.07	183.23	28.7	843.58	335.9	195.43	118.2	187.36	168.99	296.59	124.48	158.1	185.53
TraesCS1A02G116800	14.93	13.73	13.19	11.25	51.21	20.29	10.31	4.55	2.79	10.3	26.95	4.26	5.23	9.75	3.07	0	0	0	7.25	5.81	0.95	0	0	12.23	3.44	7.23	11.64	1.49
TraesCS1A02G116900	113.87	148.8	49.47	70.24	25.62	327.33	45.01	61.49	76.67	252.42	92.93	25.3	15.59	119.81	71.52	109.74	78.9	52.78	66.08	288.23	143.4	217.22	424.44	148.92	107.42	57.24	73.25	92.56
TraesCS1A02G117000	5.27	6.03	3.3	3.4	4.79	8.99	7.28	6.36	2.76	4.12	11.34	16.91	2.23	7.06	10.61	9.07	16.32	4.53	3.59	23.04	10.85	25.4	7.38	8.96	17.03	5.98	18.19	26.93
TraesCS1A02G117300	4.41	3.42	2.48	3.36	0	32.18	19.54	0.91	4.97	2.06	4.15	1.73	1.51	1.79	0	3.98	3.59	1.52	0	33.85	17.31	0	2.96	0	1.17	0	2.3	2.99
TraesCS1A02G117400	3.49	0	0	0	17.94	1.62	0.72	8.1	1.36	0	4.02	15.1	0	10.52	2.16	0	0	1.5	11.55	9.99	4.02	5.03	0	0	11.25	0	5.35	0
TraesCS1A02G117500	5.81	1.78	0.86	3.5	3.05	4.54	3.91	4.54	0.74	0	0.86	3.6	0.71	3.36	3.07	2.76	0	1.58	5.22	0	3.43	2.67	9.23	1.15	2.19	1.15	0	1.41
TraesCS1A02G117600	0	9.42	2.48	5.6	4.88	9.66	7.5	5.47	8.51	5.14	5.8	4.32	13.55	6.25	2.96	7.95	13.16	25.8	11.09	7.35	17.37	8.96	13.31	6.64	5.82	12.21	5.79	4.48
TraesCS1A02G117700	36.17	12.85	21.52	24.65	14.63	33.02	12.75	11.85	29.76	32.93	6.62	9.49	18.82	17.87	14.79	18.54	17.94	24.28	10.16	22.05	5.49	19.2	36.96	8.86	5.82	4.88	5.21	16.44
TraesCS1A02G117800	0	2.57	0	0	0	8.07	0	2.73	1.41	4.12	0	0	0	12.5	0	0	0	0	0	0	0	0	0	0	0	0	0	0
TraesCS1A02G117900	18.54	25.73	3.31	7.85	1.95	69.37	0.75	31.93	41.1	55.63	1.66	0	0	46.48	0	0	0	0	0	4.41	0	2.56	34.03	0	0	0	0	0
TraesCS1A02G118200	1.75	2.64	0	0	0	0	0.77	6.55	0	4.22	4.23	0	3.12	0	4.75	9.16	0	0	0	0	7.79	0	0	5.51	0	4.74	6.13	0
TraesCS1A02G118300	40.75	23.23	26.47	62.7	65.3	33.16	26.36	40.98	31.86	26.73	26.47	36.22	33.1	35.71	59.16	58.22	43.03	66.71	80.28	49.94	36.59	40.93	56.14	53.1	62.77	52.43	61.99	41.81
TraesCS1A02G118400	87.28	100.14	47.16	78.77	66.98	48.56	75.01	78.31	153.26	76.33	68.26	70.03	105.73	109.38	112.15	43.43	65.26	75.74	37.5	40.92	24.37	52.27	41.41	63.4	68.13	39.9	105.14	47.9
TraesCS1A02G118700	281.35	252.73	262.38	300.37	154.06	224	292.29	215.98	298.11	226.41	169.62	243.24	294.98	309.89	225.33	263.38	166.15	280.67	126.42	208.62	201.7	168.95	249.83	163.9	196.48	228.05	221.45	179.33
TraesCS1A02G118800	261.92	268.85	377.78	281.35	481.11	216.66	234.69	252.45	276.77	300.42	202.12	211.55	244.52	453.97	132.69	121.4	184.75	179.92	229.15	153.79	127.65	158.17	126.68	122.44	156.5	124.98	123.58	163.79
TraesCS1A02G118900	7.06	8.59	5.8	2.25	10.71	6.48	9.69	8.21	0.71	31.99	9.89	9.46	6.76	10.7	0	0	3.57	1.52	3.67	0	2.8	0	0	11.12	0	0	0	4.49
TraesCS1A02G119000	15.94	36.8	7.58	14.8	0	20.96	9.87	4.49	2.05	18.07	13.42	15.71	16.57	15.43	0	0	0	0	0	0	0	0	0	0	0	0	0	0
TraesCS1A02G119100	18.52	77.96	50.49	63.88	137.49	39.48	144.66	60.15	21.25	81.3	30.62	57.8	63.97	34.83	2.96	11.91	64.55	4.55	15.69	8.82	16.5	10.24	8.87	8.86	12.79	4.88	15.1	2.99
TraesCS1A02G119300	328.14	307.5	317.05	233.05	89.74	285.08	305.29	178.62	56.69	173.9	173.04	256.33	344.76	260.86	67.07	50.32	107.66	42.49	72.96	54.39	51.24	30.72	17.74	56.46	57.01	112.26	140.23	88.16
TraesCS1A02G119500	874.65	740.62	846.49	658.41	545.42	572.09	718.54	666.13	349.18	416.95	356.81	800	619.51	1150.97	324.9	162.52	282.71	107.68	256.83	242.03	171.44	186.78	63.56	282.65	234.4	382.32	397.88	225.71
TraesCS1A02G119600	21.17	76.25	44.7	122.17	65.32	72.52	63.69	79.29	295.96	119.38	31.44	45.71	94.81	109.84	294.6	681.54	286.84	785.87	460.39	352.56	372.34	735.92	1451.66	887.08	720.74	756.03	910.64	723.32
TraesCS1A02G119700	148.22	202.08	151.51	162.39	93.7	175.42	167.5	147.64	197.9	197.52	193.1	132.17	226.7	180.55	109.15	87.49	166.47	66.77	75.84	98.58	95.78	143.41	167.06	102.9	110.65	175.88	119.4	110.56
TraesCS1A02G119800	64.38	27.42	40.56	70.62	30.22	25.79	48.69	54.68	44.6	17.5	33.91	50.88	31.6	43.75	59.35	105.85	113.51	128.95	194.62	273.18	192.71	102.38	51.74	159.49	40.68	295.04	220.02	183.82
TraesCS1A02G119900	7.95	16.29	12.44	14.52	1.95	33.7	55.47	2.74	29.12	12.34	14.11	25.91	16.52	25.06	0.98	0	19.19	6.08	1.85	4.42	5.45	1.28	4.42	2.22	12.78	43.85	19.04	13.46
TraesCS1A02G120000	28	12.85	24.75	7.92	26.34	14.61	25.46	27.89	14.98	10.18	12.14	21.09	19.28	8.81	3.29	7.75	9.27	3.01	10.73	7.18	11.25	13.83	4.42	3.35	7.93	20.28	7.52	8.94
TraesCS1A02G120100	212.33	153.05	185.21	266.83	377.25	218.53	283.2	211.15	352.82	189.02	201.98	298.54	271.86	320.47	223.75	246.27	203.36	171.26	249.44	151.36	397.81	219.94	390.28	254.1	138.44	185.42	180.69	264.08
TraesCS1A02G120200	711.9	956.25	828.69	1219.33	0	834.97	993.12	730.84	1308.09	1151.99	941.56	924.39	1317.23	1177.12	951.11	1843.59	1301.99	2769.34	0	1163.85	1543.97	1390.44	2319.39	1675.83	867.82	669.35	1390.76	1604.4
TraesCS1A02G120400	1.75	1.72	3.29	1.13	5.71	1.63	2.17	0.9	2.74	7.19	0.81	3.37	5.93	7.92	1.08	1.29	5.8	7.53	7.14	0	11.02	0	5.89	3.36	1.13	5.96	4.65	7.46
TraesCS1A02G120500	137.01	122.28	88.26	118.7	103.91	149.49	98.7	122.8	69.4	72.24	87.72	89.86	70.06	99.89	67.13	72.8	71.35	89.17	58.47	88.12	105.21	85.26	73.8	77.13	62.64	94.73	33.8	82.32
TraesCS1A02G120600	11.46	3.43	7.44	3.36	5.84	2.42	1.5	4.55	2.12	2.06	8.26	3.44	3.01	0.89	10.91	2.64	14.32	7.58	0	5.87	0.92	5.12	0	0	0	4.87	7.6	1.49
TraesCS1A02G120800	219.65	394.09	178.03	324.8	78.11	231.8	126.87	169.38	204.28	156.26	310.45	203.62	188.23	328.32	299.89	832.01	212.51	763.65	300.52	411.97	260.85	604.33	676.99	552.85	419.44	340.2	307.34	613.12
TraesCS1A02G120900	36.1	32.73	31.51	36.44	6.47	40.94	58.01	39.94	27.46	43.22	46.97	29.39	42.87	36.46	24.08	75.17	42.92	73.65	4.35	53.1	54.5	59.66	76.04	45.55	40.67	53.5	44.7	67
TraesCS1A02G121000	602.54	561.77	507.5	584.69	838.25	583.53	454.23	530.42	402.76	496.92	587.41	514.71	655.13	628.24	535.45	605.61	463.31	682.88	580.57	580.99	373.44	409.71	504.14	530.07	443.61	501.83	592.64	521.46
TraesCS1A02G121100	0	0	0	0	0	0	1.45	2.69	0	0	0	0.84	0.74	0	0	0	0	0	0	0	0.94	0	0	0	0	0	3.66	0
TraesCS1A02G121200	42.35	42.81	70.38	25.76	59.54	46.66	33.06	23.7	21.28	37.03	22.38	32.83	42.18	52.74	24.57	18.56	20.36	15.18	29.6	13.24	24.62	6.4	10.35	18.81	15.14	14.66	18.44	35.86
TraesCS1A02G121300	352.71	418.44	331.84	374.77	261.75	324.54	315.39	243.26	306.67	366.6	264.23	266.88	387.71	362.21	365.91	569.19	321.95	541.5	247.16	417.96	370.19	355.67	434.62	429.13	363.08	328.56	417	415.64
TraesCS1A02G121400	279.55	253.65	359.18	293.74	202.71	250.74	259.8	237.85	203.07	196.59	265.39	247.38	228.67	268.7	300.14	305.51	230.49	236.64	270.09	240.78	252.7	246.97	280.86	248.16	269.51	292.48	249.05	277.99
TraesCS1A02G121500	9.68	3.43	29.72	3.37	0	3.24	5.93	4.55	3.51	1.03	3.28	6.85	2.25	0.89	5.04	1.31	8.29	0	0	4.37	0.94	7.66	14.76	2.22	21.89	0	10.8	4.48
TraesCS1A02G121700	105.07	113.33	91.87	99.56	72.99	164.85	125.56	117.44	194.78	168.51	89.1	126.31	132.49	142.02	93.11	94.43	112.99	104.94	57.56	124.2	123.53	84.75	165.28	92.69	90.64	66.6	110.56	93.12
TraesCS1A02G121800	2247.66	2473.48	1374.21	482.86	1723.86	828.49	323.41	319.89	530.16	1823.24	1856.71	9.5	201.01	783.57	617.94	1.32	29.91	1.52	781.64	16.17	19.2	101.14	360.72	57.56	237.41	12.21	34.15	23.91
TraesCS1A02G122000	1012.72	1000.6	784.35	1237.41	0.97	793.23	873.21	1452.96	1172.58	1305.04	1205.55	956.14	836.28	1198.65	2363.45	2613.5	925.82	2017.83	10.04	1721.05	1673.74	2521.19	2300.3	2141.99	2174.2	2392.93	1626.99	2475.87
TraesCS1A02G122100	193.24	158.36	139.11	130.98	58.59	177.7	154.91	69.27	261.97	134.74	106.18	169.45	111.52	121.61	136.32	95.52	136.67	132.05	62.04	111.9	117.35	55.07	107.93	111.7	90.94	111.23	153.95	129.97
TraesCS1A02G122200	128.8	105.33	286.45	174.74	15.61	148.1	139.64	139.44	121.25	143.01	120.13	88.95	106.93	277.03	115.18	148.41	100.56	186.65	4.62	116.19	127.85	192.05	112.36	150.5	115.26	151.4	119.6	132.98
TraesCS1A02G122300	38.89	49.73	27.89	54	39.35	39.83	28.46	61.67	32.68	29.07	29.08	19.94	26.56	22.25	34.26	61.18	50.52	19.92	36.86	31.03	35.23	42.73	40.04	52.2	42.9	39.3	18.43	45.55
TraesCS1A02G122400	0	0	0.82	0	2.7	2.34	0.75	0	1.99	0	0	0.86	0.73	0	4.29	2.61	2.32	0	0	1.45	1	0	1.47	1.09	0	0	2.62	0
TraesCS1A02G122500	566.34	1131.35	663.94	252.06	524.9	648.88	466.8	359.99	1146.93	1817.02	413.3	310.81	344.83	963.21	207.88	369.62	678.56	226.1	269.83	420.55	353.68	498.01	495.26	271.17	360.82	26.85	209.4	352.64
TraesCS1A02G122600	2.64	2.59	9.91	0	17.52	4.07	14.87	6.37	1.41	6.17	7.4	5.15	28.54	2.69	47.09	26.32	17.8	4.54	41.19	13.2	5.58	17.87	11.89	12.2	32.34	23.04	199.6	28.38
TraesCS1A02G122700	414.32	365.29	398.76	375.93	535.33	381.17	446.51	469.28	384.82	442.78	372.95	386.28	440.34	453.01	362.8	273.25	457.5	259.31	379.64	282.85	436.44	304.4	291.17	303.87	306	396.56	262.61	363.28
TraesCS1A02G122800	70.56	103.65	55.46	56.03	52.66	66.05	62.98	57.41	50.29	74.09	60.42	144.09	19.57	115.22	392.91	164.17	156.65	75.86	88.63	149.9	127.29	208.64	35.48	252.44	174.46	480.65	264.59	206.22
TraesCS1A02G123000	152.47	168.99	138.96	194.25	121.56	133.39	191.56	165.83	155.84	176.13	156.57	158.97	204.25	132.78	110.08	113.38	222.45	130.38	137.63	118.57	155.97	101.01	78.33	93.22	141.21	119.07	108.42	137.56
TraesCS1A02G123100	30.59	7.56	58.13	17.68	0	39.45	28.93	23.86	10.86	6.91	21.7	59.94	16.36	24.3	6.31	5.3	17.68	12.12	0	10.3	4.86	13.72	7.48	4.36	17.66	8.49	6.29	4.39
TraesCS1A02G123300	23.8	29.15	33.1	28.04	20.45	54.88	32.14	44.65	36.75	19.56	28.08	30.99	19.54	24.98	22.87	22.46	16.69	18.2	39.57	19.06	17.53	48.61	32.52	23.28	26.68	43.82	20.54	7.47
TraesCS1A02G123600	21.17	33.42	14.9	44.84	39.96	25.79	31.46	33.72	36.8	47.34	30.6	29.31	39.87	33.93	25.73	47.62	40.62	74.33	53.48	22.03	56.93	29.43	70.96	39.88	32.54	19.5	46.02	32.88
TraesCS1A02G123700	0	0.86	6.7	2.29	5.66	0.82	1.49	0	0	1.02	5.78	0	1.5	6.28	0	0	0	0	0	0	0	0	0	0	0	0	0	0
TraesCS1A02G123800	0	1.71	4.99	0	0	0	0	0	0.68	1.01	18.06	0.85	0	0	1.11	0	1.17	0	0	0	0	0	0	0	10.37	0	0	0
TraesCS1A02G123900	124.01	111.75	115.13	98.91	0	102.76	108.39	85.84	101.56	70.73	112.12	119.55	98.88	94.7	118.66	70.21	56.37	83.37	0	47.62	92.31	67.83	79.78	61.78	54.82	80.7	85.63	83.56
TraesCS1A02G124000	17.58	6.03	14.85	9.03	3.86	4.08	20.53	10.92	6.26	5.16	16.28	8.49	5.97	7.97	16.65	10.42	3.52	1.51	9.93	10.13	13.53	14.01	2.95	8.93	10.27	12.01	9.45	5.99
TraesCS1A02G124100	21.13	10.3	52.05	20.23	38.8	15.4	7.42	13.66	7.02	6.18	0	4.28	14.99	17.78	20.23	14.45	54.47	30.29	24.64	29.17	14.07	11.49	4.43	8.89	6.91	13.32	7.83	10.47
TraesCS1A02G124200	159.67	290.63	376.69	163.77	0	240.4	356.41	287.17	219.38	0	167.86	247.42	0	131.26	17.85	48.94	96.75	19.8	0	42.58	29.44	32	32.53	0	19.75	51.19	0	11.96
TraesCS1A02G124300	0	0	0	4.18	5.46	1.5	1.4	2.5	9.25	0	4.63	0	2.81	0.8	0	9.72	5.65	2.83	2.31	0	2.31	8.7	6.9	0.99	0	6.11	3.8	4.18
TraesCS1A02G124400	41.38	86.63	58.67	151.59	57.28	67.14	48.31	78.3	96.37	90.61	89.61	58.3	76.48	44.49	185.96	698.48	141.18	1022.3	130.82	214.72	168.52	332.06	633.49	415.83	285.16	158.81	179.03	328.79
TraesCS1A02G124500	4.4	10.28	2.48	2.24	3.88	4.04	0	3.64	2.81	4.11	0	1.72	0	0.89	2	0	2.37	0	0	0	10.2	0	0	2.22	0	0	0	1.49
TraesCS1A02G124600	371.18	332.61	398	254.64	363.25	388.17	374.52	291.6	270.67	283.12	345.19	385.73	427.76	433.58	254.48	265.54	231.37	291.2	181.3	244.93	270.21	159.91	252.75	209.51	147.34	163.13	310.81	243.65
TraesCS1A02G124800	90.79	119.33	39.71	0	30.14	0.81	0	112.11	2.11	7.21	11.53	12.88	99.86	81.08	111.49	64.56	34.47	0	44	0	0	129.15	2.96	17.77	12.72	8.5	91.14	149.61
TraesCS1A02G124900	0	0	4.11	0	0	0	0	0	0	3.07	1.63	0	16.37	0	0	0	0	0	0	0	0.94	0	0	0	1.14	3.61	15.65	0
TraesCS1A02G125000	171.98	185.92	177.12	215.21	210.58	171.66	185.81	210.51	207.43	172.9	234.93	200.93	261.09	246.45	187.9	206.42	207.93	195.71	151.29	208.58	155.96	204.77	183.3	204.89	197.6	207.28	224.59	170.37
TraesCS1A02G125100	135.59	173.53	118.17	238.56	334.47	185.85	220.67	311.53	171.89	235.07	372.3	177.93	292.13	172.44	133.08	145.67	143.13	237.8	271.62	212.8	357.22	241.34	356.03	189.14	285.51	235.86	143.1	255.84
TraesCS1A02G125200	0	0	0	39.05	0	0	0	0	0	0	0	0	47.09	0	0	0	0	39.21	4.57	0	1.84	0	0	4.41	0	0	26.31	0
TraesCS1A02G125300	148.19	174.73	168.04	133.33	104.37	140.92	134.28	136.7	179.99	134.79	134.13	106.16	149.05	114.35	146.93	205.28	161.5	247.33	142.25	136.72	117.09	151.06	162.62	146.12	109.37	170.84	183.06	177.82
TraesCS1A02G125400	57.14	15.09	25.52	4.32	15.97	2.9	0	6.14	22.26	9.91	15.15	13.3	179.11	15.73	23.75	10.5	13.1	1.82	7.12	0	1.1	18.5	1.42	4.27	8.44	9.77	143.39	0
TraesCS1A02G125500	19.4	29.99	29.8	42.6	102.35	40.3	58.42	46.48	36.1	54.55	9.92	54.32	167.02	50.89	20.78	26.46	57.35	13.65	121.73	33.78	45.9	3.84	7.39	48.74	24.4	70.7	290.6	47.82
TraesCS1A02G125600	37.04	68.55	38.9	70.63	41.91	70.13	39.69	55.59	72.19	59.7	44.65	56.04	63.95	61.6	27.72	50.27	70.48	45.51	55.32	54.33	50.51	51.19	59.13	58.71	52.29	35.35	53.61	64.27
TraesCS1A02G125700	119.01	130.32	97.63	169.42	159.66	103.34	83.66	126.66	148.33	205.93	148.57	59.38	114.99	148.95	19.91	14.52	28.6	34.88	33.11	58.64	34.18	42.21	44.34	22.18	70.73	9.73	20.58	29.9
TraesCS1A02G125900	522.07	488.89	555.25	464.87	128.89	466.85	440.27	357.98	253.12	461.93	190.96	394.99	460.53	492.28	36.63	11.81	28.37	54.52	9.11	16.02	31.16	70.22	76.82	17.81	32.22	15.72	23.1	67.33
TraesCS1A02G126000	51.09	48.08	33.9	58.46	46.6	64.81	73.53	58.31	54.85	52.56	74.79	66	43.49	48.05	25.22	23.67	50.99	39.4	21.03	54.03	44.93	39.61	26.6	24.45	41.55	63.02	30	32.91
TraesCS1A02G126100	8.82	1.71	7.45	6.73	12.67	3.22	5.24	4.56	4.25	3.09	1.65	6.9	11.28	3.57	39.61	50.26	33.44	53.09	30.42	60.2	28.48	44.79	26.61	53.17	38.34	19.5	15.74	38.86
TraesCS1A02G126300	176.94	192.91	193.58	194.77	177.69	159.99	250.7	171.15	176.24	196.2	161.35	212.81	224.47	181.18	142.62	119.82	278.36	112.61	137.79	187	217.15	159.02	113.11	135.15	137.67	151.35	126.37	156.33
TraesCS1A02G126400	0	12.87	1.66	4.49	20.5	9.69	2.25	4.56	1.42	9.28	7.45	2.59	7.53	10.73	0	0	0	3.04	0	0	0	0	0	0	0	2.44	0	0
TraesCS1A02G126600	0	1.72	0.83	0	0	6.47	0	0	0	3.09	0	0	3.76	0.89	0	0	0	0	0	4.39	0	0	0	2.22	0	0	0	0
TraesCS1A02G126800	373.52	331.35	372.88	319.21	223.36	295.6	413.94	451.88	359.49	373.03	375.74	480.19	285.03	451.28	469.54	311.8	382.05	280.35	375.05	413.45	450.59	530.3	348.72	518.86	479.15	531.07	652.65	524.97
TraesCS1A02G126900	198.5	317.69	234.3	154.56	96.62	342.02	344.68	160.4	153.9	229.42	180.64	170.16	208.6	167.13	79.69	110.01	246.67	45.53	44.38	180.94	139.63	51.22	81.31	208.03	55.9	68.39	81.39	80.68
TraesCS1A02G127000	165.64	185.37	215.82	196.63	184.6	150.54	147.29	167.64	183.06	171.03	96.27	152.74	147.82	181.65	187.98	234.35	243.45	284.94	175.81	178.36	227.56	230.06	164.03	216.57	180.27	173.51	159.29	267.7
TraesCS1A02G127400	67.88	110.61	91.83	72.94	39.91	57.33	50.79	53.76	69.92	73.11	52.82	46.47	70.64	86.51	65.74	79.22	58.39	63.69	45.05	70.36	81.32	42.21	94.59	90.93	53.33	37.72	48.83	116.61
TraesCS1A02G127500	10.59	11.13	31.46	11.2	278.12	8.85	13.51	4.56	5.67	11.32	5.8	12.09	13.55	31.28	24.6	18.55	31.13	15.18	8.32	14.71	16.43	20.49	11.83	27.67	20.96	25.64	23.1	32.87
TraesCS1A02G127700	2.63	6	0.82	6.74	0.96	13.78	3.67	5.44	20.2	3.08	4.89	5.95	0	0.88	2.05	0	1.17	0	0	0	2.85	2.54	2.94	1.11	0	3.6	3.07	2.98
TraesCS1A02G127900	509.03	605.43	552.21	210.57	351.32	424.95	279.31	185.01	209.19	311.73	315.68	205.55	263.57	395.01	73.81	58.31	69.44	45.53	177.51	69.13	72.12	69.14	69.49	66.4	116.44	95.24	74.5	80.68
TraesCS1A02G128100	112.83	122.62	119.96	107.74	129.44	95.3	118.7	86.56	82.6	97.83	125.4	104.09	79.65	136.43	79.77	172.9	38.12	145.57	57.9	105.51	84.18	127.9	189.18	144.18	114.73	79.06	87.2	86.71
TraesCS1A02G128300	129.65	123.36	216.86	97.5	138.46	129.71	141.66	126.67	138.8	147.16	130.74	175.97	122.67	106.28	89.91	96.63	157.8	78.89	189.19	82.28	90.74	121.59	106.44	100.77	95.35	119.52	124.33	134.5
TraesCS1A02G128500	0	0	0	1.11	0	3.21	0.71	0.89	0.67	1.01	0	0.83	1.46	0	9.65	1.27	0	0	0	2.82	3	0	0	0	0	0	2	2.93
TraesCS1A02G128600	202.87	222.71	273.99	242.03	261.39	234.38	295.48	289.81	294.72	259.31	275.66	302.89	278.5	241.18	201.31	157.57	234.42	197.25	377.67	176.37	335.95	385.3	267.58	220.32	290.81	484.37	261.53	268.98
TraesCS1A02G128900	154.31	134.44	155.5	115.52	105.35	148.77	114.61	117.57	96.99	140.08	84.43	81.18	129.41	168.72	162.19	204.99	90.75	233.64	134.6	110.09	141.22	193.29	130.04	193.72	124.33	155.99	134.36	161.3
TraesCS1A02G129100	51.08	77.29	55.38	92.21	369.71	110.25	103.87	179.47	120.15	128.84	94.44	118.2	170.16	79.17	43.49	115.64	155.21	109.09	88.58	115.29	265.55	144.35	193.55	107.84	101.47	153.81	95.76	130.14
TraesCS1A02G129200	68.5	85.34	56.87	102.72	69.88	89.92	82.76	81.68	88.68	112.75	56.81	54.94	96.63	67.6	97.65	82.98	116.55	63.45	49.57	84.8	120.59	45.88	78.02	61.78	52.06	74.03	60.4	95.26
TraesCS1A02G129300	15.88	19.69	9.93	3.36	1.95	3.22	12.77	11.85	7.09	4.11	82.89	0	7.53	16.09	9.82	6.63	4.79	0	15.73	2.94	10.94	34.57	7.39	1.11	24.46	0	8.06	5.98
TraesCS1A02G129400	0	1.71	0	1.12	0	0	1.5	2.73	2.13	3.08	0	0	1.51	0.89	0	0	11.97	0	0	0	0.91	0	1.48	1.11	0	0	9.22	0
TraesCS1A02G129500	99.7	146.99	121.7	78.71	64.59	141.57	91.36	87.79	179.55	200.32	43.99	62.34	132.9	140.34	122.93	146.14	141.59	114.19	67.63	129.77	84.54	107.89	139.44	68.88	61.86	31.83	82.09	92.97
TraesCS1A02G129600	0	0	0	13.46	0	0	0	0.91	0	0	5.76	10.3	0	0	49.93	52.69	91.52	16.66	54.09	52.65	36.13	30.65	25.09	26.6	64.76	50.98	17.73	29.87
TraesCS1A02G129700	0	1.71	1.66	1.12	0	4.03	3.75	0	0	0	3.31	0.86	0.75	1.79	0	5.3	2.39	3.03	0	2.94	0.91	0	0	1.11	1.16	8.54	0.58	1.49
TraesCS1A02G129800	18.51	36.03	38.05	50.53	12.64	46.9	33.53	33.71	28.91	26.78	54.38	40.38	42.8	24.95	33.04	26.36	28.54	16.68	3.67	38.05	40.87	34.52	47.29	28.86	33.56	69.24	51.59	47.85
TraesCS1A02G130100	1.76	5.15	2.48	6.74	4.86	8.89	10.43	2.73	14.81	3.09	4.94	5.16	3.75	1.78	9.01	1.32	7.14	3.03	11.01	4.39	8.36	2.56	19.21	3.33	2.31	7.29	5.33	5.98
TraesCS1A02G130200	0	0	0	0	0	0	0	0	0	0	0.8	0	1.46	0	6.12	0	0	0	0	0	0	0	0	1.09	0	1.18	0.62	0
TraesCS1A02G130600	16.59	12.77	17.21	21.19	9.61	12.87	10.28	12.64	13.92	6.13	14.64	11.03	18.8	6.17	34.19	23.08	9.79	10.76	23.43	10.12	5.85	16.46	10.25	10.36	5.71	8.4	11.99	17.8
TraesCS1A02G130700	20.3	24.82	8.28	34.7	40.05	32.15	24.07	33.72	25.57	13.37	43.98	14.7	12.06	9.84	10.78	6.64	8.4	1.52	37.06	10.31	20	12.81	19.22	7.74	9.33	7.34	13.19	4.48
TraesCS1A02G130800	261.12	279.19	236.77	263.25	183.44	257.6	324.25	249.71	261.6	219.15	230.28	249.54	245.46	261.82	237.36	247.76	213.05	276.18	221.81	288.24	218.35	259.89	238.02	226.88	209.53	291.77	239.94	240.57
TraesCS1A02G130900	112.91	157.59	91.06	136.68	59.51	105.47	106.56	130.32	121.2	82.31	150.73	105.32	115.94	117.05	210.89	290.11	67.01	312.59	95.17	172.03	146.27	170.27	277.93	231.33	136.17	131.82	188.65	158.39
TraesCS1A02G131000	445.99	363.36	313.41	322.88	253.5	367.19	343.27	367.95	369.34	346.52	415.78	418.75	289.74	369.32	421.48	315.47	356.79	382.49	234.41	317.97	325.33	317.29	276.47	335.99	350.01	353.87	431	248.53
TraesCS1A02G131200	227.56	279.32	309.59	253.34	202.75	294.2	199.28	237.85	261.88	250.16	249.86	294.02	231.76	245.59	199.76	273.98	253.4	230.54	170.6	179.16	218.38	229.09	161.17	266.84	187.12	252.45	191.98	200.2
TraesCS1A02G131300	192.28	194.45	153.13	340.66	185.3	208.63	202.44	242.42	199.05	186.26	210.23	202.76	121.18	195.61	269.52	364.09	282.21	514.35	217.87	265.99	254.6	279.04	334.1	252.44	274.48	230.56	179.31	243.58
TraesCS1A02G131500	166.51	121.85	129.81	177.51	19.47	167.52	189.7	69.24	146.45	174.11	83.93	82.38	213.09	156.71	131.65	100.06	160.32	48.5	17.4	133.04	195.79	53.68	54.67	93.28	69.33	107.99	125.25	115.14
TraesCS1A02G131600	115.58	124.14	130.82	107.49	104.46	107.79	130.77	120.3	94.38	60.69	102.81	152.1	122.79	95.66	146.33	88.85	138.99	92.58	111.05	123.63	115.7	102.45	69.49	110.62	108.37	87.97	93.83	104.58
TraesCS1A02G131900	118.11	133.8	71.97	90.93	15.56	58.18	56.68	92.94	126.99	80.33	89.86	110.03	143.46	133.7	272.8	391.74	234.48	162.23	67.94	162.55	107.54	138.1	264.55	298.46	174.86	297.8	335.77	276.6
TraesCS1A02G132000	35.23	10.29	2.48	12.35	35.95	12.13	18.6	32.79	28.16	14.42	18.1	24.89	8.25	10.68	8.03	1.32	0	19.7	21.06	2.92	15.83	3.83	8.86	6.66	24.27	25.48	17.86	7.47
TraesCS1A02G132300	7.89	0	0	10.1	0	4.86	6.61	16.33	0.7	0	0	1.7	5.96	7.07	40.88	0	0	7.54	0	30.41	31.3	22.88	5.89	15.54	1.14	12.02	36.19	50.69
TraesCS1A02G132600	828.08	920.67	725.55	754.31	727.72	825.18	903.85	606.24	777.43	746.75	720.69	690.04	503.17	838.82	541.69	384.16	656.94	558.54	629.46	729.87	653.28	395.21	531.13	486.68	441.39	644.95	492.04	578.17
TraesCS1A02G133000	0	0	0	0	0.97	0	0.75	0	0	0	0	0	0	0	3.95	0	1.19	21.22	21.21	2.94	4.58	2.56	2.95	4.42	1.16	0	1.74	4.48
TraesCS1A02G133100	1490.94	2164.82	862.69	2357.66	1395.58	1692.43	1208.25	1619.52	1217.66	1509.24	2647.43	1722.25	1539.29	1818.73	1795.54	3358.48	1111.17	2792.28	1328.72	1604.92	1382.68	2307.24	4081.92	2217.51	1869.03	1434.87	2153.15	1925.94
TraesCS1A02G133300	13.8	1.76	10.13	10.44	0	10.87	9.66	12.04	8.41	2.67	9.1	2.59	3.8	3.61	13.29	6.61	8.31	16.98	0	22.01	12.38	12.93	2.85	6.88	13.89	6.1	19.9	9.17
TraesCS1A02G133400	342.98	321.01	654.01	438.81	567.85	379.58	396.31	414.3	434.93	431.7	246.22	298.13	392.51	437.48	266.94	326.59	374.42	314.93	352	310.88	257.71	296	365.28	233.72	374.87	315.16	267.32	419.6
TraesCS1A02G133500	563.05	975.44	354.25	790.52	313.03	595.29	598.58	734.69	765.29	629.7	1131.21	674.74	728.57	589.11	817.11	1397.34	625.59	1255.4	410.42	867.4	635.27	1079.59	1887.77	1090.55	798.44	669.29	1245.25	953.81
TraesCS1A02G133600	0	0	0	0	0.91	0.79	2.21	1.76	0.67	0	4.89	0	1.47	0	0	0	0	4.51	0	0	3.08	3.71	0	1.1	0	0	1.37	0
TraesCS1A02G133700	502.06	497.39	411.53	409.83	702.98	493.89	479.52	353.64	445.56	437.19	494.19	519.42	524.3	448.51	411.45	332.88	464.95	350.61	418.33	350.32	433.59	306.07	365.2	326.33	347.28	252.94	369.51	336.16
TraesCS1A02G133800	98.71	107.17	115.69	94.84	86.78	107.46	87.23	91.51	197.08	184.22	72.63	70.37	87.93	114.2	91.07	107.17	97.78	81.55	72.09	77.38	86.02	74.8	120.65	65.1	63.65	52.89	117.09	55.46
TraesCS1A02G133900	22.93	41.98	4.97	59.4	30.22	40.29	33.72	31.9	16.29	15.44	62.05	27.6	32.36	35.72	42.51	76.76	27.49	56.13	47.98	38.2	47.68	67.83	119.74	71.98	73.24	25.61	88.96	47.82
TraesCS1A02G134000	1860.9	1688.64	1408.64	893.96	834.09	1375.99	870.95	819.77	1677.53	2797.71	1027.97	393.92	521.01	1808.59	693.26	679.07	391.01	531.54	583.32	471.76	462.59	769.75	952.78	665.71	580.66	239.23	418.3	534.17
TraesCS1A02G134100	54.71	85.69	29.81	110.97	44.89	33.03	92.3	103.94	75.14	81.32	64.61	65.62	0	39.32	112.49	194.76	63.43	247.43	119.19	98.53	121.75	188.26	136.07	151.73	108.25	115.97	0	124.08
TraesCS1A02G134200	19.32	28.42	17.32	19.23	26.9	20.43	29.19	25.46	22.86	24.76	22.72	27.1	32.77	20.32	65.36	35.05	33.87	28.7	25.15	38.95	28.4	36.87	26.56	19.02	13.65	23.95	28.28	43.4
TraesCS1A02G134300	151.29	109.24	303	179.31	150.76	181.61	173.67	173.01	138.94	188.83	163.26	215.47	198.76	199.49	186.58	158.11	210.6	160.41	169.36	188.7	165.51	187.45	82.69	200.72	180.97	231.25	275.48	248.46
TraesCS1A02G134500	106.52	149.2	119.29	159.71	104.2	149.16	162.73	142.14	137.66	122.37	142.04	193.37	99.48	118.87	107.63	101.12	75.47	78.98	133.02	151.41	104.75	104.78	129.03	115.24	97.17	201.12	106.03	126.27
TraesCS1A02G134600	125.39	138.84	123.34	119.97	0	118.09	116.37	124.78	125.51	116.18	135.15	126.09	123.49	157.94	120.83	160.5	163.98	121.38	0	151.35	117.84	140.92	135.8	115.04	189.88	130.51	134.65	149.53
TraesCS1A02G134800	26.44	31.73	29.78	31.43	29.18	29.09	28.34	25.51	18.34	25.75	32.15	38.69	41.31	54.37	40.96	52.76	23.81	65.2	20.2	45.4	29.66	42.2	28.08	32.18	42.85	24.31	43.15	23.92
TraesCS1A02G135100	7.99	11.09	7.43	8.84	6.88	8.82	17.27	21.09	31	19.66	13.31	11.3	15.92	8.1	9.79	17.34	14.33	25.72	3.72	8.88	16.35	6.44	10.41	11.03	14.02	26.51	3.41	14.89
TraesCS1A02G135300	539.94	599.85	630.25	333.29	504.38	493.24	545.38	439.03	603.55	473.75	508.21	582.37	534.86	506.76	591.16	530.14	402.41	401.83	489.35	497.18	473.71	626.93	524.36	565.14	460.08	451.81	597.12	392.52
TraesCS1A02G135600	142.05	281.69	178.01	263.15	185.48	70.79	289.27	160.41	215.69	260.26	216.36	110.6	236.52	138.56	182.76	469.37	259.96	478.06	262.76	122.14	275.26	248.42	297.17	376.14	246.99	131.94	298.43	159.86
TraesCS1A02G135700	1191.41	1357.18	682.64	1428.38	533.85	1198.72	1029.31	907.32	1157.75	1264.85	1249.25	832.65	1124.42	944.82	966.53	1196.17	961.69	1569.23	896.92	1046.78	1004.44	814.17	1373.11	1408.26	827.33	1491	1117.01	1050.43
TraesCS1A02G135800	0.88	0.85	0	0	5.57	4.03	0	2.69	1.36	5.02	0	0	0	0.91	1.12	0	5.91	0	0	2.97	0	3.79	0	0	0	1.23	0	0
TraesCS1A02G136000	1.77	0	0.83	0	0.98	0	0	0.92	1.41	0	0.83	0.86	0	1.78	0	0	4.79	0	0.92	0	0	1.28	0	4.44	0	0	0	0
TraesCS1A02G136100	119.17	115.1	149.95	0	63.33	114.11	0	0	105.29	110.37	104.87	0	0	103.56	107.04	55.49	162.14	0	42.31	73.34	0	0	42.93	73.34	81.2	0	0	56.9
TraesCS1A02G136200	237.34	295.37	298.91	272.09	246.03	301.64	295.36	226.03	232.05	204.7	241.27	251.48	238.05	243.17	265.15	220.14	225.27	311.13	212.85	210.47	228.65	179.28	229.16	276.55	227.23	178.39	289.55	168.82
TraesCS1A02G136400	123.68	116.97	168.28	137.21	88.97	88.81	182.33	110.65	121.19	150.18	87.97	133.03	127.43	143.5	95.17	94.59	159.8	129.93	44.24	132.64	120.27	134.01	137.75	103.25	109.32	160.97	102.78	125.85
TraesCS1A02G136500	1394.3	1451.78	1643.27	1243.05	604.96	1164.45	1321.4	1653.84	1413.13	1264.73	1080.52	1316.74	1241.51	1553.96	1287.41	1734.92	976.19	1815.76	991.6	1198.25	1008.7	2007.35	1383.43	1352.98	1444.59	1302.91	1346.12	1318.81
TraesCS1A02G136600	0.88	4.28	0	2.24	8.78	0.81	9.76	4.56	1.42	0	0	0	8.28	1.79	0	0	2.39	0	0.92	0	3.66	0	0	4.43	0	0	0	0
TraesCS1A02G136800	77.04	127.61	65.71	143.76	52.45	88.51	115.25	81.86	129.56	86.05	154.78	107.52	78.38	95.97	143.72	189.15	80.51	162.53	100.42	182.39	127.23	136.76	256.43	160.51	94.81	117.89	169.6	133.87
TraesCS1A02G136900	184.35	167.9	187.07	143.43	136.54	119.21	171.72	104.8	89.97	119.37	207.76	143.24	188.17	126.84	129.31	64.88	63.38	119.86	63.71	89.65	79.66	74.24	69.48	66.43	55.83	58.56	87.02	77.71
TraesCS1A02G137000	75.34	85.49	86.81	102.87	85.78	106.83	101.3	75.53	104.15	84.23	107.62	77.66	163.97	92.84	50.02	50.31	101.69	89.41	69.3	96.99	135.57	37.08	73.81	109.36	63.99	80.52	109.25	76.36
TraesCS1A02G137100	0.86	0	0	0	0	0.8	0	0	1.35	1.01	0	0	0	0	2.14	1.27	0	0	0	1.41	0	2.48	0	0	0	0	1.99	1.47
TraesCS1A02G137200	109.75	160.87	83.39	130.04	101.09	125.95	156.35	97.11	109.05	119.56	113.74	105.96	115.9	103.12	148.36	246.73	159.62	220.79	216.57	125.53	99.5	134.64	193.08	136.65	142.18	183.74	151.98	134.98
TraesCS1A02G137300	12.34	2.57	1.65	4.49	2.92	3.24	9.67	1.82	0.7	6.18	0	3.43	7.5	0.89	8.04	0	1.19	3.03	0.92	0	0	3.83	2.96	6.66	4.62	2.43	13.72	0
TraesCS1A02G137400	75.85	82.24	103.47	69.48	72.16	82.17	86.97	86.58	52.41	67.92	57.93	62.98	73	84.85	68.13	66.19	112.4	45.52	37.85	67.6	56.79	85.76	54.7	54.25	56.99	62.21	83.01	64.26
TraesCS1A02G137500	106.51	67.03	110.71	73.18	63.94	106.41	62.84	72.87	65.17	72.19	97.47	103.39	53.9	87.94	110.11	89.14	48.43	51.49	106.47	87.36	55.81	74.04	85.68	76.81	82.79	129.28	53.05	89.78
TraesCS1A02G137600	9.67	4.3	1.65	4.51	1.93	6.51	6.62	0.91	11.87	4.13	8.98	7.66	8.96	4.43	5.15	3.92	2.35	0	1.81	5.81	3.82	0	11.81	5.57	2.29	7.23	6.81	2.99
TraesCS1A02G137700	211.55	279.27	320.07	236.38	314.43	239.02	297.54	222.01	244.55	272.27	221.09	234.52	289.33	254.79	387.48	457.84	407.35	419.42	434.9	392.53	366.86	294.8	275.47	288.86	351.17	326.89	317.84	339.37
TraesCS1A02G137800	251.19	332.7	269.64	278.52	280.77	288.47	283.77	290.32	252.35	289.28	303.87	304.73	328.3	328.53	292.39	247.72	148.42	263.8	240.34	230.83	316.46	322.36	184.62	253.99	294.49	209.93	273.78	226.85
TraesCS1A02G137900	360.8	341.7	283.96	317	192.22	325.2	304.76	249.71	331.79	276.76	301.53	290.13	335.07	254.67	222.54	246.45	308.81	254.93	123.85	230.89	286.03	243.25	270.54	230.19	204.88	216.09	269.36	224.13
TraesCS1A02G138000	34.09	55.42	37.44	57.71	30.5	53.35	53.03	30.53	37.8	63.11	41.62	49.15	36.01	35.09	37.22	30.35	81.7	31.98	75.15	88.03	50.75	20.65	31.27	25.94	47.29	56.68	29.79	38.2
TraesCS1A02G138100	36.16	27.42	47.17	26.91	23.39	24.99	45.67	57.41	27.6	20.59	14.88	35.34	33.1	17.85	9.9	10.58	29.86	9.1	25.81	10.28	16.54	21.75	2.96	9.97	8.13	34.12	14	23.91
TraesCS1A02G138200	59.01	84.26	80.62	71.65	23.99	80.02	72.82	42.14	86.44	53.65	43.86	45.85	72.57	71.19	70.83	110.74	65.9	68.66	18.17	79.54	57.6	30.22	77.23	47.92	27.47	45.62	69.54	76.44
TraesCS1A02G138300	2.5	0	0	3.18	0.92	0.76	0.8	1.72	0	0	0	0.92	0.8	0	3.15	0	0	3.23	0	0	1.95	0	0	0	3.3	5.76	1.23	7.06
TraesCS1A02G138400	519.75	537.54	732.04	400.73	433.67	496.81	578.48	494.9	638.42	539.96	521.06	664.14	630	445.38	223.43	220.29	364.57	224.65	223.25	179.68	313.6	253.6	167.08	280.87	267.06	293.43	251.3	250.97
TraesCS1A02G138500	86.83	126.95	86.46	92.52	96.96	134.63	108.8	87.89	147.14	95.18	78.96	0	106.01	82.59	77.67	86.86	78.44	110.13	83.5	70.12	106.6	52.19	107.32	76	75.15	0	89.06	81.74
TraesCS1A02G138600	284.76	289.6	287.13	349.65	270.72	283.9	331.31	386.28	345.16	286.55	329.87	390.81	288.02	363.42	324.31	251.08	306.61	227.68	265.81	291.19	321.79	232.69	273.07	259.11	297.92	349.58	294.96	307.38
TraesCS1A02G138800	616.74	626.54	699.21	729.6	671.79	725.57	559.16	371.29	622.79	702.03	467.53	555.42	772.35	759.62	791.35	789.75	856.04	1066.21	574.45	801	883.94	610.33	803.16	740.29	507.42	436.36	630.78	830.85
TraesCS1A02G139100	296.3	397.62	280.55	374.48	245.59	249.94	357.85	268.83	348.81	333.49	314.99	280.98	106.81	323.15	314.05	382.21	355.87	364.07	330.9	309.77	321.67	197.07	345.9	388.86	290.4	346.09	121.35	348.24
TraesCS1A02G139300	246.86	309.48	253.19	252.41	140.22	268.76	250.37	196.83	214.81	229.59	219.63	283.23	296.92	277.44	165.09	179.65	305.25	125.88	204.27	192.11	260.18	124.08	164.07	207.31	191.4	242.23	181.34	204.79
TraesCS1A02G139400	234.68	167.82	231	150.06	184.49	244.58	213.37	195.95	175.94	140.93	204.74	317.96	196.59	194.87	131.69	49.06	112.6	68.29	81.41	113.31	133.1	106.28	93.14	95.14	113	141.7	160.78	98.61
TraesCS1A02G139500	233.39	192.73	204.65	192.47	277.06	202.3	207.89	243.02	204.01	197.5	194.6	193.16	203.8	223.62	154.02	129.66	193.49	161.22	220.31	201.04	174.65	176.56	161.41	125.71	135.74	160.28	144.46	150.4
TraesCS1A02G139600	87.24	79.79	125.71	78.61	68.06	92.19	128.14	116.63	56.39	80.35	106.26	104.79	102.11	78.4	106.2	55.35	71.34	63.67	38.52	114.14	115.25	95.88	60.59	76.59	105.28	127.53	94.96	107.66
TraesCS1A02G139700	29.1	41.14	60.41	33.64	16.57	33.06	32.93	42.83	43.86	42.2	43.81	35.33	25.57	31.24	35.68	34.38	28.65	25.79	17.51	33.76	24.83	44.79	11.83	32.13	18.58	46.3	38.54	43.34
TraesCS1A02G139800	0	0	0	0	0	0.81	0	0	0	0	0	0.86	0	0	0	0	0	3.03	0	1.46	0	0	0	0	0	2.43	1.17	2.98
TraesCS1A02G139900	2693.17	2427.89	3254.92	2131.52	2416.64	2152.91	2864.5	2277.32	1403.44	1317.58	2605.52	2348.39	1942.82	3125.76	1147.81	1445.33	1473.37	1358.97	1101.26	1164.07	651.02	1592.96	600.16	716.87	1150.98	659.13	980.82	1230.1
TraesCS1A02G140100	8.7	0	0	0	0.96	0	0	0	0.69	1.02	0	0	0	0.88	2.04	0	1.16	0	0	0	0.94	0	0	0	0	0	0	0
TraesCS1A02G140300	7.01	3.44	0	3.4	7.63	4.9	2.9	6.34	4.12	4.12	2.43	5.91	3.72	14.1	8.61	9.04	4.65	15.08	0.89	1.44	8.01	6.33	4.42	4.48	4.53	5.97	1.33	7.47
TraesCS1A02G140600	31.64	5.17	33.01	12.42	7.71	10.61	12.46	10.92	29.92	17.54	15.47	27.18	21.64	9.74	34.35	5.21	15.24	7.56	5.41	4.34	11.6	12.74	8.86	8.93	6.85	13.21	11.97	17.96
TraesCS1A02G140700	7.9	6.87	4.95	13.52	0	19.52	28.65	22.73	25.79	8.24	8.15	11.9	26.86	13.28	17.51	16.96	14.1	13.6	0	55.07	42.07	30.56	38.34	41.21	21.73	33.67	40.32	29.89
TraesCS1A02G140800	7.9	6	7.42	2.24	2.9	4.85	0	3.63	0	1.03	5.73	2.56	4.48	1.77	7.07	0	0	1.51	0	0	0	2.55	0	0	6.9	0	5.42	1.49
TraesCS1A02G140900	25.43	48.52	41.15	63.47	45.13	37.42	88.08	80.63	88.12	43.98	88.13	110.76	57.64	68.41	43.04	67.19	30.34	102.58	90.99	37.12	111.61	86.55	110.22	38.5	89.13	133.15	52.36	65.35
TraesCS1A02G141000	0	0	0	0	0.97	0	0	0	0	0	0	0	0	0.89	3.03	1.32	0	0	2.74	0	0	5.11	0	1.11	0	0	0	0
TraesCS1A02G141100	2.64	3.43	4.13	2.24	15.56	3.23	0.75	5.46	6.35	2.06	2.47	3.44	10.51	3.56	4.98	0	0	3.03	11.94	0	2.77	0	2.95	1.11	4.63	0	8.82	0
TraesCS1A02G141200	0	3.42	4.14	1.12	8.77	2.41	6.75	2.73	0.71	8.23	7.45	4.31	0.75	8.04	1.97	3.97	4.78	0	0	0	0.91	0	1.48	1.11	0	6.1	0.58	0
TraesCS1A02G141300	96.14	35.98	199.49	24.65	64.36	99.89	47.23	87.49	50.29	33.96	31.45	55.22	27.09	119.68	9.88	18.53	28.7	9.1	9.23	20.57	5.5	21.76	14.78	27.68	25.58	1.22	5.81	7.47
TraesCS1A02G141400	104.12	51.36	97.71	70.48	158.55	83.85	114.55	123.69	177.25	81.94	77.46	143.63	102.23	67.7	126.35	65.21	87.2	104.48	175.12	149.08	83.33	68	110.5	139.06	69.31	172.56	120.05	49.96
TraesCS1A02G141500	9.69	0	9.09	5.6	0.97	13.7	1.49	0	3.53	0	0	1.72	0	2.67	1.98	2.64	21.46	0	0	5.86	2.76	0	1.48	0	12.75	0	0.59	1.49
TraesCS1A02G141600	2.63	7.63	0	2.22	0	4.66	5.94	0.93	0.7	2.05	0	1.76	0.77	2.73	3.83	4.04	0	0	0	2.9	1.88	1.31	0	0	0	0	0	1.48
TraesCS1A02G141700	152.67	71.05	162.21	39.23	213.77	106.28	114.8	37.36	31.9	52.51	62.12	92.39	79.78	151.94	60.12	7.94	33.48	47.06	76.7	51.45	75.89	24.32	11.84	31.02	46.61	71.95	80.91	61.2
TraesCS1A02G141900	156.87	77.21	72.78	83.1	91.4	135.03	136.37	224.14	19.04	48.41	204.32	291.24	82.59	91.78	77.1	58	89.2	121.28	144.93	127.33	157.92	111.23	17.73	86.57	141.18	257.53	126.9	116.63
TraesCS1A02G142000	206.4	408.6	154.79	558.04	190.18	332.65	210.72	352.69	222.45	226.39	732.57	289.93	231.07	270.65	441.18	1248.59	226.03	867.88	331.47	511.46	379.04	753.95	1543.37	780.54	658.36	492.88	715.77	823.38
TraesCS1A02G142100	0	0	0	0	0	0.81	0	0	0	1.03	0	0.86	1.5	2.67	1.99	1.32	0	1.52	0	0	0	0	0	0	0	0	0	0
TraesCS1A02G142200	183.66	179.2	135.64	159.89	126.93	205.89	228.39	199.66	274.41	275.72	190.14	160.34	210.36	199.07	133.68	112.62	202.6	132.76	111.34	158.69	152.04	126.91	159.55	152.39	86.06	133.07	151.68	111.48
TraesCS1A02G142300	43.22	33.4	47.18	39.21	41.94	47.51	42.01	64.71	50.31	37.04	83.63	41.43	62.48	36.63	73.96	27.81	20.34	16.69	49.88	36.75	42.08	52.49	34	34.32	41.89	78.1	48.08	28.39
TraesCS1A02G142400	279.64	232.1	245.87	183.73	130.73	241.54	183.1	142.17	94.27	97.75	161.49	160.57	245.44	233.2	116.29	153.66	256.08	159.33	72.07	64.7	118.84	160.03	150.79	76.37	136.17	69.57	56.71	40.34
TraesCS1A02G142500	103.06	124.95	112.42	172.44	27.26	94.61	89.75	74.99	180.24	133.64	88.37	60.39	105.94	88.28	106.8	97.77	87.09	109.09	52.49	95.6	108.25	63.45	162.04	105.11	83.55	103.48	111.19	149.28
TraesCS1A02G142600	122.45	171.13	197.96	243.17	102.62	148.39	180.29	213.18	186.06	178.37	201.82	157.73	144.68	205	249.75	241.09	245.3	171.21	103.85	177.08	214.96	191.44	199.96	207.59	208.25	212.84	185.76	249.72
TraesCS1A02G142700	27.32	13.72	22.33	28.07	19.46	31.52	46.98	34.62	35.98	18.54	34.62	35.24	27.79	24.07	38.98	18.47	21.42	12.13	25.71	17.57	23.18	10.23	25.12	18.86	38.21	59.56	18.33	25.42
TraesCS1A02G142800	51.51	48.77	29.26	17.57	13.96	14.1	18.7	25.22	33.24	20.72	44.15	49.32	16.63	27.33	75.97	64.05	40.83	38.86	14.86	18.13	21.7	38.92	60.49	33.01	57.26	57.55	48.82	29.13
TraesCS1A02G142900	34.41	38.54	21.52	69.45	16.59	24.95	36.79	102.07	93.59	44.24	94.44	77.72	60.99	33.96	55.13	42.4	33.52	65.25	13.87	26.47	63.01	51.21	96.1	59.76	79.17	52.5	71.65	40.34
TraesCS1A02G143000	145.58	95.89	61.27	100.78	115.19	104.59	85.65	218.73	134.8	98.76	129.32	270.44	84.36	126.93	105.15	114.02	210.84	110.79	68.46	163.34	90.24	192.08	82.79	55.32	164.27	168.58	99.68	128.49
TraesCS1A02G143100	391.21	600.73	853.38	323.58	619.93	318.05	380.21	242.35	204.92	338.96	353.86	443.7	596.58	634.93	190.91	194.88	204.29	165.21	89.76	198.85	103.48	155.93	125.61	184.35	158.34	229.35	226.55	198.9
TraesCS1A02G143200	32.63	26.55	43.04	29.12	0	34.61	55.52	38.27	27.64	48.35	37.26	31.94	44.41	33.05	40.39	26.49	43.07	24.27	0	41.16	63.06	34.56	22.17	18.81	48.87	45.15	43.38	47.81
TraesCS1A02G143300	216.14	154.66	116.16	228.54	137.82	117.29	177.18	209.01	107.98	100.86	143.98	135.68	125.12	178.58	280.03	268.62	322.11	268	418.54	429.05	439.93	242.01	72.6	229.7	381.32	539.74	662.88	548.14
TraesCS1A02G143400	201.2	298.69	130.02	168.99	315.55	292.53	223.53	275.25	421.98	231.39	337.81	221.46	368.57	142.23	92.99	122.13	190.76	173.05	101.02	88.39	188.86	187.01	261.71	183.52	114.33	66.04	231.98	76.18
TraesCS1A02G143500	103.18	119.11	104.28	116.6	82.84	115.28	109.32	94.78	110.39	107.04	125.68	101.72	113.59	104.45	91.11	134.91	68.08	144.11	74.67	120.4	101.05	92.14	103.48	87.52	111.53	99.94	103.78	101.63
TraesCS1A02G143600	9.71	2.57	3.31	0	3.9	4.83	3.75	0.91	5.67	7.21	0	1.73	1.51	7.15	0.99	0	2.39	0	0	0	0	1.28	11.83	0	0	0	0	0
TraesCS1A02G143800	81.93	95.27	93.43	78.67	100.05	95.54	137.54	74.71	59.11	78.31	133.24	112.36	118.53	104.16	66.44	43.43	103.26	54.56	88.77	40.92	73.78	44.73	26.6	63.32	56.59	43.66	74.13	74.78
TraesCS1A02G143900	45.85	62.52	52.96	69.46	43.87	86.17	77.96	71.98	121.09	133.74	98.47	86.26	76.75	59.83	45.4	62.21	286.91	36.4	58.14	129.29	187.69	116.45	167	43.17	95.34	50.41	39.45	106.07
TraesCS1A02G144000	127.79	117.99	95.9	76.03	109.25	110.02	96.1	117.43	113.46	95.54	91.14	86.36	79.02	101.82	120.39	107.62	92.21	95.51	88.79	83.83	87.22	76.84	101.9	102.73	80.33	87.91	123.34	95.5
TraesCS1A02G144200	5.3	9.42	10.77	3.36	22.46	6.44	0.75	17.32	4.26	0	5.81	5.19	6.78	8.94	5.89	2.65	1.2	0	6.48	2.94	0	8.97	0	0	2.33	9.78	2.88	0
TraesCS1A02G144500	1.76	0	0	0	0	0	0	0.91	0	0	0	0	0	0	0	0	1.2	0	0	0	0	1.28	0	0	0	3.66	1.16	1.49
TraesCS1A02G144700	9.67	1.71	0	1.12	0	8.87	5.95	10	0	1.03	4.11	2.57	0	0.89	9.99	0	3.56	0	0	16.06	0.93	8.93	4.42	0	0	8.48	8.28	1.49
TraesCS1A02G144800	97.93	184.08	30.64	195.96	83.95	119.86	45.84	135.8	97.21	79.21	425.28	119.25	136.34	99.23	146.38	400.44	17.97	235.24	53.66	132.45	102.07	210.01	607.65	286.52	196.9	140.49	309.88	146.42
TraesCS1A02G145000	39.7	66.8	31.46	71.7	130.74	80.51	68.3	101.16	133.27	109.06	157.37	69.93	162.63	89.35	27.58	80.81	125.66	65.25	30.5	30.88	138.91	58.89	161.14	74.16	89.62	34.18	59.58	41.84
TraesCS1A02G145100	0	1.71	4.14	2.24	9.75	4.83	0	1.82	5.67	1.03	0	0.86	0.75	5.36	0	0	4.78	3.03	0	0	1.83	1.28	1.48	2.21	5.82	7.32	2.89	1.49
TraesCS1A02G145500	39.7	46.25	22.35	60.5	24.39	45.09	45.02	39.19	57.41	43.21	42.24	64.74	47.43	30.38	69.98	39.74	31.11	44	41.58	41.17	42.06	38.41	22.18	33.21	30.26	31.73	42.83	31.38
TraesCS1A02G145800	3030.06	2746.46	5878.44	1946.35	697.79	2184.13	2478.88	1185.6	1713.68	1416.3	527.47	3862.29	2331.85	3185.99	31.7	30.42	281.84	10.62	27.65	16.15	35.84	70.38	10.35	13.29	133.59	127.96	35	25.41
TraesCS1A02G145900	23.69	12.92	16.49	15.86	16.27	20.44	25.46	7.26	9.66	5.15	16.19	10.14	11.9	29.99	7.46	5.18	10.48	3.02	6.27	8.63	8.92	6.35	10.32	1.12	3.4	10.75	3.27	7.48
TraesCS1A02G146000	0	0	3.31	2.24	0	0	17.92	0	1.41	0	0	6.02	0	0	0.99	0	23.83	0	0	1.47	0	0	1.48	0	20.86	0	4.11	0
TraesCS1A02G146200	190.52	236.32	240.05	190.39	90.74	227.75	161.38	139.42	119.81	136.82	168.15	147.65	177.65	203.72	153.55	158.99	107.72	151.73	85.03	144.12	140.62	134.41	143.38	134.99	124.56	92.78	181.98	119.52
TraesCS1A02G146400	4.41	3.43	2.48	1.12	2.92	1.61	1.5	7.29	2.83	1.03	1.65	4.31	3.76	5.36	3.98	1.32	3.58	0	2.76	0	0	6.4	4.44	1.11	4.64	6.09	5.28	0
TraesCS1A02G146600	155.22	213.34	193.67	261.18	301.23	209.54	202.27	260.64	181.22	203.78	261.38	230.24	198.63	225.01	197.83	202.44	219.86	262.45	307.16	252.63	248.67	280.28	291.22	283.54	211.53	238.96	310.78	267.51
TraesCS1A02G146800	0	0.86	4.13	0	0	2.44	0	0.91	1.4	1.03	0	2.57	2.25	6.22	6.11	0	1.18	1.52	0	0	0	0	0	1.11	0	1.21	0	0
TraesCS1A02G146900	280.51	179.87	281.46	235.28	107.31	213.39	298.59	284.34	136.07	155.37	241.79	289.16	200.25	195.66	473.25	333.77	311.06	358.1	266.97	385.18	490.23	337.96	198.1	363.08	403.78	634.6	482.4	434.83
TraesCS1A02G147000	247.28	320.66	257.71	428.12	627.16	435.83	424.36	433.54	416.34	491	527.6	381.46	526.6	303.57	211.95	395.39	437.56	463.27	492.29	392.64	731.63	427.47	524.34	354.25	438.56	473.02	308.8	463.9
TraesCS1A02G147100	0	1.71	2.48	1.12	3.9	0	0	0	0	0	0	1.72	0	2.68	0	0	0	0	0	0	0.92	0	0	0	0	0	0	0
TraesCS1A02G147300	0	0	0	5.59	0	0	0	0	0	0	0	0	1.5	0	0	1.32	1.19	0	0	0	2.74	0	1.47	0	0	0	0.58	0
TraesCS1A02G147400	3.53	6.85	1.66	12.33	2.92	3.22	11.99	10.94	12.74	3.09	23.16	12.93	9.03	16.07	1.98	13.23	9.56	4.55	1.84	22.03	20.19	5.12	25.13	14.4	29.06	24.38	8.73	2.99
TraesCS1A02G147500	99.64	111.3	133.23	109.75	126.96	118.31	106.51	73.79	39.32	73.03	71.19	104.42	142.99	80.38	60.1	62.24	46.65	74.32	87.74	101.41	68.54	48.63	54.68	46.47	43.04	91.51	67.11	41.82
TraesCS1A02G147600	0	4.3	1.66	5.62	1.95	4.86	9.5	7.19	5.65	7.22	7.42	5.16	9.02	7.14	3.01	10.56	4.76	13.66	0	7.33	0.93	10.09	4.44	5.56	5.79	12.16	2.97	1.5
TraesCS1A02G147700	18.47	17.2	20.64	20.3	28.99	41.53	27.96	34.6	23.74	26.83	40	37.47	34.37	17.73	3.09	1.31	45.88	4.54	22.64	10.16	27.74	33.15	11.81	11.15	27.49	43.36	17.37	14.97
TraesCS1A02G148000	279.52	315.64	254.09	329.53	348.85	306.34	305.55	370.26	366.4	353.64	374.88	360.61	345.49	291.95	278.13	359.18	242.44	378.26	336.1	268.71	333.4	303.92	359.78	252.9	424.21	448.77	270.92	328.03
TraesCS1A02G148300	6.17	1.71	39.72	3.36	18.52	16.12	7.49	0.91	7.78	3.09	4.96	12.93	7.52	10.71	3.96	0	1.19	4.55	1.84	7.34	6.42	10.24	1.48	0	0	1.22	9.89	1.49
TraesCS1A02G148400	161.67	293.6	241.72	336.68	422.9	287.33	279.01	277.49	262.05	306.54	300.9	276.69	382.58	239.75	153.49	320.24	313.93	335.63	450.61	306.65	529.34	297.89	376.46	275.92	293.09	307.32	201.34	338.26
TraesCS1A02G148600	0	0.88	0.88	0	0	0.79	0	0	0.8	0	0	1.88	0	0.86	0.92	6.09	1.3	1.64	0	0	0.89	0	1.33	1.11	0	0	0.4	0
TraesCS1A02G149000	0.88	0	0	0	0	0	0	0	2.12	0	3.31	0	0.75	0	0	0	0	0	0	1.47	0	0	0	1.12	0	0	0	0
TraesCS1A02G149100	98.78	119.1	125.8	123.3	94.56	92.68	104.88	106.62	131.67	120.42	90.16	77.61	109.1	125.9	73.2	78.06	75.28	133.5	126.36	52.87	92.68	102.38	85.74	84.18	72.06	117.04	108.85	92.66
TraesCS1A02G149200	169.34	181.95	195.06	232.89	221.7	178.96	151.71	176.77	174.48	220.35	184.24	156.09	210.76	210.1	153.88	224.94	207.51	247.22	154.83	169.09	239.89	181.6	264.48	190.17	138.43	149.34	148.79	185.49
TraesCS1A02G149300	137.64	212.32	10.76	573.27	121.07	99.73	71.41	504.01	547.89	200.58	199.84	187.55	496.46	269.11	54	90.19	15.58	261.05	108.29	73.6	70.12	198.49	69.49	29.87	32.63	22	7.48	71.71
TraesCS1A02G149500	1.76	0	2.48	1.12	3.91	4.02	12.03	0	2.84	0	1.66	3.46	3.77	0	11.78	5.31	2.4	1.52	0.93	5.89	10.01	1.28	8.87	9.95	0	2.44	6.9	4.48
TraesCS1A02G149600	0.88	0.86	0	11.21	3.89	1.61	0	4.55	0.71	0	4.94	2.58	2.25	2.67	2.99	0	0	1.51	0	2.93	0	1.28	0	2.22	0	4.86	2.95	2.99
TraesCS1A02G149700	17.65	33.39	34.78	2.24	76.16	41.82	6.01	37.37	57.5	82.29	5.81	10.37	5.27	192.24	9.81	1.33	16.78	1.52	10.18	33.86	10.01	17.93	13.31	3.32	12.82	1.22	0.57	16.43
TraesCS1A02G149800	350.24	619.97	287.29	861.29	146.39	439.4	141.93	572.35	787.91	668.71	348.85	251.35	539.96	843.68	244.97	638.84	112.56	1182.17	113.73	251.55	169.75	408.44	582.5	462.53	245.71	293.08	293.8	446.75
TraesCS1A02G150000	0	0	0	2.26	3.88	1.63	0	0	0.7	3.1	0	0	5.25	1.78	0	0	8.28	0	0	4.38	0.95	1.28	0	2.23	1.15	1.21	0	8.99
TraesCS1A02G150100	1587.65	1475.98	1155.54	728.4	1409.19	823.26	611.06	888.55	2718.58	2582.92	1384.67	836.04	782.73	698.47	452.21	460.72	2025.58	283.72	583.43	653.94	441.48	686.08	1377.79	292.31	552.43	237.87	275.1	348.19
TraesCS1A02G150200	87.33	25.69	22.35	100.82	54.64	33.81	11.26	169.51	284.28	48.36	18.22	68.21	54.21	38.42	61.06	31.8	94.56	39.45	53.6	108.82	52.08	261.17	257.24	18.81	30.27	32.96	35.85	74.71
TraesCS1A02G150300	0	0	0	0	0	0	0	15.65	0	0	0	18.9	0	0	0	0	0	0	0	0	0	15.43	0	0	0	9.72	0	0
TraesCS1A02G150400	239.95	171.28	232.63	140.02	121.97	182.72	78.82	241.51	607.6	215.03	51.36	98.44	82.83	154.59	144.75	145.75	523.09	88.01	329.97	245.61	108.7	271.42	341.51	69.72	237.49	189.23	115.02	101.61
TraesCS1A02G150500	1.76	3.44	0	4.51	2.9	0	5.14	3.64	2.79	2.06	0	3.4	1.49	1.77	3.1	11.74	8.22	4.54	11.75	11.6	13.45	1.27	2.95	2.23	1.14	10.82	1.25	1.5
TraesCS1A02G150600	578.61	608.22	518.17	572.64	377.4	576.78	494.08	489.39	512.82	533.05	595.07	511.62	497.48	633.26	482.85	503.07	419.69	582.62	326.79	545.19	478.15	486.4	444.97	580.19	509.39	544.05	558.39	570.85
TraesCS1A02G150700	0	2.57	0	0	0	8.85	0	0.91	0.71	0	2.49	0	0	1.79	0	0	0	0	0	0	0	0	0	0	0	0	0	0
TraesCS1A02G150800	48.55	5.14	0.83	3.36	13.67	4.03	1.5	0	0	3.09	4.97	0	5.27	32.19	0	1.33	0	0	0	0	0	0	0	0	0	0	0	0
TraesCS1A02G150900	174.72	52.25	72.04	22.41	138.6	63.61	6.01	18.23	0	22.64	9.94	5.18	188.3	86.7	0	3.98	2.39	0	0	0	0	0	0	0	1.16	0	0.58	0
TraesCS1A02G151000	194.38	237.78	312.16	261	301.67	208.03	146.2	165.4	122.25	184.16	134.39	165.87	256.1	279.42	134.63	121.87	79.75	153.13	198.79	159.78	124.61	161.77	141.95	128.84	120.8	146.43	209.79	195.12
TraesCS1A02G151100	103.23	149.82	136.62	189.22	155.24	144.78	173.63	128.51	156.84	155.32	157.55	129.64	177.04	175.23	157.09	169.76	146.2	210.96	110.14	181.05	161.2	110.13	183.33	164.81	149.17	29.33	177.22	171.81
TraesCS1A02G151200	54.7	57.37	43.88	64.96	25.38	43.45	21.03	51.95	57.45	41.15	53.87	50.1	54.23	49.16	37.37	15.91	59.88	36.42	37.92	73.56	58.39	48.66	35.48	36.51	48.92	34.2	42.69	23.91
TraesCS1A02G151400	0	0	0	1.13	29.25	41.38	22.36	29.29	0	0	33.82	30.98	0.75	0	0	0	0	0	54.12	90.32	41.51	112.7	0	0	84.36	47.45	0	0
TraesCS1A02G151500	31.76	58.24	24.01	67.23	39.99	46.71	35.26	69.26	44.64	30.87	68.72	55.24	58.72	74.15	82.84	311.24	34.69	206.36	107.15	126.42	146.37	175.38	243.93	188.19	124.5	101.29	95.01	131.5
TraesCS1A02G151600	74.09	41.98	110.08	12.33	52.65	52.37	70.45	29.16	46.74	25.73	6.62	64.69	53.43	75.02	17.79	2.65	27.49	4.55	32.3	14.69	8.25	2.56	0	3.32	3.49	10.98	23.83	5.98
TraesCS1A02G151700	27.15	17.19	19.8	35.11	29.36	16.32	33.4	26.19	12.99	15.37	17.78	27.83	14.1	27.3	30.43	23.23	19.72	18.09	66.07	31.55	28.38	21.44	13.26	15.67	22.62	25.04	49.96	31.34
TraesCS1A02G152000	23.36	49.3	53.17	59.71	43.86	64.86	71.05	50.73	59.25	41.68	51.58	48.99	65.08	42.44	78.33	41.35	52.46	62.75	93.12	35.23	57.51	55.69	40.59	63.83	51.99	63.37	58.75	49.45
TraesCS1A02G152100	0.88	0.86	0	0	1.95	1.61	0	3.64	1.42	1.03	0.83	3.45	0.75	0	0.99	0	1.2	0	0	4.41	2.75	2.56	0	0	0	0	0	0
TraesCS1A02G152200	352.07	379.57	358.46	325	392.03	323.06	284.46	348.04	370.61	378.67	332.35	360.01	340.72	360.63	228.96	201.54	172.9	280.33	217.06	204.38	213.94	290.16	238.09	254.19	215.75	225.22	212.04	198.81
TraesCS1A02G152300	52.94	50.51	61.28	33.59	7.81	45.83	33.09	3.65	70.99	77.14	5.81	4.32	37.67	34.87	70.62	66.33	62.34	21.25	3.7	95.7	54.59	5.12	41.4	67.46	8.16	3.67	46.54	35.85
TraesCS1A02G152400	0.88	0	0.83	2.24	0	4.04	3.74	0.91	0.71	1.03	0.83	6.03	0	3.57	0.99	3.97	0	1.52	0	0	0	0	0	3.33	0	0	0	2.99
TraesCS1A02G152500	615.84	657.45	530.86	467.97	513.76	570.73	640.12	529.62	523.36	669.35	714.29	711.51	727.8	574.03	480.42	339.72	898.12	386.96	394.59	482.99	451.12	417.59	517.43	462.16	533.94	347.23	477.81	430.23
TraesCS1A02G152600	14.98	0	2.48	0	7.78	0	10.44	7.29	0	58.67	1.65	109.99	27.03	452.59	134.8	0	2.38	0	109.22	0	3.71	19.17	0	548.9	104.18	374.21	122.25	204.73
TraesCS1A02G152800	79.3	316.43	50.44	1895.77	334.51	1166.83	688.02	3.64	6.35	204.91	0	12.89	98.36	42.77	295.91	980.86	218.89	1477.81	28.45	1151.99	779.98	92.04	67.96	226.31	68.29	59.53	436.61	110.61
TraesCS1A02G152900	180.01	172.06	125.86	194.79	307.62	244.44	150.4	119.4	205.17	146.06	136.87	95.1	206.45	221.76	313.84	204.31	238.57	244.37	332.43	260.62	291.12	212.6	331.19	311.87	164.38	102.68	280.91	212.14
TraesCS1A02G153000	29.11	12.84	24.84	24.64	28.31	21.73	24.79	58.33	10.64	54.52	45.58	62.2	93.39	19.66	76.7	90.14	57.49	48.56	47.17	79.45	41.96	55.06	47.31	85.2	80.37	59.85	99.78	41.83
TraesCS1A02G153100	1155.89	780.92	1134.97	850.07	701.84	809.44	901.49	596.01	427.08	767.21	550.8	879.59	989.72	995.49	78.68	55.69	354.51	34.91	100.84	107.43	114.91	165.21	70.69	92.82	124.48	150.26	91.02	206.23
TraesCS1A02G153200	8.81	0	0	0	18.47	2.42	0	38.24	38.78	0	29.66	0	30.02	0	120.81	0	0	0	44.96	19.02	0	127.78	186.08	0	96.05	0	143.52	0
TraesCS1A02G153300	165.74	154.33	192.77	154.84	139.21	138.87	165.07	154.91	153.26	174.01	132.88	178.13	193.14	185.51	141.42	112.23	153.74	90.99	165.52	124.6	147.83	133.02	116.76	151.92	110.14	141.14	109.39	137.53
TraesCS1A02G153400	0.88	3.43	0	0	1.95	0.81	0	1.82	0	0	0	0	0	0	0.99	1.32	0	4.55	21.26	0	0	1.28	1.48	1.11	1.16	1.22	0	0
TraesCS1A02G153500	7.94	11.99	14.08	0	41.98	6.44	9.77	5.47	1.42	8.23	11.61	6.91	0	4.47	1.97	7.96	9.58	0	16.65	4.42	12.77	8.97	4.44	8.85	4.66	6.11	0	2.99
TraesCS1A02G153600	80.17	107.28	114.11	117.99	67.03	111.71	111.56	117.53	145.71	151.46	92.14	130.41	111.79	151.36	85.5	89.51	125.85	60.62	107.1	114.01	94.26	140.58	78.32	85.53	91.27	107.97	106.9	124.13
TraesCS1A02G153700	6.1	3.38	4.14	7.85	6.42	0.8	5.92	11.5	11.42	5.95	7.39	4.27	6.66	1.78	15.5	3.92	5.8	9.07	6.35	2.91	4.13	16.2	0	5.53	2.3	10.84	4.81	10.37
TraesCS1A02G153800	1.76	0	0	1.12	0	1.61	0	0.91	0	0	0	0	3.01	0	3.96	1.32	0	1.52	0.92	0	0	0	0	0	0	0	0	0
TraesCS1A02G153900	428.71	451.36	370.87	435.81	397.06	314.82	312.14	314.42	379.89	448.61	311.37	352.2	392.23	495.86	306.54	276.85	263.24	397.56	226.35	245.54	255.1	291.88	366.63	252.37	269.99	206.26	298.11	227.13
TraesCS1A02G154100	20.29	28.26	12.42	31.37	5.85	25.76	28.52	20.96	17.72	10.29	24.85	13.82	32.38	20.55	13.79	19.87	16.76	42.49	16.64	7.35	32.89	14.08	28.09	19.92	30.27	21.97	29.48	22.41
TraesCS1A02G154200	43.22	18.84	22.35	13.44	60.49	14.49	21.01	50.12	73.72	26.75	8.28	28.49	35.39	25.91	44.34	23.85	15.56	15.17	46.2	36.76	23.76	32.01	63.57	27.67	13.97	47.6	41.07	59.77
TraesCS1A02G154300	295.41	287.36	261.54	267.4	202.35	312.53	269.78	216.12	306.52	262.63	275.95	223.94	273.27	283.91	248.38	185.04	183.92	205.64	166.92	195.11	211.7	167.17	257.78	191.75	174.15	151.01	265.27	201.65
TraesCS1A02G154400	212.62	275.4	218.57	234.13	131.74	229.42	186.93	235.15	299.22	254.14	226.17	221.94	235.7	201.97	216.62	295.51	286.11	338.42	171.94	267.69	202.77	241.99	313.44	253.34	270.11	195.36	271.63	222.65
TraesCS1A02G154500	17.68	35.94	25.62	21.28	3.91	29.8	44.08	43.68	40.98	29.81	17.33	54.2	11.31	25.85	20.84	15.84	17.92	22.72	0	10.3	16.54	17.96	14.82	17.7	15.07	31.63	19.92	28.36
TraesCS1A02G154600	58.23	51.37	83.63	60.47	33.19	47.46	45.09	45.57	47.54	22.63	63.84	50.98	47.46	67.05	105.1	145.86	58.71	122.93	58.3	75.06	46.47	103.72	127.15	118.37	85.06	78.19	99.62	71.71
TraesCS1A02G154700	305.26	312.41	321.14	273.23	300.77	301.63	253.38	224.3	297.32	263.24	223.85	280.06	262.91	262.96	333.8	275.82	246.77	338.56	254.43	318.19	225.12	206.09	300.21	244.39	157.25	199.08	273.46	274.81
TraesCS1A02G154800	0	0	0	0	0	0	4.46	0	0	2.09	0	0	0	0	0	3.96	1.19	0	1.83	0	0	0	0	3.38	4.63	0	0	3.03
TraesCS1A02G155000	0.9	29.75	0	35.7	2.82	8.15	21.63	8.37	5.05	0	7.17	12.31	3.63	0	9.89	25.18	0	30.97	0.94	32.06	22.56	6.53	3.02	13.58	4.74	11.19	9.59	0
TraesCS1A02G155200	2002.49	1848.73	1928.95	1947.98	1675.65	1748.76	1731.13	2253.58	1530.24	2458.24	2183.89	2248.43	2534.96	1940.12	2418.31	2617.24	3012.19	2496.65	1730.66	2286.21	2412.83	2726.54	2115.23	2639.7	2479.72	2409.26	2343.55	3049.18
TraesCS1A02G155500	43.22	18.85	32.28	51.55	39.98	26.59	39.73	43.74	39.66	37.05	30.62	48.31	30.85	46.44	38.53	26.47	22.71	39.45	35.99	27.92	26.58	28.16	50.26	37.65	33.72	46.35	48.21	29.89
TraesCS1A02G155600	13.2	3.4	12.58	4.52	5.53	8.78	9.86	6.23	4.07	12.93	4.18	12.18	6.74	3.62	4.44	4	3.54	4.59	2.78	0	0	6.28	3.01	8.89	2.36	11.03	0	4.48
TraesCS1A02G155700	6.95	3.39	2.46	4.49	5.54	4	1.46	0	2.02	0	4.85	2.53	0	8.78	2.2	1.29	1.15	0	2.68	0	1.03	0	0	2.21	2.27	3.57	0.69	0
TraesCS1A02G155900	16.68	13.69	3.3	8.97	0	7.27	13.33	0	13.32	18.49	0	0	20.93	7.1	17.1	15.73	10.64	7.55	0	24.75	22.4	0	7.36	17.72	0	0	16.15	20.87
TraesCS1A02G156000	10.59	15.41	20.7	14.56	20.5	16.9	15.78	17.32	34.05	11.32	19.06	4.32	22.6	10.73	31.46	18.56	25.15	31.87	9.25	26.49	32.83	2.56	56.18	36.51	3.49	8.55	24.21	14.94
TraesCS1A02G156100	38.76	42.06	24.8	4.5	11.66	11.34	20.82	91.11	149.89	131.89	46.05	41.17	27.01	63.2	78.53	31.58	39.17	15.15	86.01	17.54	52.31	52.39	23.64	73.32	113.18	135.83	62.8	77.77
TraesCS1A02G156200	5.27	3.45	7.42	1.13	3.84	12.26	8.02	2.73	8.99	4.13	4.86	5.08	5.21	6.18	10.6	10.37	2.33	4.53	5.38	11.52	7.88	21.6	5.9	10.07	2.27	15.55	7.78	2.99
TraesCS1A02G156300	83.25	79.19	100.59	89.54	117.06	76	71.86	86.03	85.07	80.19	54.96	90.24	78.74	90.74	99.27	68.43	80.12	45.23	150.98	71.73	95.47	60.72	41.26	66.08	83.69	81.1	80.06	113.54
TraesCS1A02G156400	131.37	169.64	251.54	61.65	150.05	144.3	110.78	105.69	102.57	101.88	61.17	158.56	146.65	165.11	1.98	0	71.64	0	6.45	22.02	21.13	19.19	23.65	27.69	22.07	9.75	5.25	32.88
TraesCS1A02G156500	149.37	140.97	147.21	75.12	109.38	72.75	82.78	95.63	99.95	91.68	73.19	75.54	95.27	95.07	125.92	95.27	66.54	203.34	98.94	113.28	58.57	100.13	48.17	74.22	75.9	84.27	127.65	133.14
TraesCS1A02G156600	113.81	88.2	118.39	91.84	63.44	76.45	84.11	82.94	119.85	76.13	77.06	90.69	92.63	92.05	67.88	70.25	61.07	91.05	82.3	52.96	65.71	62.74	78.36	47.58	61.72	128.22	68.11	85.17
TraesCS1A02G157100	1.73	0	0	2.22	0	1.6	0	0	0	0	0	0	0	0	0	0	2.32	0	0	0	0	0	0	0	0	0	2.43	0
TraesCS1A02G157200	7.06	12.85	7.45	10.08	9.75	4.03	14.25	13.67	43.93	16.46	19.04	17.26	10.54	6.25	15.78	23.84	15.55	15.17	17.55	16.17	25.62	29.44	17.74	17.71	30.25	19.52	27.23	11.95
TraesCS1A02G157500	130.58	141.27	131.65	162.37	127.88	153.66	134.49	154.94	219.23	157.39	167.45	177.99	145.37	137.66	194.57	290.36	173.7	516	295.12	292.84	204.19	220.25	258.73	261.09	214.36	221.11	251.8	231.58
TraesCS1A02G157600	84.69	39.39	28.98	38.08	69.3	48.28	30.79	44.66	39.72	75.1	72.93	60.47	105.44	79.55	49.17	21.21	22.75	10.62	63.81	22.07	24.63	39.69	34	59.75	57.07	78.17	46.15	70.22
TraesCS1A02G157700	49.32	49.59	47.93	42.5	49.67	57.88	33.71	59.14	79.95	111.45	67.79	44.81	42.84	51.73	32.84	23.8	38.22	48.48	59.95	44.03	37.44	70.29	29.52	27.63	45.31	35.33	46.83	22.38
TraesCS1A02G157800	13.21	18.04	4.96	25.88	1.94	15.42	7.4	3.64	22.45	9.28	1.64	10.26	3.74	13.33	45.73	44.62	16.56	99.97	20.05	36.43	33	37.03	59.09	56.74	14.96	24.19	51.57	40.4
TraesCS1A02G157900	254.46	136.59	200.81	162.03	146.4	113.61	171.09	82.89	76.48	222.69	254.25	74.43	134.09	148.45	93.42	66.94	49.69	75.74	146.77	34.99	52.76	57.47	97.5	68.97	104.78	59.27	59.38	65.83
TraesCS1A02G158300	96.64	70.73	84.39	78.37	56.7	89.66	92.82	62.7	52.97	89.98	81.41	97.51	59.14	77.38	89.62	89.14	67.44	98.27	74.58	84.71	81.59	85.85	68.32	61.87	109.83	114.59	62.97	122.91
TraesCS1A02G158400	172.17	172.92	163.41	180.63	70.45	160.29	200.12	241.11	53.23	57.66	139.18	215.03	130.83	167.94	588.87	486.58	285.36	469.84	434.77	517.39	428.58	392.22	175.63	475.05	426.29	651.62	560.17	552.74
TraesCS1A02G158500	113.78	107.93	71.19	145.67	89.73	135.32	95.98	139.44	155.14	128.63	164.72	140.65	146.77	135.77	137.2	94.01	120.78	86.48	88.64	104.35	151.08	110.08	143.4	94.11	131.44	152.5	125.88	135.99
TraesCS1A02G158600	2051.76	1513.96	3041.86	759.08	1615.86	1095.29	1332.39	1415.96	1261.6	1395.24	702.7	1809.32	971.06	3611.35	2127.59	622.79	1079.01	250.04	2021.11	1478.07	1447.57	1353.6	321.98	1533.58	1401.95	2043.21	1869.2	1139.82
TraesCS1A02G158700	559.37	640.42	590.35	683.07	365.11	531.74	518.48	560.51	715.92	771.51	444.35	622.16	784.9	717.84	517.73	421.66	727.23	549.4	291.46	388.52	665.25	459.71	538.16	467.95	435.76	354.29	508	687.26
TraesCS1A02G158800	265.91	271.22	223.09	114.19	111.37	224.03	212.58	247.72	241.71	219.3	281.82	232.87	93.42	261.68	378.96	571.27	215.23	182.98	199.45	315.47	289.36	431.96	588.35	444.84	390.14	307.91	123.6	314.79
TraesCS1A02G158900	215.69	173.63	200.79	155.85	166.84	162.38	228.4	221.94	174.81	165.17	199.31	284.16	210.33	204.15	198.51	100.12	122.58	132.74	167.27	174.87	159.65	156.53	121.97	137.48	152.78	154.15	173.38	98.02
TraesCS1A02G159100	331.33	425.25	353.17	514.95	650.8	403.88	379.79	430.43	450.91	564.52	493.27	373.74	639.44	457.6	340.37	528.97	464.35	527.8	529.64	343.08	701.57	503.06	606.79	427.66	490.91	449.29	434.07	571.76
TraesCS1A02G159200	15.88	8.56	19.87	11.2	24.4	16.9	12.02	8.2	4.96	9.26	8.29	24.19	9.04	27.71	7.87	5.3	20.36	3.04	5.55	14.71	21.9	6.4	1.48	1.11	11.65	3.66	21.35	7.47
TraesCS1A02G159300	209.17	368.9	163.83	293	187.66	324.24	315.98	353.59	271.28	329.51	362.61	325.01	359.1	225.75	200.83	473.18	241.49	458.12	135.18	452.9	385.3	451.46	500.11	408.57	421.42	407.66	371.93	352.65
TraesCS1A02G159400	28.22	40.27	58.76	53.81	50.69	27.4	47.19	48.3	39.64	27.79	45.49	58.63	49.66	37.5	32.65	41.01	35.84	27.31	26.75	39.65	61.5	25.6	29.56	26.58	27.89	32.92	40.76	29.89
TraesCS1A02G159500	20.29	23.98	17.39	19.04	32.2	22.54	10.51	37.37	47.51	22.63	27.34	40.59	9.79	46.47	50.2	45.06	27.53	78.91	44.37	57.36	60.26	89.62	45.83	44.27	107.12	53.72	57.77	95.63
TraesCS1A02G159600	3.53	0.86	0.83	1.12	1.95	0.81	0	5.47	11.34	6.17	1.66	4.32	0.75	7.15	28.59	49	4.78	24.27	25.86	91.14	91.45	61.44	23.65	5.53	58.17	15.86	35.32	32.87
TraesCS1A02G159700	0.89	0	0	0	34.23	0	0.75	138.63	0	0	143.2	179.57	0.76	0	0	1.32	0	1.53	34.98	0	0	130.03	0	0	173.18	212.42	0	0
TraesCS1A02G160000	5.29	10.28	4.97	12.32	7.81	11.27	13.52	11.85	14.9	8.23	14.09	20.74	16.57	8.05	0	10.61	5.99	1.52	9.25	8.83	17.33	30.74	13.31	12.17	10.49	11	20.76	1.49
TraesCS1A02G160100	6.17	16.29	13.24	19.07	2.92	9.68	8.98	10.94	8.48	10.29	15.7	13.78	18.8	3.57	12.9	10.57	25.06	9.1	3.68	4.4	14.73	1.28	5.91	15.52	5.8	17.05	17.55	4.48
TraesCS1A02G160200	25.76	38.37	12.9	57.83	16.44	29.81	37.23	35.49	26.31	28.06	45.88	58.15	21.98	39.28	64.42	128.9	37.25	119.83	71.9	107.73	56.08	49.85	110.83	121.7	68.08	111.64	104.56	71.4
TraesCS1A02G160300	0	0	4.13	0	4.86	0	3.74	0	0.71	0	0	0	0	0	2.96	0	0	3.03	0.92	0	0.92	0	0	1.11	0	0	4.07	0
TraesCS1A02G160400	10.57	21.45	24.81	13.48	19.44	31.56	16.37	24.6	34.51	19.57	36.21	21.46	36.77	31.17	19.08	31.61	34.45	4.55	25.65	46.79	41	21.73	11.82	24.43	24.27	70.39	38.13	19.44
TraesCS1A02G160500	169.73	127.71	143.42	127.87	198.89	131.35	160.71	152.61	96.13	103.81	167.57	147.78	138.24	136.71	138.54	181.99	130.84	191.7	238.38	160.72	146.42	105.17	120.71	185.86	185.11	181.48	199.39	174.78
TraesCS1A02G160600	277.94	298.77	261.66	268.7	147.45	264.58	310.5	247.9	266.9	210.86	251.29	248.09	235.07	194.03	263.94	262.64	258.91	261.06	237	307.69	277.6	197.22	269.09	273.19	191.17	243.21	281.69	259.95
TraesCS1A02G160700	436.05	569.09	454.37	560.7	418.57	498.94	427.26	347.28	401.53	411.67	448.15	368.02	507.16	507.07	627.84	875.43	460.39	1051.84	506.12	598.75	426.71	507.58	856.55	742.27	446	307.25	909.24	505.14
TraesCS1A02G160800	74.08	119.12	130.76	70.64	75.04	75.79	57.64	65.61	105.42	118.37	47.95	57.75	85	113.37	34.68	31.74	38.21	37.92	42.4	39.64	32.17	63.98	35.48	21.05	30.2	48.74	34.43	32.88
TraesCS1A02G160900	0	0	0	0	4.89	0	1.51	0	1.42	0	0	0	0.75	0.89	0	0	0	0	0	0	0	0	0	0	1.17	0	0	0
TraesCS1A02G161000	0	6.01	19.05	0	5.85	1.62	0.75	0.91	7.78	7.22	0	6.89	0.75	9.82	0	0	15.51	0	0	2.93	0.93	1.28	0	0	0	0	0	1.5
TraesCS1A02G161200	29.97	24.85	33.09	41.48	0	21.75	58.33	24.6	43.83	31.9	22.31	3.45	24.06	22.31	28.77	39.65	40.57	100.09	0.92	74.82	43.25	21.75	25.12	73.12	13.93	0	2.34	11.95
TraesCS1A02G161300	31.72	43.76	47.97	39.31	35.96	29.93	65.52	51.93	69.75	55.63	66.69	57.53	54.04	44.54	75.24	83	78.44	97.01	63.24	57.05	79.11	69.03	75.37	67.73	79.79	95.91	81.48	73.27
TraesCS1A02G161400	4.41	1.71	27.32	12.33	7.81	22.55	39.78	3.65	1.42	16.46	4.97	13.81	7.53	7.15	4.93	6.62	0	28.83	0	5.88	3.66	2.56	17.74	17.71	5.82	0	0	0
TraesCS1A02G161900	101.94	124.83	126.24	177.32	186.03	116.69	127.53	169.24	133.55	140.36	172.51	196.17	111.16	130.98	201.1	91.18	92.6	98.29	147.92	75.26	159.61	175.73	97.44	98.27	142.65	93.68	87.71	109.26
TraesCS1A02G162000	0	0	0	1.12	0	1.62	0	0.91	0	0	0	0	0	3.57	0	0	2.38	0	0	0	0	0	0	0	0	0	0	0
TraesCS1A02G162200	20.28	46.23	31.45	39.2	44.87	30.58	30.01	58.31	29.76	29.83	72.87	44.02	26.34	27.69	32.5	30.46	39.48	27.31	46.57	20.58	32.89	24.32	29.56	8.85	73.31	67.12	24.86	23.9
TraesCS1A02G162300	38.82	28.28	37.26	45.97	31.15	29.82	61.48	53.79	53.12	44.27	52.14	53.47	43.64	33.04	47.46	42.37	68.1	36.34	34.15	39.68	43.97	30.73	23.66	45.38	46.51	58.52	59.29	58.3
TraesCS1A02G162400	81.13	94.26	114.21	84.08	115.98	81.42	124.3	84.75	50.24	110.13	57.88	91.38	84.25	102.67	113.87	99.2	119.44	60.68	83.9	85.16	85.43	92.14	75.39	90.84	104.56	76.79	85.69	97.15
TraesCS1A02G162600	9.7	17.13	8.28	12.32	10.74	8.05	5.26	12.76	9.22	11.32	17.4	25.91	12.8	7.15	9.84	11.93	8.38	4.55	2.77	1.47	10.04	12.8	8.87	7.75	5.82	8.55	8.08	4.48
TraesCS1A02G162800	768.55	539.34	857.04	596.75	508.71	653.03	572.14	421.08	376.92	412.44	597.09	470.26	669.81	575.68	640.78	1356.96	405.14	1853.26	236.08	663.97	297.65	756.89	922.38	873.79	542.03	196.77	537	533.36
TraesCS1A02G163000	14.98	4.28	14.06	4.49	8.76	9.68	31.39	3.64	2.12	0	9.91	22.38	11.27	3.57	38.74	1.32	76.31	4.55	0	57.19	12.9	0	0	22.16	20.88	17.04	82.61	23.91
TraesCS1A02G163100	0	0	0	0	0	0	0	0	36.83	1.03	0	0	23.32	17.86	0	0	0	0	0.92	0	0	0	44.33	2.21	0	0	49.19	34.35
TraesCS1A02G163200	38.69	41.3	39.62	54.16	40.56	52.97	47.77	35.51	45.33	42.31	44.04	46.8	58.25	27.47	48.6	44.38	57.58	55.98	22.61	56.56	69.11	42.06	50.2	31.24	33.18	58.97	46.77	55.38
TraesCS1A02G163400	97.71	131.18	94.04	105.81	169.43	191.45	162.88	144	182.44	179.3	253.16	120.62	233.27	108.95	101.46	106.62	143.03	145.18	86.81	139.79	187.35	79.19	196.57	116.14	114.48	134.76	132.82	83.14
TraesCS1A02G163500	27.34	39.39	38.9	32.48	30.24	48.3	38.26	1.82	32.59	17.49	1.66	5.18	33.87	23.22	48.29	29.13	43.07	40.96	32.33	44.1	36.57	2.56	59.12	35.41	0	0	56.15	35.86
TraesCS1A02G163600	0.88	8.58	7.44	2.25	11.66	7.28	17.86	2.73	7.75	8.24	0	0.86	6.76	3.56	0	3.95	0	9.1	16.49	13.16	21.44	0	8.87	6.66	6.94	1.21	11.33	7.48
TraesCS1A02G163700	34.33	50.47	23.13	16.79	121.56	42.67	66.46	17.28	55.06	43.15	14.02	38.7	18.77	12.47	14.85	10.56	19.3	10.6	14.71	11.72	39.5	0	10.46	22.12	5.87	7.39	16.92	1.49
TraesCS1A02G163800	0	0.86	1.66	2.27	0	0	0	0	0.7	1.04	0	0	0	0	0	1.31	1.18	0	0	0	0	0	0	1.12	0	0	0	0
TraesCS1A02G163900	84.7	111.31	96.04	133.27	169.83	113.45	105.91	129.42	170.24	104.93	122.66	97.62	119.75	132.29	69.81	143.17	167.67	188.18	105.44	101.52	146.85	117.8	183.33	132.77	142.1	107.48	124.57	162.86
TraesCS1A02G164000	517.02	602.76	496.78	480.39	490.05	500.39	364.42	434.74	650.62	582.24	348.17	398.34	465.51	679.39	400.87	368.61	503.16	370.31	351.58	441.49	409.23	388	456.85	423.71	364.67	291.98	482.17	357.08
TraesCS1A02G164200	295.53	272.96	333.4	255.15	334.24	231.81	243.47	213.91	226.33	175.19	250	299.35	211.57	212.99	215.46	187.31	208.83	135.35	204.48	187.48	154.27	209.1	224.68	170.7	186.63	177.31	198.94	178.9
TraesCS1A02G164300	52.05	36.82	43.88	14.56	64.42	46.66	25.54	69.27	23.41	18.52	60.51	63.07	33.89	18.77	58.97	54.36	29.95	47.05	74.01	42.67	48.32	71.71	38.44	38.72	47.76	63.52	46.68	25.4
TraesCS1A02G164400	82.91	75.38	94.36	94.13	127.76	70.08	88.48	116.65	64.46	53.51	99.33	116.49	82.04	71.46	76.99	74.14	78.93	65.24	72.01	60.26	92.49	161.28	79.83	57.57	104.68	112.24	68.46	76.21
TraesCS1A02G164600	104.92	107.15	95.99	111.04	101.3	139.58	134.6	121.2	100.38	80.3	110.69	232.53	118.8	147.22	254.28	273.54	369.82	219.92	299.21	302.2	242.35	310.88	269.02	198.4	212.37	226.49	333.28	370.7
TraesCS1A02G164700	258.4	278.46	139.05	286.96	81.89	246.62	212	204.13	202.45	250.09	256.41	212.12	185.84	255.37	292.83	481.61	170.86	446.02	237.96	398.02	227.6	444.09	551.39	396.52	291.71	262.12	331.23	399.03
TraesCS1A02G164800	252.71	133.36	99.3	121.13	957.94	294.81	283.06	289.95	73.01	209.17	322.05	383.08	149.21	211.6	441.72	225.68	239.36	243.68	1124.21	517.04	361.57	387.45	118.72	317.33	401.15	678.63	296.36	337.83
TraesCS1A02G164900	661.47	673.41	696.92	802.52	655.17	697.03	1034.08	463.86	763.96	903.59	215.1	625.27	793.85	708.14	522.99	580.96	1581.17	355.01	698.42	963.65	581.46	266.21	520.35	436.34	280.16	393.86	617.01	620.2
TraesCS1A02G165300	148.13	141.43	124.95	99.82	112.99	175.89	145.82	82.01	125.12	147.22	99.12	95.59	110.52	171.31	127.15	76.64	66.8	112.24	84.7	95.35	76.49	58.85	91.64	100.86	69.63	87.67	131.22	92.68
TraesCS1A02G165400	10.56	1.71	10.74	2.24	0	7.26	3.73	0	2.82	7.2	0	6.87	9.75	83.71	14.95	13.18	7.14	0	0	14.63	11.09	0	8.86	11.08	5.79	0	10.01	26.88
TraesCS1A02G165500	63.51	33.39	43.04	50.38	0	37.81	40.55	61.96	29.08	0	16.57	0	33.13	36.64	123.85	68.92	51.49	63.72	0	64.73	33.74	42.25	38.43	0	36.1	0	87.62	56.76
TraesCS1A02G165600	8.82	21.41	38.91	26.88	22.44	26.56	13.51	21.87	7.8	16.46	8.29	38	42.92	38.43	28.54	11.93	16.76	31.87	7.4	14.71	19.17	16.64	4.44	13.28	22.12	6.11	28.88	13.45
TraesCS1A02G165700	709	886.73	231.98	2100.43	376.05	642.73	485.06	1342.53	1900.08	1434.82	749.93	716	655.1	877.51	5399.16	11251.91	2457.35	12122.55	3898.62	7566.79	5759.01	6299.81	11877.24	8527.25	5094.56	4538.31	3296.79	5751.63
TraesCS1A02G165800	872.62	1106.11	578.78	1049.13	498.91	926.57	663.69	521.32	735.94	688.16	1165.01	611.9	953.74	895.83	1004.38	2294.39	581.2	2589.24	323.94	931.74	817.84	1366.4	3569.07	1518.72	776.15	458.23	1472.47	1240.02
TraesCS1A02G165900	34.96	52.65	89	27.17	58.26	29.35	39.26	77.92	27.34	32.68	53.3	64.07	33.43	59.15	36.99	12.91	10.45	19.83	30.57	38.73	33.31	38.85	13.21	7.75	39.53	65.39	20.73	28.52
TraesCS1A02G166000	2.63	0	0	1.12	161.02	3.24	0	0	0	0	3.26	0	26.08	0	0	0	0	3.02	66.04	0	0	0	0	0	0	0	19.61	0
TraesCS1A02G166100	974.65	1054.43	1864.99	803	678.61	992.31	921.46	514.79	403.15	1237.16	1141.57	1940.26	608.86	909.62	129.27	321.55	3613.21	130.37	180.64	419.95	200.82	207.1	289.65	137.65	1286.41	193.1	165.07	234.77
TraesCS1A02G166200	249.39	352.62	650.06	211.14	141.94	263.65	134.83	157.63	64.84	270.92	309.69	460.37	141.14	440.11	5.01	39.54	410.19	4.55	8.25	14.63	16.73	26.85	14.78	5.55	264.92	31.58	17.22	7.48
TraesCS1A02G166300	0	4.28	7.43	6.72	0	4.03	0	0	0	5.14	0	0	0	0	0	0	0	0	0	0	0	0	0	0	0	0	0	0
TraesCS1A02G166400	0	0.86	2.48	2.24	0.98	4.83	9.76	3.64	4.25	2.06	2.49	2.59	0	0	1.97	1.33	1.2	0	2.77	4.41	3.65	2.56	5.91	4.43	0	2.44	10.38	2.99
TraesCS1A02G166600	174.47	21.45	196.82	38.19	111.78	312.26	188.38	88.38	3.52	8.24	82.34	316.83	50.29	110.45	6.02	6.59	143.8	3.03	0.92	30.72	5.58	15.34	11.82	1.11	41.63	17	3.57	13.46
TraesCS1A02G166900	243.72	213.69	262.11	166.56	146.27	192.69	262.83	236.62	238.91	204.38	145.35	225.33	204.65	271.36	192.89	64.92	358.6	49.28	120.21	217.61	163.49	121.49	104.82	109.32	139.13	156.24	146.87	138.73
TraesCS1A02G167000	0	1.72	0	0	0	0	2.97	0	2.11	0	0	0.86	0.75	0	1.01	2.63	0	0	1.83	0	7.49	0	2.95	0	0	0	0	0
TraesCS1A02G167100	157.93	176	164.78	93.26	168.47	283.9	44.8	81.18	86.87	204.12	182.4	22.38	69.17	315.87	17	10.56	5.96	28.84	6.43	17.59	6.49	15.36	75.45	8.88	12.75	0	0	5.99
TraesCS1A02G167200	133.82	124.21	103.28	81.07	71.98	95.3	79.65	71.48	63.32	95.45	121.53	111.15	93.55	97.18	82.63	69.99	69.37	93.91	110.32	63.5	99.78	80.85	67.27	100.83	110.58	108.33	65.97	69.11
TraesCS1A02G167300	80.25	35.99	46.35	24.67	34.11	37.89	64.38	35.54	24.06	21.62	81.02	62.92	40.62	34.81	47.55	46.29	21.5	12.14	36.87	23.49	28.49	30.71	19.22	49.85	60.4	35.34	31.5	29.89
TraesCS1A02G167400	13.23	31.68	19.04	38.08	31.22	17.71	24.76	53.76	30.61	25.72	44.72	23.31	30.86	13.4	30.54	74.18	62.22	51.58	34.18	45.58	78.59	39.68	38.43	17.71	25.6	57.36	26.03	34.36
TraesCS1A02G167600	43.1	35.27	42.93	15.79	28.02	31.77	66.95	28.23	29.31	28.89	13.06	27.25	24.65	33.69	25.79	13.06	50.58	9.08	17.2	30.48	30.64	7.65	22.15	12.27	32.06	30.1	27.33	25.44
TraesCS1A02G168100	70.56	42.83	71.19	84.04	67.29	83.77	74.24	114.83	142.39	77.18	95.19	109.58	59.46	42.87	126.35	209.19	387.46	262.49	203.12	426.2	225.26	328.97	412.45	183.79	379.18	345.25	298.19	300.37
TraesCS1A02G168200	0	0	11.65	0	0	0	0	0	0	0	0	0	3.01	0.89	0	0	0	0	0	0	0	0	0	0	0	0	0	0
TraesCS1A02G168300	0	0	2.5	0	4.88	0	0	0	0	0	0	0.86	0	8.06	0	0	0	0	0	0	0	0	0	0	0	0	0	0
TraesCS1A02G168400	42.65	95.65	23.55	99.99	34.19	37.06	30.51	92.48	106.06	50.77	85.42	78.22	29.96	58.4	193.91	423.75	76.97	235.94	324.6	271.17	215.52	235.43	557.8	296.04	278.1	309.12	155.35	297.72
TraesCS1A02G168600	350.06	318.84	1508.57	303.92	718.97	328.3	88.28	127.58	96.88	551.77	47.1	77.53	160.17	664.85	37.71	51.55	106.21	101.63	65.39	27.88	62.6	74.21	42.87	29.92	34.83	25.58	45.03	38.86
TraesCS1A02G168700	9.7	21.41	11.59	22.4	16.59	12.08	22.52	25.52	22.68	18.52	14.08	12.09	28.61	14.3	28.56	13.25	26.33	50.08	16.63	16.18	35.64	26.89	16.26	32.1	25.61	25.64	22.55	28.39
TraesCS1A02G168800	12.35	16.27	15.73	10.08	26.34	11.27	9.75	25.52	24.8	16.46	23.18	36.25	22.58	11.61	9.86	10.6	21.53	6.07	0.92	8.82	28.36	7.68	14.78	18.82	9.31	26.85	17.96	10.46
TraesCS1A02G168900	221.4	294.66	321.18	248.75	442.82	241.61	304.5	274.32	309.62	306.64	245.05	333.97	304.1	398.41	214.1	238.36	289.45	230.63	246.57	179.32	274.57	252.18	254.27	236.92	266.4	196.44	200.01	242.08
TraesCS1A02G169000	329.91	280.08	414.73	295.79	416.53	258.48	201.05	209.61	284.88	371.45	190.44	238.23	254.45	328.77	257.35	278.14	200.99	362.65	377.8	233.75	169.22	264.99	184.79	261.24	209.44	202.58	246.74	234.6
TraesCS1A02G169100	144.57	122.62	139.81	90.9	103.17	128.41	173.97	136.68	118.62	140.04	194.72	117.86	148.78	95.42	128.59	99	86.97	81.89	105.71	65.95	127.62	103.6	91.64	140.85	105.47	154.48	126.62	115.11
TraesCS1A02G169200	5.28	6.02	0	10.14	1.93	3.25	5.16	7.28	9.08	7.22	5.72	11.08	2.99	5.32	7.19	1.31	3.53	1.51	6.35	0	8.57	3.82	4.43	2.23	3.44	20.48	1.85	4.49
TraesCS1A02G169300	43.19	18.01	69.48	59.51	50.58	43.65	52.19	42.79	11.99	21.63	35.44	57.58	50.32	48.08	36.02	22.42	21.42	18.19	12.85	21.96	9.28	24.29	1.48	28.85	33.57	17.01	39.09	7.48
TraesCS1A02G169400	0.88	2.57	0	0	0.97	0	0	1.82	4.24	2.06	4.13	2.58	6.01	0	1.99	2.64	1.19	0	0	0	0.92	0	0	0	0	0	0	0
TraesCS1A02G169500	14.1	6.86	19.85	21.31	23.37	6.46	34.37	16.4	13.42	7.21	19.81	18.94	22.55	14.27	35.8	84.53	42.92	44	40.55	26.41	15.71	11.51	22.17	55.42	26.68	27.99	24.64	58.29
TraesCS1A02G169600	15.86	23.14	46.31	32.52	0	30.66	32.11	39.17	37.42	32.93	9.9	36.13	24.79	25.86	51.73	68.64	34.55	71.25	0	64.48	67.37	63.93	63.53	70.93	33.62	57.17	51.68	52.3
TraesCS1A02G169900	0	0.86	0	0	0.96	0.81	0	2.72	0.69	2.06	0.81	0	0	0	1.04	3.89	1.17	1.51	0	0	3.86	0	1.47	0	0	0	0	1.49
TraesCS1A02G170000	516.79	606.67	403.05	218.61	173.49	578.8	59.91	352.67	603.65	1120.85	332.42	90.52	119.61	798.13	108.91	158.73	82.42	317.05	119.86	83.7	54.19	270.02	456.77	112.99	169.63	42.66	76.93	124.05
TraesCS1A02G170100	0.88	0.86	2.48	1.12	4.87	0.81	2.99	6.38	0	1.03	0.83	2.58	5.26	5.35	12.89	10.57	1.19	9.1	3.68	4.4	13.8	3.84	2.96	8.86	2.32	9.74	4.67	4.48
TraesCS1A02G170200	52.21	70.98	75.27	155.14	76.61	46.88	69.25	64.73	53.87	57.86	94.8	64.7	81.78	49.35	85.65	139.77	100.29	196.08	63.92	66.7	49.84	55.93	85.29	121.23	87.73	92.68	79.47	88.45
TraesCS1A02G170300	62.61	66.8	67.86	77.45	69.23	89.39	68.97	69.34	96.32	101.85	73.65	81.09	81.34	75.01	88.91	27.8	99.23	39.44	59.11	76.4	101.63	58.87	50.25	61.99	61.63	68.3	69.04	52.29
TraesCS1A02G170400	551.19	467.35	533.71	399.3	446.91	548.83	451.26	381.47	363.22	445.74	533.01	517.8	560	399.97	389.04	348.91	375.02	411.38	280.1	388.67	330.04	264.09	275.44	373.51	319.36	183.85	448.96	223.24
TraesCS1A02G170500	274.39	279.12	336.16	271	328.97	289.62	336.6	275.24	328.49	265.41	307.54	344.75	306.57	404.94	324.28	242.63	261.15	383.97	148.03	306.09	233.36	349.58	320.83	288.75	233	199.12	335.92	231.58
TraesCS1A02G170600	536.58	424.82	445.37	301.89	276.79	415.01	507.99	374.71	356.88	281.98	409.18	384.12	347.41	412.11	701.49	857.7	640.76	635.05	481.02	715.19	488.94	592.14	629.85	589.18	673.91	542.41	587.77	653.43
TraesCS1A02G170700	62.6	72.86	100.12	94.22	45.78	116.99	141.32	141.25	117.34	82.36	251.1	109.37	72.93	82.09	549.36	1198.5	345.94	756.83	273.42	553.03	340.07	345.42	543.94	567.5	742.69	417.65	331.59	680.12
TraesCS1A02G170800	15.02	4.28	17.41	2.24	9.77	14.52	6.01	11.86	11.17	7.21	14.09	16.42	9.8	16.1	0	0	0	0	0	0	0.92	0	0	0	0	0	0	1.5
TraesCS1A02G170900	13.22	34.29	14.07	88.62	14.61	22.6	33.64	29.16	40.28	26.77	28.9	27.55	33.08	31.22	7.95	27.74	16.7	71.28	10.12	13.2	16.6	17.91	31.04	32.15	32.48	18.26	20.53	8.97
TraesCS1A02G171000	414.75	287.2	325.37	483.41	471.13	468.14	635.65	733.58	286.86	409.86	1305.18	716.13	376.08	704.49	1979.12	6659.27	1439.99	4843.9	1904.1	2282.97	2191.02	3109.87	6425.65	3359.39	2967.73	1732.39	2470.36	2527.03
TraesCS1A02G171100	216.75	213.46	331.62	167.27	196.22	210.76	188.69	204.83	171.95	181.04	170.9	203.97	215.46	190.67	217.84	164.03	170.16	121.64	164.48	164.52	228.3	181.73	121.02	187.57	158.68	175.23	229.07	137.45
TraesCS1A02G171200	14.11	21.43	9.1	31.4	21.43	36.3	14.96	35.54	36.77	24.71	35.53	34.46	18.05	28.56	34.74	56.84	41.77	72.81	55.26	38.15	31.31	72.93	79.82	108.61	58.04	75.51	43.88	64.27
TraesCS1A02G171300	37.02	36.88	12.41	20.2	10.7	21.81	13.43	23.69	48.69	50.46	4.95	9.46	3.76	22.29	32.94	13.19	1.19	6.07	11.02	27.83	16.67	43.48	41.38	26.62	6.95	2.43	15.35	20.93
TraesCS1A02G171400	47.55	41.23	41.32	33.75	23.27	41.38	57.79	54.66	74.4	62.89	21.33	63.32	29.22	32.01	5.07	10.5	41.42	19.69	6.38	26.24	32.95	54.91	48.75	22.25	38.01	43.56	17.55	52.36
TraesCS1A02G171500	22.93	4.28	4.14	21.29	18.53	12.89	17.99	26.43	32.58	19.55	1.66	18.98	14.3	12.5	21.72	6.62	15.54	34.9	24	22.04	20.15	19.2	19.22	3.32	6.98	18.3	22.05	17.93
TraesCS1A02G171600	10.45	20.99	14.95	15.62	5.46	9.48	15.79	29.03	10.74	20.65	35.55	38.78	31.13	12.52	5.47	14.48	15.19	12.1	0	10.27	8.15	19.86	0	14.27	27.96	55.79	22.85	11.8
TraesCS1A02G171700	54.68	53.12	52.14	54.93	36.07	52.39	64.43	51.03	48.85	63.81	38.88	56.91	42.13	31.25	46.49	55.57	44.21	47.03	27.67	35.25	47.72	55.03	48.78	33.23	25.57	73.15	34.34	35.87
TraesCS1A02G172100	33.53	107.02	46.37	31.35	56.62	53.9	73.64	70.18	73.79	50.41	101.97	42.34	83.61	37.55	24.56	67.63	87.46	40.98	16.65	30.91	62.88	47.38	70.97	53.1	51.27	56.2	82.36	25.4
TraesCS1A02G172200	4.39	18.91	0	37.22	0	22.81	21.21	1.82	3.47	8.24	1.62	0.85	4.47	7.95	4.17	11.7	0	96.61	1.8	49.11	26.1	3.81	5.9	10.04	9.11	8.39	15.78	8.97
TraesCS1A02G172300	63.56	58.29	80.38	77.75	64.62	85.35	96.24	63.18	75.18	91.02	72.42	62.34	82.2	59.47	52.46	30.55	60.25	52.93	72.21	79.28	61.94	63	47.53	34.52	47.84	74.13	53.02	64.58
TraesCS1A02G172600	0	0.86	0	0	0.97	0.81	0	2.73	3.53	0	0	0	0	0.89	0	0	1.19	0	0	0	2.76	0	1.48	2.21	0	0	0	0
TraesCS1A02G172700	137.47	204.2	71.12	299.89	138.04	205.44	117.67	170.38	184.63	169.97	362.34	149.43	159.15	170.15	372.99	1358.46	212.78	1559.84	370.36	636.42	484.64	717.16	1525.08	805.97	594.5	410.42	472.42	635.52
TraesCS1A02G172800	7.81	5.04	20.62	12.27	0	3.95	14.06	5.28	8.69	6.9	10.65	10.23	8.11	15.07	15.44	14.37	10.43	12.05	0	11.65	6.18	19.84	28.13	6.61	11.52	14.43	22.51	5.9
TraesCS1A02G173100	189.05	145.14	94.07	222.24	270.34	150.09	185.48	221.66	154.71	145.64	222.87	209.95	165.85	161.2	720.29	3133.17	335.14	4077.82	876.73	1985.79	724.69	1274.82	1965.86	1722.4	1249.29	669.11	685.07	747.18
TraesCS1A02G173200	391.41	255.66	405.14	225.32	219.11	348.74	333.8	236.27	262.21	333.36	238.28	379.96	336.73	283.34	190.77	294.49	407.84	256.51	223.98	274.92	228.46	261.69	211.31	213.88	242.69	268.78	184.06	255.5
TraesCS1A02G173300	0	0.86	4.13	0	0.97	0	0	0	0	0	0.82	0.86	0	0	2	0	0	0	0	0	0	0	0	0	0	0	0	0
TraesCS1A02G173400	566.25	498.14	567.82	568.05	418.08	488.22	604.97	466.41	410.8	541.18	529.39	537.62	497.6	604.69	543.03	480.73	554.15	480.23	415.21	596.59	548	348.68	390.04	529.35	504.73	650.05	452.87	563.98
TraesCS1A02G173500	164.8	145.57	207.59	62.35	126.67	170.08	89.8	180.31	221.46	209.97	110.73	111.13	102.28	232.01	70.24	60.81	87.19	40.93	47.02	85.16	59.65	115.1	104.88	43.17	87.08	80.47	75.27	92.6
TraesCS1A02G173600	6.16	2.57	0.83	8.99	8.73	4.05	6.68	0	0	14.42	1.64	3.43	5.25	1.78	3.02	7.88	2.37	12.11	5.48	5.84	1.87	6.38	19.19	4.44	16.14	0	2.4	0
TraesCS1A02G173700	74.46	75.65	50.43	133.48	47.11	71.94	55.9	79.05	83.06	66.41	132.51	45.44	72.52	57.67	205.39	285.48	97.45	420.39	174.36	183.67	153.33	257.25	425.72	277.42	201.11	133.34	257.91	215.14
TraesCS1A02G173800	112.9	73.67	102.64	141.2	12.68	210.24	311.92	144.9	497.28	622.57	40.56	120.8	19.57	219.73	158.94	205.22	568.01	95.59	154.18	336.54	413.02	729.61	635.68	163.86	264.02	91.49	84.14	291.4
TraesCS1A02G174000	444.62	609.5	245.33	400.67	405.57	594.1	329.25	427.32	1056.95	1142.09	506.96	341.78	461.42	703.82	464.29	610.39	685.43	660.33	616.38	520.26	790.07	630.87	947.56	765.63	839.32	444.79	380.62	634.39
TraesCS1A02G174100	16.76	38.58	47.19	38.13	7.8	30.65	20.23	15.5	12.04	42.22	0	22.42	8.28	16.08	8.91	3.97	27.48	3.04	8.3	11.75	12.86	3.84	5.92	13.3	0	18.29	0	8.97
TraesCS1A02G174200	29.1	10.28	41.38	17.93	35.1	6.45	17.24	16.4	78.59	37.05	33.09	10.35	18.06	39.29	26.69	10.59	14.34	9.1	25.83	19.1	12.84	23.04	136	68.66	17.44	24.39	15.7	73.23
TraesCS1A02G174400	1.77	0	0	8.97	8.78	17.74	0	25.54	0	0	14.08	15.54	1.51	0	1.98	0	0	7.59	0.92	2.94	0	19.21	0	0	9.31	1.22	0	1.5
TraesCS1A02G174500	19.39	26.58	23.99	11.22	12.65	57.34	39.57	28.25	35.3	15.45	19.8	25.81	30.81	18.73	7.98	6.6	7.15	6.07	7.35	23.45	22.2	5.12	1.48	3.33	1.16	21.89	11.78	5.98
TraesCS1A02G174600	267.28	235.54	198.68	228.56	251.68	256.06	201.06	216.9	221.82	255.18	197.9	239.1	254.45	259.09	217.89	214.57	183.05	247.33	168.13	176.42	207.61	156.18	159.66	211.43	236.22	158.65	250.75	147.93
TraesCS1A02G174700	2445.78	1203.71	2479.71	1100.77	2485.05	1798.16	1547.54	1362.71	598.19	993.96	1184.47	1385.23	1364.47	1825.29	1750.5	960.3	620.72	963.26	1086.77	1158.32	791.81	879.71	302.84	1222.97	1471.8	2117.06	1737.59	1363.02
TraesCS1A02G174800	4.3	0	2.43	0	0.92	0	0	0.88	0	0	0	0	0.73	0.87	4.31	0	1.14	0	0.88	1.41	1.01	0	0	1.1	0	0	2.02	0
TraesCS1A02G174900	3.53	2.58	11.58	0	14.57	4.87	12.62	2.74	13.36	5.16	20.54	0	6	0.89	2.03	0	7.11	0	28.33	5.84	3.76	0	0	1.11	20.77	0	0	2.99
TraesCS1A02G175000	84.28	69	63.44	106.96	31.09	52.82	57.58	184.09	235.84	87	75.9	101.47	107.19	63.16	49.83	36.95	58.42	89.1	18.53	39.75	79.76	77.73	25.01	46.23	73.05	69.3	37.8	78.79
TraesCS1A02G175200	642.74	559.85	457.38	404.76	144.08	548	946.33	455.63	476.37	522.74	413.45	457.71	775.45	667.03	200.96	411.16	139.82	299.61	26.44	223.95	226.69	150.46	108.47	220.53	244.92	325.14	308.36	116.89
TraesCS1A02G175300	0	0	0	0	10.82	0	0	0	0	0	0	0	0	0	0	0	0	0	12.89	0	0	0	0	0	0	0	0	0
TraesCS1A02G175500	1980.46	2357.65	1835.38	1343.09	3171.16	1539.1	640.28	904.98	730.23	1313.85	1155.57	878.15	887.74	4685.04	158.55	23.85	21.55	139.61	0.92	105.89	84.04	143.39	0	35.41	52.39	233.18	530.08	149.42
TraesCS1A02G175600	4.41	6.85	9.93	6.72	6.83	8.86	4.5	10.94	13.46	6.17	7.45	4.32	5.27	7.15	0.99	1.32	3.59	4.55	3.69	4.41	6.41	8.96	8.87	12.18	3.49	3.66	5.22	5.98
TraesCS1A02G175700	134.11	124.14	99.36	138.84	90.8	120.64	97.72	108.46	114.27	100.81	126.04	86.43	103.96	125.17	219.89	148.55	148.6	203.38	186.04	194.31	153.89	162.64	164.11	163.7	182.98	128.31	188.69	147.9
TraesCS1A02G175800	68.75	65.18	52.94	87.56	37.94	73.53	73.86	61.05	50.81	53.55	69.27	57.61	58.59	64.18	45.94	79.16	48.81	51.55	56.94	89.35	63	65.22	69.46	52.14	71.81	64.43	78.54	58.31
TraesCS1A02G175900	110.26	127.62	97.68	124.36	116.09	95.82	111.8	110.27	130.41	105.98	139.95	133.8	161.86	116.15	107.44	136.44	118.46	133.53	105.32	101.45	162.75	107.54	115.31	68.63	96.59	82.99	128.51	131.49
TraesCS1A02G176000	0	0	0	0	2.93	0	1.5	0	0	1.03	0	0	0	0	0	0	0	3.04	0	0	0	0	1.48	4.43	0	0	0	0
TraesCS1A02G176100	97.92	48.81	52.16	30.25	45.86	30.59	80.32	72.91	82.24	11.32	48.87	50.08	63.25	52.72	64.01	46.37	38.3	6.07	66.55	38.24	44.76	46.09	20.7	21.03	86.14	80.57	105.79	40.34
TraesCS1A02G176200	41.45	40.26	61.25	15.69	63.39	38.67	33.74	24.61	45.33	52.48	39.72	36.23	42.15	50.91	60.24	55.6	50.22	12.14	34.15	55.84	31.15	28.16	41.39	60.9	13.96	39.03	47.61	52.3
TraesCS1A02G176400	0	0	0.83	0	20.21	0	0.75	0	0.67	0	0	1.72	0	0.89	0	0	0	0	11.88	0	1.04	0	1.49	0	0	0	0	0
TraesCS1A02G176500	435.94	394.02	508.28	399.27	386.03	445.68	744.61	621.43	608.11	442.54	513.94	534.13	505.83	504.39	534.37	441.34	395.14	480.04	765.79	492.34	565.09	611.28	590.67	540.61	526.82	732.17	518.68	648.39
TraesCS1A02G176700	74.89	135.86	114.93	55.92	115.03	105.25	54.77	165.65	291.89	198.27	90.23	144.95	105.31	263.35	72.63	67.52	46.65	43.95	48.96	69.07	50.08	120.2	224.16	102.75	69.8	75.63	85.18	105.93
TraesCS1A02G176800	24.7	19.74	15.73	17.97	15.59	17.78	2.99	12.77	21.9	32.98	23.12	9.47	17.3	25.88	2	0	14.31	6.07	19.32	4.4	0.93	11.52	14.79	7.77	8.12	1.22	0	1.5
TraesCS1A02G176900	45.48	52.66	31.52	131.9	371.92	44.99	68.09	140.09	40.26	38.31	96.48	271.25	44.52	62.96	235.13	114.71	143.52	75.34	411.73	227.07	198.93	308.03	28.23	107.79	171.15	528.73	234.68	243.96
TraesCS1A02G177000	18.52	32.57	19.03	33.64	17.54	26.61	10.48	32.81	138.64	138.96	33.89	6.03	20.31	58.91	12.89	33.06	4.78	6.07	1.84	13.21	15.63	76.77	199.55	9.97	2.32	3.66	5.26	16.44
TraesCS1A02G177100	77.62	14.56	23.18	31.37	187.29	89.39	85.52	34.63	38.97	68.94	13.25	23.3	80.55	72.36	21.7	2.65	14.36	6.07	24.94	51.45	30.19	57.61	23.65	19.93	10.47	20.75	16.22	4.48
TraesCS1A02G177300	639.51	768.31	519.03	384.31	619.41	959.91	311.31	284.34	626.41	838.61	461.17	306.4	281.54	1105.98	78.9	112.57	380.41	141.11	102.52	271.95	43	221.46	252.8	114.02	260.62	52.47	85.75	100.12
TraesCS1A02G177400	75.85	96.8	118.37	127.75	102.4	89.42	85.47	92.05	92.08	105.99	99.32	101.81	101.6	95.57	90.85	127.09	90.87	86.48	79.39	114.62	105.34	106.24	93.13	89.69	74.43	79.29	67.34	82.19
TraesCS1A02G177500	3.53	6	12.41	10.1	1.95	0	9.72	81.11	49.47	7.21	14.86	28.41	0	32.12	128.26	289.33	85.87	195.66	77.31	127.6	150.35	278.9	266.07	187.36	455.96	299.48	102.66	275.06
TraesCS1A02G177600	73.29	76.95	72.09	68.35	80.12	75.12	60.93	73.73	83.81	62.8	54.66	57.09	70.72	83.93	78.6	126.09	71.96	145.51	41.68	123.48	116.41	98.48	59.06	104.94	83.97	55.03	63.34	76.09
TraesCS1A02G177700	47.62	34.28	43.86	62.78	43.86	43.53	89.86	61.06	67.23	33.97	53.75	70.69	58.68	53.56	78.23	44.97	102.72	60.68	73.75	95.44	92.78	94.7	60.61	68.68	66.22	52.41	51.89	53.8
TraesCS1A02G177800	269.93	143.89	400.67	301.37	146.33	376.02	291.12	228.75	128.28	200.64	124.22	397.08	242.42	636.13	76.88	132.46	451.09	218.5	135.81	151.44	346.55	144.66	130.1	123.97	166.41	70.79	101.89	185.29
TraesCS1A02G178100	165.01	205.44	268.3	208.21	157.24	139.9	124.1	159.5	259.16	211.88	92.91	85.6	187.63	140.4	103.92	208.31	115.11	74.37	34.27	72.16	64.57	610.92	436.17	88.47	58.3	55.01	56.84	53.78
TraesCS1A02G178200	130.54	180.72	215.27	61.62	113.14	138.52	165.74	133.05	155.86	194.47	146.52	164.82	176.13	144.71	92.73	135.06	178.21	25.79	151.44	132.28	126.29	166.4	165.73	129.52	114	134.21	133.39	135.97
TraesCS1A02G178300	232.87	315.2	401.48	286.83	462.36	289.1	201.78	241.51	214	223.29	223.55	233.03	238.63	293.91	271.22	402.61	322.99	259.46	320.5	289.59	233.3	368.67	326.71	291.14	242	218.43	258.41	352.65
TraesCS1A02G178400	22.94	38.54	44.71	29.12	27.32	34.61	18.77	20.96	65.94	68.93	18.23	10.36	9.79	24.13	9.84	21.2	11.97	27.31	33.28	22.06	20.09	28.17	53.22	40.95	30.27	19.54	18.49	29.88
TraesCS1A02G178500	0.88	2.57	0	3.36	3.89	2.42	5.97	0.91	5.64	1.03	4.95	0	0	1.78	0.99	1.32	1.19	13.63	3.67	0	2.77	0	1.48	2.22	9.27	0	9.4	1.49
TraesCS1A02G178600	7.94	6.85	9.1	7.85	6.82	5.64	8.24	9.11	14.86	10.29	3.31	6.03	7.52	10.71	10.89	14.55	13.14	31.86	8.3	14.68	8.27	16.64	22.17	7.75	12.78	17.06	21.56	8.97
TraesCS1A02G178700	127.17	61.14	104.7	181.26	89.8	180.67	81.4	88.01	117.03	96.81	57.43	119.88	84	181.6	341.47	681.46	229.19	920.31	164.55	360.65	135.51	256.12	521.91	241.92	240.17	87.14	141.66	349.87
TraesCS1A02G178900	5.28	3.44	8.26	10.13	5.82	0	0	5.47	0	0	1.64	1.71	5.99	1.78	12.21	0	1.18	4.54	15.49	0	0	5.11	0	0	4.6	8.47	9.12	1.5
TraesCS1A02G179000	520.34	410.2	409.14	502.27	484.72	524.27	419.94	696.55	618.74	723.19	474.87	476.05	633.19	564.7	373.47	422.25	539.48	413.93	357.27	353.97	538.19	442.17	532.27	358.27	363.11	295.88	315.92	366.56
TraesCS1A02G179300	0.89	0.87	4.2	0	2.84	0.82	2.24	0	0.69	1.03	0	1.72	0.76	3.6	0	1.32	0	0	0	4.4	0	0	0	3.4	3.48	3.66	0	0
TraesCS1A02G179400	125.11	93.28	105.63	264.69	30.01	123.09	45.17	413.93	84.97	71.14	83.39	129.23	28.19	123.46	381.33	397.87	152.91	418.77	181.66	357.69	241.94	1191.1	56.01	214.36	384.54	986.06	229.08	627.9
TraesCS1A02G179500	81.99	115.75	62.88	32.54	55.49	65.4	49.3	80.19	101.7	81.34	94.91	80.89	60.87	94.54	220.12	345.92	120.36	136.48	204.13	209.61	163.55	268.6	317.78	235.09	216.8	229.95	167.64	307.96
TraesCS1A02G179600	413.97	620.61	399.39	325.19	350.08	441.34	440.8	451.39	636.23	845.24	575.65	426.52	373.12	438.21	258.91	331.04	282.7	173.93	295.15	288.15	200.8	422.89	255.42	266.83	288.93	239.12	232.11	217.03
TraesCS1A02G179700	164.1	154.12	117.57	222.85	131.78	133.55	138.99	148.56	160.34	140.93	228.78	99.36	125.79	142.13	270.25	453.44	144.95	529.66	183.18	285.48	166.82	364.94	442.06	295.39	234.16	217.44	354.97	246.52
TraesCS1A02G179800	1.71	0	0	0	0	2.4	0	0	0	0	0	0	0	0	0	0	0	1.47	2.62	0	0	0	0	0	0	0	0.65	0
TraesCS1A02G180000	6.17	12.87	1.65	22.47	32.06	11.33	17.11	20.04	22.53	14.42	50.19	21.45	14.26	29.38	205.11	215.91	30.87	322.83	31.13	108.18	27.05	120.14	72.41	176.59	169.85	162.58	169.49	89.73
TraesCS1A02G180100	77.45	93.69	63.61	60.82	76.5	58.51	78.3	65.58	51.82	64.98	101.5	81.13	103.27	71.04	98.07	53.72	96.79	49.97	66.37	59.66	63.51	56.16	48.74	66.81	82.73	65.2	81.36	82.3
TraesCS1A02G180200	56.47	47.94	46.37	76.13	47.85	61.12	51.13	69.27	73.12	55.54	96.21	67.43	72.33	37.55	55.92	37.14	101.89	44.02	23.15	36.81	41.86	33.3	59.14	57.51	66.44	40.33	41.38	26.89
TraesCS1A02G180300	106.6	163.48	111.62	189.24	174.32	138.42	125.73	122.9	135.07	154.21	170.22	121.46	173.62	181.07	134.38	166.54	146.82	242.48	164.01	155.52	177.83	143.19	196.4	175.92	111.46	129.1	186.02	164.22
TraesCS1A02G180400	138.49	146.47	110.93	119.89	102.42	106.3	96.02	84.76	131.09	108.04	96.04	74.23	88.83	73.26	85.8	128.46	70.58	138.08	74.81	129.36	70.45	99.85	140.44	135.05	112.86	57.35	75.32	83.68
TraesCS1A02G180500	229.39	246.61	255.86	204.92	265.51	196.35	268.12	224.23	248.25	203.71	222.15	253.14	216.17	209.18	230.11	159.09	232.37	238.21	198.87	166.14	219.84	210.01	163.95	182.58	196.86	151.47	218.03	141.95
TraesCS1A02G180800	113.64	226.54	100.03	274.36	75.94	186.01	165.32	229.78	221.26	224.13	277.54	161.89	157.05	125.74	434.12	721.45	193.3	676.36	178.33	456.17	355.02	570.12	704.33	502.35	443.68	411.53	456.67	441.9
TraesCS1A02G180900	0.89	0	0	0	0	2.49	0	0.92	0.7	0	0	0.86	1.51	1.79	0	0	0	0	0.91	1.46	0	3.85	0	0	0	0	0	0
TraesCS1A02G181000	533.63	948.29	2812.71	1566.61	500.3	629.11	445.37	530.4	170.71	1884.18	299.62	438.31	1196.7	1421.08	8.89	5.3	22.72	3.03	1.85	38.21	34.8	38.4	11.83	9.96	46.52	15.86	9.29	5.98
TraesCS1A02G181100	35.2	32.67	29.74	65.34	36.78	53.67	56.09	37.34	18.19	45.39	53.17	46.94	68.07	25.74	32.77	34.04	31.84	80.24	1.82	27.63	39.91	33.18	16.25	43.45	26.41	36.2	22.71	5.99
TraesCS1A02G181300	0	0	0	0	31.22	0	0	0	0	0	0	0.86	0	0	0	0	0	0	49.3	0	0	0	0	0	0	0	0	1.53
TraesCS1A02G181400	285.81	320.32	221.03	258.79	206.83	275.35	270.14	271.59	270.05	354.97	250.94	259.85	237.15	283.23	247.35	217.25	216.59	229.13	183.87	245.55	257.79	279.08	254.28	268.97	292.12	230.69	223.96	309.31
TraesCS1A02G181500	493.55	512.45	546	461.31	120.18	409.39	402.48	408.3	404.89	677.93	435.14	457.52	406.85	512.52	261.84	261.12	319.06	179.82	96.17	194.9	293.98	230.24	203.65	247.15	322.08	310.36	181.77	299.32
TraesCS1A02G181600	16.76	43.69	23.18	22.41	13.65	21.75	27.75	9.11	36.84	36.02	28.97	20.71	24.09	16.97	9.87	14.56	31.09	27.31	3.69	14.7	15.57	7.68	22.17	7.75	17.45	12.2	27.26	13.45
TraesCS1A02G181700	0	0	0	1.12	1.94	12.88	9.7	0	0	4.11	0	0	16.51	0.89	0	0	0	0	0	10.25	4.6	0	0	5.53	0	3.65	14.62	0
TraesCS1A02G181900	199.98	257.37	191.8	193.48	224.15	218.57	191.24	236.62	188.39	191.08	189.5	192.96	199.29	257.03	248.49	231.81	235.57	256.1	195.77	217.42	215.06	222.47	199.54	166.84	193.05	200	225.86	162.62
TraesCS1A02G182000	52.03	61.69	79.45	54.93	16.57	54	56.18	41.01	60.87	50.43	66.99	65.53	70.72	51.79	57.39	41.01	86.02	48.55	16.6	48.46	44.98	47.35	56.17	49.84	49.97	78.02	72.2	79.21
TraesCS1A02G182100	46.73	54.85	34.76	26.92	68.19	37.91	28.43	28.25	53.03	49.41	30.57	48.24	46.62	40.16	80.39	60.8	124.11	51.57	70.92	88.04	57.08	104.92	66.52	42.11	81.26	68.21	76.05	52.31
TraesCS1A02G182200	0.88	0	0	0	0	0	0	0.91	0	0	2.48	0	0.75	0	1.98	5.29	1.19	12.14	2.77	2.94	0	0	0	0	2.32	4.88	0.58	0
TraesCS1A02G182300	320.2	317.78	168.87	113.17	597.93	254.48	124.51	154.93	167.22	188.3	264.11	105.29	59.47	220.65	355.09	357.57	244.02	491.61	312.17	324.86	183.92	231.7	136.01	215.87	281.55	237.94	196.45	276.45
TraesCS1A02G182400	111.13	93.37	139.12	105.33	46.81	96.66	81.72	102.07	151.57	91.59	131.59	93.21	136.22	142.05	96.76	129.73	130.33	86.48	47.08	119.02	125.5	106.23	133.04	89.68	100.01	79.29	94.6	147.93
TraesCS1A02G182500	35.23	69.55	56.21	47.23	77.64	50.25	57.89	48.28	70.28	49.47	68.99	52.26	62.97	61.38	42.45	76.23	58.07	80.3	49.33	27.73	67.52	98.37	73.88	46.69	40.37	48.45	62.57	65.82
TraesCS1A02G182600	109.36	93.39	144.02	42.59	44.85	92.67	59.95	41.92	51.68	157.46	97.62	18.97	46.65	105.37	77.12	17.2	64.54	22.76	83.96	35.25	12.84	60.15	109.39	31.01	76.72	7.32	6.4	34.37
TraesCS1A02G182700	259.32	239.86	276.47	164.73	175.54	208.63	218.19	148.55	157.25	174.94	125.81	214.84	201.71	184	158.95	182.7	179.37	171.45	122.78	145.49	146.54	149.76	165.57	140.62	152.36	145.17	197.31	209.21
TraesCS1A02G182800	22.05	23.99	31.45	30.26	34.12	15.31	17.98	29.16	39.65	30.87	47.16	25.87	23.33	38.4	24.72	21.17	16.73	16.69	16.61	42.6	20.18	25.6	35.48	21.04	24.41	40.24	26.17	13.45
TraesCS1A02G182900	133.39	131.71	130.16	99.65	98.96	138.71	154.01	103.13	91.55	100.98	186.73	115.83	324.93	178.94	114.55	122.03	69.49	105.13	86.95	110.42	77.87	152.56	120.02	107.31	74.58	131.99	312.09	109.24
TraesCS1A02G183000	129.68	120.75	183.79	89.62	173.68	94.18	84.82	51.04	40.41	80.25	56.33	53.53	93.37	160.84	12.8	22.52	22.74	19.73	5.55	25	11.88	10.24	22.18	15.49	15.13	9.77	7.52	43.33
TraesCS1A02G183200	6.15	6.89	9.9	12.43	15.42	6.53	8.79	9.1	5.56	6.19	9.76	4.24	4.48	3.54	7.3	5.21	2.34	19.66	4.51	7.23	3.87	6.37	11.81	4.47	2.28	10.81	12.01	1.5
TraesCS1A02G183400	246.12	182.42	178.82	257.65	102.45	214.94	236.43	226.02	292.07	174.91	172.29	196.86	271.81	185.86	335.88	356.4	205.86	399.09	168.2	316.17	200.1	293.18	307.5	250.13	396.93	257.58	294.91	237.58
TraesCS1A02G183600	0	0	0	2.25	0	0	0.73	3.63	1.39	4.12	0	0.85	0.75	0	2.06	11.73	5.87	6.04	1.81	0	0.96	3.82	4.42	1.11	3.43	3.6	1.86	4.48
TraesCS1A02G183700	3.52	0	0	0	0.97	0	0	5.46	0	5.15	0	0	0	0	4.01	0	0	0	11.9	0	0	1.28	1.48	14.42	0	0	0	4.48
TraesCS1A02G183800	2039.79	1725.54	3440.94	1363.39	2707.61	1681.26	1406.72	1237.54	1293.32	1711.31	788.71	2193.89	1842.75	2122.54	705.13	587.63	859.44	570.62	606.42	630.09	594.05	787.53	659.33	685.6	634.11	560.96	766.4	597.5
TraesCS1A02G183900	277.89	172.61	230.6	215.02	149.94	185.67	300.48	217.83	249.4	220.98	239.35	244.32	225.52	218.38	319.17	205.18	253.9	154.24	125.86	249.06	213.21	213.29	227.75	207.59	191.46	198.47	274.02	183.08
TraesCS1A02G184000	0	0	0	1.12	0	0	0	0	0	0	0	0	0	0	0	2.62	2.36	0	0	11.64	1.85	0	0	1.1	0	0	5.31	2.97
TraesCS1A02G184100	61.73	53.92	85.28	113.24	114.2	91	89.98	82.04	60.18	91.6	119.25	88.92	104.58	68.77	69.11	67.47	60.96	45.51	79.48	58.81	74.18	37.08	44.36	60.87	61.69	92.7	64.95	71.75
TraesCS1A02G184300	92.59	127.63	204.42	120.21	174.19	119.45	162.38	165.93	98.08	122.64	159.97	156.49	143.52	157.56	177.17	135.89	140.47	113.3	247	143.55	138.37	97.23	86.82	112.15	183	252.89	138.65	151.1
TraesCS1A02G184400	97.93	115.6	51.33	35.84	20.49	128.77	68.33	82.94	31.91	102.88	79.55	86.37	79.83	84.9	54.12	59.64	176.01	30.35	49.01	80.91	52.02	15.36	11.83	54.22	65.21	136.77	113.15	52.29
TraesCS1A02G184500	140.1	230.89	211.68	179.21	140.23	192.48	205.77	220.7	215.66	262.89	204.07	232.56	250.29	231.36	216.6	220.72	304.33	232.69	134.5	344.85	252.31	218.64	230.4	216.92	207.8	197.29	226.74	225.47
TraesCS1A02G184600	113.8	115.61	105.14	114.25	67.33	130.4	188.43	194.12	192.15	157.41	117.64	189.98	148.34	125.11	177.21	152.39	281.31	151.75	104.45	158.84	172.6	161.32	159.67	153.83	138.54	210	123.65	170.34
TraesCS1A02G184800	5.29	6.86	7.45	13.45	8.77	4.84	8.24	10.94	16.98	3.09	5.79	6.03	6.77	6.25	10.89	3.97	1.19	1.52	17.52	11.75	8.27	7.68	17.74	3.32	11.62	2.44	1.17	1.49
TraesCS1A02G184900	223.97	245.98	764.64	186.16	768.7	283.11	178.07	159.47	121.64	247.06	166.92	253.29	272.23	476.57	104.17	111.04	198.13	74.32	133.57	170.23	113.2	135.63	119.73	67.6	104.49	103.54	65.48	106.12
TraesCS1A02G185100	1.77	2.57	8.28	4.48	0.98	2.42	6.01	3.65	3.55	4.12	1.66	0.86	6.03	9.84	0	0	0	1.52	0	0	0	0	4.44	0	0	0	0	0
TraesCS1A02G185200	287.23	134.74	139.75	220.22	83.56	114.12	70.68	146.69	119.7	104.06	162.93	142.46	155.33	136.24	405.02	454.25	79.57	380.43	130.04	245.62	125.88	305.47	427.06	339.84	253.09	260.89	159.83	309.57
TraesCS1A02G185300	234.67	97.63	99.35	90.73	58.55	82.89	120.13	98.43	93.58	91.56	70.43	110.55	97.9	88.47	175.2	55.66	114.93	33.38	71.19	67.66	78.52	76.82	73.92	38.73	75.68	133.09	80.87	85.17
TraesCS1A02G185500	2.65	14.57	13.24	12.33	8.77	0.81	10.48	24.61	12.74	8.23	14.88	23.27	12.79	11.6	16.84	52.9	3.58	40.96	35.03	29.36	16.54	42.23	28.09	24.37	24.39	47.53	30.91	25.41
TraesCS1A02G185700	124.93	129.84	150.3	147.65	147.98	136.71	95.81	42.8	262.13	145.47	97.25	8.53	61.31	107.35	228.02	480.04	183.77	634.22	56.24	367.6	147.75	287.01	299.81	300.93	290.14	27.73	196.2	363.67
TraesCS1A02G185800	0.88	1.71	0.83	3.36	0.98	8.86	4.5	6.38	3.54	5.15	3.31	2.59	0	3.57	0.99	3.97	1.2	19.73	0	7.35	3.66	0	5.91	3.32	2.33	0	0	1.49
TraesCS1A02G185900	168.87	154.36	113.89	148.98	108.11	149.2	134.97	141.15	147.64	128.63	137.52	141.65	167.08	125.04	165.61	110.41	118.24	110.22	133.86	133.13	162.41	129.37	79.65	155.86	123.5	115.15	176.84	114.33
TraesCS1A02G186000	29.09	13.7	7.45	8.96	31.18	17.73	10.48	8.2	12.03	30.87	13.23	4.31	16.55	11.6	4.95	5.29	2.39	0	26.74	0	3.67	0	22.17	2.21	5.81	0	1.75	0
TraesCS1A02G186100	935.89	1397.57	596.31	836.65	611.57	1369.86	271.93	901.11	1509.87	2163.18	967.89	464.71	361.88	3105.88	116.21	183.2	200.96	151.6	54.11	479.99	174.73	648.17	984.23	133.2	549.57	195.55	73.59	463.54
TraesCS1A02G186200	0	1.72	6.63	1.12	5.84	1.62	0	0	1.41	8.25	0	3.44	6.02	5.35	0	0	0	0	0	0	0	0	0	0	0	0	0	0
TraesCS1A02G186300	43.19	100.32	56.25	53.87	77.86	70.26	34.34	60.14	189.91	181.23	79.2	83.44	60.11	120.37	3.99	6.6	119.12	0	2.76	19.05	3.7	25.58	26.6	9.98	54.47	4.87	12.37	19.43
TraesCS1A02G186400	65.37	69.65	4.15	94.54	57.5	151.54	1.49	23.74	262.17	102.21	56.15	72.34	3.76	360.82	0	2.64	27.42	0	0	32.27	4.65	0	0	0	147.31	1.22	0	5.99
TraesCS1A02G186500	193.88	499.29	95.94	179.67	49.59	415.6	138.6	236.9	408.9	787.99	248.81	176.12	181.71	608.58	12.02	36.91	286.63	12.13	0.92	70.25	67.81	74.15	113.79	34.41	192.09	4.86	16.6	22.43
TraesCS1A02G186600	252.31	5.15	60.44	147.26	63.27	1036.88	19.39	4.56	0.71	13.4	0	19.78	0	505.73	0	0	53.57	0	0	0	3.72	1.28	1.48	0	268.73	0	0	1.5
TraesCS1A02G186700	185.09	19.74	176.19	66.27	56.4	223.21	102.84	32.81	45.83	28.85	30.48	329.92	21.03	313.67	16.03	69.87	1025.22	16.68	7.34	185.89	56.69	16.62	56.17	0	322.87	8.5	32.04	40.38
TraesCS1A02G186800	433.57	245.38	243.98	115.68	133.19	314.61	122.16	302.5	149.41	632.49	217.43	444.03	537.52	171.94	64.15	54.03	115.32	37.9	59.6	178.51	84.62	154.69	42.86	109.9	45.11	122.65	145.51	88.22
TraesCS1A02G187000	74.03	37.75	11.58	20.21	20.42	38	20.87	28.24	35.25	43.26	14.01	69.59	36.79	55.24	2	1.32	8.33	0	7.34	2.93	1.86	5.11	0	1.11	6.94	2.43	2.37	0
TraesCS1A02G187100	0.88	0.86	0.83	5.6	0.98	0.81	0	0	0	0	0	0	0	0	0	1.32	0	0	0	0	0	0	0	0	0	0	0	0
TraesCS1A02G187300	77.64	53.09	54.64	64.96	22.45	56.32	58.59	36.46	41.85	53.49	96.14	48.38	90.38	82.23	13.77	23.86	25.15	28.83	7.4	29.43	17.33	20.49	8.87	34.3	27.95	7.33	9.23	22.41
TraesCS1A02G187400	193.23	225.15	245.09	153.39	239.22	228.41	185.68	173.17	210.8	171.78	165.85	207.44	131.09	273.59	189.43	145.9	233.71	78.92	137	169.29	122.91	151.11	127.15	188.03	198.14	118.54	216.26	119.52
TraesCS1A02G187500	0	0.86	0	2.24	1.95	0	0	2.74	0.71	3.09	0	0	3.77	0	0	0	0	0	0	0	0	0	0	0	0	0	0	0
TraesCS1A02G187600	0.9	68.95	73.4	46.2	0	73.31	29.11	49.29	37.4	1.05	25.74	69.12	1.53	9.89	0	4.04	20.68	1.55	0	12.61	10.34	19.57	19.77	0	2.37	8.69	0	4.57
TraesCS1A02G187700	183.79	119.48	270.92	174.3	33.29	174.68	74.68	149.29	41.82	127.38	70.22	108.67	178.8	208.53	6.46	11.61	9.28	9.04	0	12.9	11.02	7.58	2.94	8.95	1.13	1.19	7.31	16.41
TraesCS1A02G187800	6.17	4.28	1.65	0	0	4.03	11.98	0	3.54	15.43	3.31	0.86	1.5	0	0	0	0	0	0	0	0	0	2.96	0	0	0	2.91	0
TraesCS1A02G187900	72.43	24.98	15.75	23.69	25.3	72.38	26.04	30.15	28.89	48.59	101.29	29.2	68.41	49.06	4.06	2.64	0	3.04	3.66	0	0	0	0	0	2.31	0	0	0
TraesCS1A02G188000	832.55	837.94	885.61	666.95	682.41	884.9	575.37	1147.35	1132.65	1346.17	1050.51	871.81	1163.21	860.77	663.69	488.25	924.87	351.96	1012.81	743.2	425.75	558	413.91	705.52	1039.07	802.24	753.64	723.33
TraesCS1A02G188200	251.18	213.64	242.47	197.71	291.25	225.82	283.39	264.28	207.82	254.17	267.51	310.75	191.64	233.67	271.09	211.33	305.25	97.03	210.85	211.15	238.59	199.49	169.91	196.1	202.99	292.1	152.93	184.74
TraesCS1A02G188500	90.86	65.95	47.19	84.02	58.54	79.7	50.28	75.64	193.52	132.73	61.29	35.4	33.13	95.61	99.5	105.99	49.07	28.83	157.1	52.94	42.04	94.74	102.01	94.08	71	29.3	30.08	49.31
TraesCS1A02G188600	12.51	16.15	5.48	22.29	20.07	23.6	34.25	18.28	22.05	16.62	25.96	7.33	10.66	15.19	49.3	71.34	25.94	121.48	20.16	63.51	27.29	49.61	106.25	56.16	53.76	35.14	51.14	61.62
TraesCS1A02G188700	434.67	363.47	362.42	500.29	270.74	271.95	323.7	426.47	193.65	318.12	681.33	468.41	320.26	496.05	299.17	206.1	250.46	326.08	424.3	290.41	256.33	331.34	149.29	207.29	420.01	729.25	487.81	360.25
TraesCS1A02G188800	82.03	79.67	87.74	93.02	82.88	97.49	92.95	95.69	89.94	75.12	121.64	124.22	86.54	86.63	66.19	140.31	93.25	157.79	81.22	92.57	76.98	83.2	94.61	110.73	91.86	117.09	110.95	104.61
TraesCS1A02G188900	122.57	168.85	61.24	93.08	88.65	128.26	57.6	79.28	287.8	260.44	109.07	26.71	66.17	128.51	138.93	117.64	32.22	66.74	108.68	96.85	52.48	108.75	224.68	79.79	171.81	88.91	77.79	59.79
TraesCS1A02G189000	89.09	65.1	80.29	73.96	24.38	49.94	71.99	102.07	63.05	62.77	57.11	69.89	51.18	87.54	104.63	131.08	80.12	156.28	39.7	97	89.73	117.76	118.27	98.54	110.5	109.8	95.72	112.08
TraesCS1A02G189100	445.57	243.15	364.26	478.19	468.83	411.73	277.6	273.89	224.07	447.22	173.46	310.1	373.26	489.75	375.47	442.12	296.56	619.4	215.25	365.54	216.68	367.17	380.33	343.51	296.15	187.1	299.36	319.46
TraesCS1A02G189200	160.47	155	150.59	190.45	53.61	120	92.92	138.47	92.04	141.96	162.14	137.98	181.31	197.31	1.97	0	16.73	10.62	0	0	0.92	6.4	29.56	0	5.81	2.44	0.58	0
TraesCS1A02G189300	231.84	101.94	97.62	173.72	125.67	137.82	116.74	137.55	130.84	155.37	127.27	106.83	139.85	197.2	1.98	0	10.74	1.52	0	1.47	2.76	1.28	8.87	1.11	5.81	3.65	4.08	5.98
TraesCS1A02G189400	1.77	3.44	4.14	0	0	0	2.24	3.65	2.12	0	0.82	0.86	3.76	4.46	0	0	0	0	0	2.93	0.94	0	0	1.11	1.16	0	0	0
TraesCS1A02G189500	16.76	20.56	21.52	30.26	14.63	21.76	24.73	17.32	17.7	16.47	25.65	20.7	24.83	14.29	9.88	25.15	19.12	16.69	9.23	22.04	20.17	17.92	22.17	16.61	20.93	26.83	15.7	14.94
TraesCS1A02G189600	50.27	59.97	46.35	58.28	59.48	65.27	58.45	31.9	52.4	49.4	53.78	51.75	67.72	75.01	30.64	22.5	38.25	66.75	31.37	29.38	60.51	49.92	57.65	33.22	51.15	37.8	45.34	19.43
TraesCS1A02G189700	0	3.43	6.57	10.15	0	0.81	2.89	6.3	7.5	1.02	7.24	6.72	1.48	7.9	4.32	11.57	4.62	3	0	0	3.02	5.03	22.01	3.34	6.76	16.62	5.35	1.49
TraesCS1A02G189800	16.76	6	1.66	2.24	11.7	6.45	5.24	13.67	2.12	7.2	0.83	3.45	1.5	0.89	9.89	2.65	2.39	0	3.69	4.41	7.34	3.84	1.48	9.97	1.16	6.1	12.22	10.46
TraesCS1A02G189900	103.21	87.36	153.97	109.8	268.27	115.95	95.28	115.74	107.01	77.17	86.95	74.23	82.06	85.77	127.17	166.89	88.54	147.19	80.37	76.45	99.68	125.46	91.66	121.76	94.26	112.28	96.7	85.17
TraesCS1A02G190000	4.79	17.07	6	8.54	33.54	2.92	8.14	9.08	14.1	14.91	11.98	5.46	4.77	4.85	22.57	7.19	7.57	6.87	6.77	9.31	18.3	2.32	33.18	7.02	23.42	11.04	4.22	6.77
TraesCS1A02G190100	1.76	16.28	11.59	45.98	81.84	19.36	16.46	11.85	29	30.88	6.61	9.48	6.02	10.71	13.89	11.9	3.58	24.27	4.61	26.42	23.93	52.46	60.6	19.95	8.13	4.87	11.69	10.46
TraesCS1A02G190200	5.57	24.59	26.23	18.9	5.13	23.12	14.85	22.56	31.23	12.46	25.51	19.65	23.1	15.04	7.81	17.05	11.84	17.56	6.52	16.01	36.23	7.6	39.52	32.88	40.32	50.41	31.55	19.23
TraesCS1A02G190300	1.76	0	0.83	2.24	0.98	2.41	0.75	0	4.97	5.14	0.83	1.73	0	1.79	1.97	0	4.79	0	2.78	0	2.74	0	0	0	0	2.44	0	0
TraesCS1A02G190400	1.77	0	1.66	0	11.64	1.64	5.9	0.92	1.4	1.04	0	0	5.26	0.89	0	0	0	0	0	0	0	6.41	2.97	0	0	0	0	0
TraesCS1A02G190500	200.24	112.2	427.99	105.31	381.44	229.48	132.05	115.74	77.25	61.74	105.17	139.84	118.19	192.98	49.29	76.83	94.52	91.04	78.53	70.57	81.39	62.73	60.61	43.17	112.88	51.26	92.63	70.23
TraesCS1A02G190700	523.26	582.08	531.62	508.23	539.09	513.77	543	510.39	553.1	425.81	451.28	580.17	448.34	590.21	629.45	485.61	428.04	405.26	478.8	490.35	446.56	660.86	758.48	448.98	465.22	348.39	614.42	431.74
TraesCS1A02G190800	435.93	540.97	840.65	457.87	726.15	504.11	549.46	423.4	477	318.88	369.78	479.81	421.66	714.7	288.78	396.98	444.95	370.89	442.88	279.14	295.6	240.47	295.49	244.34	344.97	354.44	249.99	422.66
TraesCS1A02G190900	26.46	24.84	40.56	31.38	40.96	30.61	29.99	30.99	19.12	49.39	25.66	40.55	22.58	22.33	16.79	6.62	28.7	12.14	13.85	20.57	14.66	16.64	11.83	8.86	8.14	24.4	27.86	11.96
TraesCS1A02G191000	11.46	5.15	9.93	10.1	4.86	8.89	5.97	9.11	4.94	7.21	4.95	9.46	9.77	1.78	7.99	5.28	10.72	7.58	26.64	8.79	10.19	2.56	4.43	9.98	5.79	18.24	6.49	25.42
TraesCS1A02G191100	0	0	0	0	0	0	5.07	0	0	0	0	0.84	0	0	0	0	0	0	0.89	0	4.03	0	0	0	0	0	0	0
TraesCS1A02G191300	336.06	334.08	391.53	422.47	246.74	269.04	212.94	219.63	196.92	257.26	356.73	216.57	337.94	384.08	383.04	603.73	211.66	852.69	295.43	338.01	164.85	372.48	536.63	529.24	334.96	281.8	528.63	297.38
TraesCS1A02G191400	67.84	124.44	188.53	168.54	144.76	114.13	131.66	162.17	109.83	49.46	97.91	136.43	48.77	133.56	80.44	168.51	192.37	159.14	177.63	159.34	187.5	236.44	209.83	73.3	143.28	177.14	68.03	203.39
TraesCS1A02G191500	0	0.86	4.14	0	1.95	0.81	0	0	0	0	0	0	0	0	0	2.65	0	3.04	0	0	0	0	4.44	0	0	0	0	0
TraesCS1A02G191600	10.65	24.03	17.87	18.17	36.67	11.98	20.66	15.24	43.95	10	10.7	10.41	34.31	3.85	25.41	18.42	18.03	4.91	37.66	16.36	8.96	8.32	23.34	3.59	3.76	22.63	27.66	9.68
TraesCS1A02G191700	37.88	30.9	34.73	33.71	44.69	20.24	49.08	41.91	31.67	29.88	34.55	51.47	30.76	28.49	186.13	298.78	87.85	157.62	94.28	181.23	132.55	139.3	118.21	123.3	151.33	127.37	139.79	121.14
TraesCS1A02G191800	44.1	20.56	15.73	93.04	11.7	12.09	20.22	77.46	87.77	32.93	46.32	21.56	41.38	45.54	327.53	949.92	88.41	928.43	222.26	541.92	216.64	391.61	790.86	551.61	421.84	177.98	97.25	431.91
TraesCS1A02G191900	81.11	54.01	46.34	66.19	41.87	43.58	65.02	66.52	36.74	65.89	53.67	100.72	65.4	47.28	96.47	73.97	84.66	53.08	130.66	87.99	79.35	111.29	75.38	95.34	98.6	77.9	112.09	95.67
TraesCS1A02G192200	222.32	195.92	180.74	198.85	147.41	186.41	169.92	176.97	129.27	186.75	181.76	186.09	148.85	157.42	297.43	229.78	158.88	173.98	215.51	240.3	180.17	225.96	218.3	203.16	170.67	239.3	225.82	232.78
TraesCS1A02G192300	332.55	294.64	132.45	210.63	634.07	632.92	328.59	404.64	243.78	466.11	390	277.07	327.47	666.47	268.19	176.16	206.97	233.67	535.77	286.67	440.86	408.37	245.41	322.13	297.88	358.79	308.12	446.79
TraesCS1A02G192400	94.39	111.33	138.25	82.89	142.46	129.6	124.6	94.78	101.38	118.32	120.94	108.8	100.9	114.38	59.08	63.6	98.15	47.04	85.96	69.12	72.17	53.77	45.83	61.98	62.86	57.38	60.7	79.19
TraesCS1A02G192500	34.34	44.68	23.14	42.77	38.76	35.72	52.54	30.06	43.47	45.37	53.27	51.3	38.19	51.54	41.72	45.91	73.29	51.49	63.75	94.69	57.6	61.28	60.57	36.73	60.98	76.16	57.15	74.81
TraesCS1A02G192600	103.08	96.13	90.13	95.52	68.97	112.53	169.55	154.88	237.91	102.01	94.6	99.51	135.05	120.19	173.05	167.16	237.43	280.38	248.97	97.93	210.03	205.76	192.1	122.19	149.02	271.72	234.18	305.09
TraesCS1A02G192800	61.71	52.31	53.77	38.16	217.04	115.49	82.13	51.03	160.27	162.7	19.8	42.15	16.53	97.2	180.44	162.35	139.38	136.48	153.5	304.81	134.1	168.82	235	215.16	154.15	117.99	151.96	143.52
TraesCS1A02G193000	195.79	233.04	346.8	233.14	484.53	229.67	235.27	208.69	223.01	287.14	172.07	207.84	165.54	342	152.29	121.74	163.72	138.06	155.9	174.8	127.51	175.34	220.26	169.45	156.92	104.86	139.04	140.48
TraesCS1A02G193100	1.76	12.85	0	3.36	0	7.25	2.25	14.58	24.78	20.58	7.45	9.49	8.28	6.25	0.99	11.91	5.98	6.07	1.85	2.94	12.84	14.08	29.56	21.04	9.3	2.44	9.88	4.48
TraesCS1A02G193200	816.94	1381.22	437.14	380.8	451.86	926.27	372.48	956.04	2406.32	2208.8	621.48	355	396.88	1454.11	527.3	441.36	293.37	206.39	282.03	650.22	341.3	1224.05	1444.42	726.99	330.73	271.11	544.28	460.19
TraesCS1A02G193300	953.92	865.33	978	848.42	720.88	862.5	912.64	757.4	772.73	614	799.11	955.68	780.77	903.33	1008.96	836.12	889.97	900.13	529.95	845.46	776.9	878.65	996.55	874.61	657.82	585.71	989.17	681.19
TraesCS1A02G193400	7.06	11.99	3.31	1.12	1.95	10.46	6.01	17.31	45.4	22.63	0	11.23	1.51	24.13	16.7	19.89	20.36	13.66	0	16.19	12.76	25.61	19.22	11.06	11.65	12.22	25.34	5.98
TraesCS1A02G193500	2217.87	3344.61	1788.44	4002.61	1573.91	2322.83	2010.92	2441.37	2583.93	2453.83	2655.52	2185.81	2396.53	3408.24	4126.05	6144.5	1972.82	6967.33	3423.42	3774.53	3533.58	5246.56	6306.01	4947.71	3802	3652.28	3727.6	5546.42
TraesCS1A02G193600	93.53	129.26	107.65	98.52	76.17	121.42	109.78	87.5	109.33	83.31	126.91	120.17	100.21	86.74	101.03	74.29	61.14	81.96	75.93	78.03	89.17	105.02	73.93	63.04	81.6	108.78	124.69	58.26
TraesCS1A02G193700	0	0.86	3.3	5.62	2.91	7.29	6.67	0.91	3.51	4.12	0	0.86	2.25	4.44	6.06	1.31	7.1	0	0	1.46	1.87	2.55	0	0	3.46	2.42	0.6	0
TraesCS1A02G193800	0	0	3.28	1.11	0	0	0	1.76	0	0.99	2.44	2.54	0	4.4	2.2	3.89	0	3	2.69	0	0	0	1.47	3.3	5.7	3.58	2.05	5.88
TraesCS1A02G193900	12.25	22.23	31.37	28.27	11.24	25.07	26.26	38.58	22.42	25.37	25.12	38.03	34.12	20.29	27.5	20.67	23.17	7.53	17.9	14.37	42.07	27.59	8.84	18.98	14.76	19.11	22.67	26.77
TraesCS1A02G194000	243.23	257.01	212.84	251.2	63.96	241.9	226.97	199.73	175.65	235.23	287.25	307.92	202.44	197.36	302.56	316.4	207.47	329.89	86.71	321.61	289.4	287.93	325.81	282.76	358.06	324.44	261.17	299.34
TraesCS1A02G194100	66.14	27.42	36.41	66.15	42.88	46.77	57.64	56.5	40.33	16.47	76.88	50.85	59.42	41.95	94.13	157.37	51.35	131.97	41.48	44.04	67.1	65.26	76.87	127.41	84.79	90.17	107.95	79.21
TraesCS1A02G194200	0	0	0	0	5.84	0	0	0.91	0	2.06	0.83	0	0.75	0	0	0	0	1.52	3.67	4.4	1.86	2.56	7.4	0	1.16	0	0	1.5
TraesCS1A02G194400	68.71	75.55	119.05	80.94	55.34	83.43	106.98	79.26	87.21	95.84	74.8	105.45	83.25	68.53	83.7	48.67	149.45	59.1	74.07	68.65	125.37	77.94	59.1	52.23	92.34	100.61	59.95	113.67
TraesCS1A02G194500	17.6	19.78	29.73	25.92	11.61	24.4	18.44	21.86	16.78	22.7	18.8	17.06	8.23	18.63	15.39	10.47	28.29	16.65	20.87	23.26	19.99	19.14	26.59	4.46	24.09	21.71	25.86	25.44
TraesCS1A02G194600	32.6	38.63	57.88	21.35	42.73	37.25	43.11	24.6	30.96	29.88	23.02	18.87	30.75	47.18	34.25	39.47	37.97	24.25	26.53	27.76	24.3	26.84	17.73	15.55	27.71	73.97	31.72	52.35
TraesCS1A02G194700	2.65	2.57	2.49	1.12	2.93	1.61	0.75	2.72	2.13	1.03	2.49	0	0.75	3.58	2.93	1.33	5.99	0	0	1.47	6.38	0	8.87	0	1.17	0	5.18	1.49
TraesCS1A02G194800	102.28	115.71	102.61	117.76	113.98	116.97	115.2	134.87	122.33	94.71	102.45	140.41	133.1	155.28	104.21	169.19	158.71	145.61	109.6	129.12	115.09	131.78	101.99	146.29	170.64	157.12	132.22	124.06
TraesCS1A02G194900	129.61	156.01	87.71	52.72	94.47	125.07	81.5	98.42	201.45	93.68	116.46	93	127.81	205.21	26.83	27.75	48.91	37.92	40.5	57.21	31.34	25.59	84.25	44.34	55.7	32.87	37.5	31.39
TraesCS1A02G195000	727.76	527.58	230.97	213.97	319.03	376.79	778.19	792.88	735.04	671.88	496.09	720	741.59	494.99	924.28	823.98	251.3	220.02	672.67	504.34	808.96	1012.65	730.32	904.29	594.73	1091.21	870.81	802.41
TraesCS1A02G195100	161.39	177.36	235.06	226.43	192.05	220.02	176.8	233.3	171.31	198.63	161.3	243.17	181.33	159.83	217.61	148.19	284.39	156.26	198.32	226.19	205.54	181.73	136	169.46	184.8	271.88	164.7	170.37
TraesCS1A02G195200	169.34	206.57	177.96	243.19	116.04	206.25	221.12	288.89	245.74	152.3	296.24	210.48	167.06	237.56	388.24	551.96	304.84	564.38	248.26	464.29	392.23	506.85	591.31	439.6	480.22	421.99	420.55	421.41
TraesCS1A02G195300	119.97	161	78.65	178.11	78.06	105.45	132.1	134.88	143.91	120.38	159.87	139.02	134.03	121.53	97.5	172.24	105.33	174.51	73.01	136.77	180.89	120.35	211.41	137.24	147.84	92.78	132.98	94.13
TraesCS1A02G195312	3.53	5.14	0.83	0	17.56	7.24	9	10.93	4.25	8.23	5.8	0.86	1.51	4.47	2.96	0	0	1.52	0.92	0	7.31	1.28	1.48	13.28	1.16	8.54	3.47	2.99
TraesCS1A02G195400	1978.06	1615.71	1902.01	1461.81	1790.3	1804.32	1994.72	1837.49	1873.43	2194.42	1233.75	1827.53	1644.45	2274.55	1398.06	1238.07	1390	1139.56	1357.65	1558.03	1675.57	1684.57	1200.37	1337.49	1346.79	1488.28	1361.83	1454.62
TraesCS1A02G195500	204.52	100.22	166.29	359.72	266.34	383.55	392.12	349.81	113.9	511.34	619.79	229.24	288.03	322.18	642.16	308.12	429.89	522.96	767.98	874.88	584.1	582.06	564.26	952.27	616.78	528.83	737.89	630.46
TraesCS1A02G195700	276.15	535.98	190.43	68.31	274.31	352.36	83.4	185.92	520.78	856.9	460.92	82.95	70.81	329.86	35.37	79.56	141.36	19.73	200.77	200.14	56.51	79.39	165.59	108.42	111.85	32.98	63.37	65.74
TraesCS1A02G195900	69.67	353.91	455.18	632.33	512.63	674.01	604.96	350.85	271	517.73	467.14	325.82	579.21	405.29	25.75	451	253.18	1228.74	222.16	621.04	363.88	257.21	236.51	578.29	336.89	296.14	390.76	313.86
TraesCS1A02G196000	3.53	2.57	0	3.36	4.87	0.81	5.99	10.02	5.66	3.09	9.92	3.45	4.51	3.57	3.96	9.26	7.16	6.07	5.53	0	3.68	3.84	2.96	4.43	3.48	4.87	5.83	7.47
TraesCS1A02G196100	2.65	8.56	12.42	4.48	10.74	12.06	10.52	9.11	10.65	7.2	7.46	7.78	15.82	8.94	9.81	2.65	17.98	7.59	9.26	4.42	10.01	11.53	0	3.32	4.66	8.55	14.95	1.49
TraesCS1A02G196200	3.53	5.14	4.14	15.68	8.78	17.71	16.52	8.2	7.09	7.2	22.37	13.82	11.29	4.47	11.81	11.93	11.97	6.07	2.77	10.29	4.57	2.56	2.96	8.85	1.16	0	12.13	0
TraesCS1A02G196300	229.3	187.65	203.6	260.07	156.94	214.4	222.46	186.82	220.83	212.02	224.13	179.34	265.58	283.03	162.29	156.11	152.92	227.56	144.79	140.98	208.39	144.61	174.43	166.15	148.75	164.57	175.88	173.36
TraesCS1A02G196400	0	1.71	5.8	0	3.9	0	0.75	0	0.71	0	4.14	0	2.26	0.89	0	0	0	0	5.53	0	0	0	2.96	2.22	0	0	0.58	1.49
TraesCS1A02G196500	243.46	340.02	164.74	743.91	135.6	219.01	267.11	426.52	502.49	438.32	380.1	195.95	389.97	269.82	1435.2	2985.63	521.68	3550.68	1137.26	2752.3	1444.74	1591.26	3619.03	2685.35	1630.36	970.28	1086.04	1444.95
TraesCS1A02G196600	53.78	120.88	105.08	83.01	465.46	86.36	61.29	130.31	187.25	53.54	118.9	97.28	51.12	214.1	15.91	67.37	97.78	37.92	82.81	26.4	51.67	112.57	85.73	34.37	66.12	71.82	23.47	38.87
TraesCS1A02G196800	73.23	72.78	85.28	62.71	118.11	107.01	45.07	37.37	51.79	57.61	38.96	74.3	38.41	78.66	66.84	79.55	98.22	68.29	94.36	83.87	41.03	32.01	57.66	67.49	48.93	69.63	53.61	52.29
TraesCS1A02G197000	54.69	23.11	24.15	67.18	28.3	30.57	57.07	67.49	31.91	38.05	25.68	25.91	70.02	29.49	79.63	15.9	17.96	80.41	110.03	50.01	66.57	48.64	16.26	55.31	22.12	26.86	71.51	32.86
TraesCS1A02G197100	6.18	3.43	15.73	6.72	4.88	12.89	4.5	5.47	2.83	7.2	1.66	7.77	4.52	2.68	1.97	0	5.98	1.52	15.7	11.76	0	3.84	1.48	6.64	1.16	0	12.17	1.49
TraesCS1A02G197200	654.5	724.65	1196.99	770.89	853.47	442.14	587.29	748.22	968.58	1084.55	543.1	637.77	1240.51	861.16	177.57	164.21	368.41	116.83	357.4	224.9	237.93	249.62	122.7	192.63	323.42	370.94	295.02	352.66
TraesCS1A02G197300	168.92	196.05	212.24	194.98	192.5	196.08	174.72	167.57	170.59	176.41	185.54	217.46	174.22	189.87	165.26	219.79	230.95	245.22	206.87	209.27	228.62	164.56	193.48	232.91	146.82	201.38	197.83	206.52
TraesCS1A02G197500	32.55	67.94	67.71	49.61	34.8	86.3	61.85	24.59	44.01	28.89	49	49.42	32.88	61.19	24.7	47.06	38.85	40.86	36.25	69.7	64	31.88	45.78	43.48	18.34	77.11	37.14	79.33
TraesCS1A02G197600	452.65	587.42	791.22	542.6	527.73	566.63	639.11	448.26	709.98	635.75	458.64	782.71	576.03	709.13	397.19	633.64	738.05	674.9	145.94	640.21	532.92	446.66	485.28	416.18	577.04	672.66	547.09	572.14
TraesCS1A02G197700	36.17	20.56	4.97	42.57	34.14	18.52	11.25	20.05	21.97	26.75	12.42	18.99	34.63	26.8	5.92	6.62	8.37	7.59	10.16	7.35	8.23	7.68	0	1.11	12.8	4.88	5.21	7.47
TraesCS1A02G197800	129.47	103.91	103.32	118.08	113.53	128.09	107.56	127.54	133.49	122.66	79.65	106.2	98.19	98.73	130.51	72.27	127.95	72.72	125.09	124.04	148.31	116.24	67.96	146.76	111.83	96.88	98.82	118.17
TraesCS1A02G197900	233.24	386.79	75.17	425.73	213.03	255.99	202.4	351.58	240.18	307.35	563.98	302.3	235.72	227.32	530.21	1095.27	226.64	623.82	582.8	532.61	370.66	708.34	822.75	763.92	626.2	685.86	788.55	646.44
TraesCS1A02G198000	112.01	84.82	153.95	77.34	129.68	96.69	90.68	96.6	59.48	77.18	81.08	119.89	88.79	125.92	136.4	174.7	101.59	112.27	71.97	167.47	84.36	112.63	150.78	98.56	101.14	90.24	96.51	134.5
TraesCS1A02G198100	275	239.67	242.36	161.24	242.67	246.29	248.77	219.47	152.2	196.4	191.07	226.77	226.39	189.23	269.26	178.01	197.18	156.16	228.81	236.44	217.19	173.96	110.79	167.06	196.43	208.46	179.12	210.55
TraesCS1A02G198200	45.61	73.39	83.79	74.69	125.91	77.88	66.82	64.66	80.39	56.09	81.68	61.01	76.81	68.22	51.43	106.7	99.39	114.38	78.61	57.15	109.27	62.02	98.49	47.4	80.06	84.23	62.34	88.81
TraesCS1A02G198300	83.81	120.74	205.33	57.12	112.24	139.21	278.64	92.96	175.9	130.65	68.78	193.49	88.87	101	28.52	35.79	261.06	7.59	124.85	85.33	103.09	40.97	70.96	15.49	105.98	100.15	55.96	64.25
TraesCS1A02G198400	362.36	622.39	292.08	636.07	155.8	455.2	494.77	503.92	451.52	460.22	737.34	532.89	430.73	536.14	526.11	850.68	317.18	509.58	230.03	532.33	461.32	582.05	928.23	658.51	566.08	594	647.31	680.15
TraesCS1A02G198500	252.21	392.48	202.76	237.69	173.47	333	146.73	310.75	527.09	744.19	256.28	143.93	193.31	563.27	146.64	269.79	236.44	235.12	182.5	187.91	147.98	387.73	659.28	218.25	216.05	107.24	140.62	198.78
TraesCS1A02G198600	82.93	74.5	224.36	41.44	85.87	52.32	24.77	76.56	56.72	66.87	43.91	83.77	91.11	137.62	28.55	38.43	33.52	45.52	75.8	5.88	12.78	29.45	39.92	35.41	48.9	30.52	30.62	135.97
TraesCS1A02G198700	214.81	159.74	144.44	228.27	174.72	236.67	235.05	185.8	174.05	154.55	253.44	162.36	171.82	173.49	200.01	176.14	166.3	242.74	188.33	215.44	211.39	181.67	168.12	177.56	164.99	171.48	197.03	93.21
TraesCS1A02G198800	28.2	4.3	10.75	4.5	5.83	7.3	15.58	8.2	0.7	5.16	5.75	6	18.75	5.34	0	0	0	0	0	0	0	0	0	0	2.31	0	0.6	0
TraesCS1A02G199000	121.36	166.9	111.08	175.24	156.52	160.78	170.09	189.4	175.41	154.39	243.7	179.78	206.18	125.63	143.8	152.83	176.69	187.74	135.25	134.01	296.46	187.84	226.09	200.32	136.08	167.91	190.43	165.58
TraesCS1A02G199100	0	0	0	0	0	0	0	0	0	0	0	0	0	0	0	11.94	0	4.57	0.92	0	0	0	0	1.11	0	0	0	0
TraesCS1A02G199200	5.04	17.18	21.28	13.92	18.52	27.77	39	2.42	24.83	1.37	1.57	15.54	0	31.41	10.54	6.28	32.83	13	0	15.86	16.89	9.75	7.85	6.35	41.86	16.19	27.86	8.55
TraesCS1A02G199500	239.32	194.31	202.33	156.64	215.74	218.83	264	233.15	199.3	273.37	226.46	251.62	227.33	172.15	231.83	163.57	284.04	113.53	236.88	236.92	291.3	253.88	227.45	216.17	240.94	266.54	261.66	158.63
TraesCS1A02G199600	16.74	0	3.32	1.13	0.98	0	0.74	0.91	2.11	4.1	5.74	0.86	0.75	14.22	4.99	0	8.31	3.04	6.39	0	4.64	8.98	0	1.11	6.91	0	1.77	7.45
TraesCS1A02G199700	2.66	0.86	23.26	0	0	4.08	2.98	0	4.23	3.11	0	0.86	0	54.52	0	0	0	0	0	0	0	0	0	0	3.47	3.65	0	0
TraesCS1A02G199900	8.81	5.15	5.79	2.25	6.8	1.62	2.98	10.93	7.75	4.12	9.06	12.02	4.5	2.67	4.01	11.86	4.75	7.58	10.08	4.39	4.65	8.95	0	11.1	11.57	10.93	3.57	8.97
TraesCS1A02G200000	465.6	620.55	199.92	956.21	270.16	581.08	398.9	611.92	691.84	593.05	816.92	386.82	400.35	280.61	1173.85	3754.78	1461.36	3205.35	883.77	1856.88	1043.73	1693.66	3125.6	2228.28	1824.63	1839	1000.85	1352.76
TraesCS1A02G200200	0	2.57	0	2.25	0	0	1.5	0	0.71	3.09	0	0	0.75	0	0	0	0	0	0	0	0	2.56	0	0	0	0	0	0
TraesCS1A02G200500	0.88	3.43	0	6.73	0	0	0	0	0	1.03	2.48	0.86	0	0	2.99	9.24	5.96	4.55	0	13.19	3.7	2.56	2.96	7.76	1.16	6.08	0	14.95
TraesCS1A02G200600	1.77	0.86	3.31	2.24	1.95	0	0.75	0.91	1.42	0	0.83	1.73	0.75	2.68	0	3.98	0	3.04	2.78	0	8.21	1.28	0	0	0	6.11	0	1.49
TraesCS1A02G200800	111.97	159.46	235.81	129.01	112.96	117.84	174.13	92.95	137.78	126.64	104.03	141.18	129.29	163.25	117.36	117.56	140.7	165.31	86.49	161.31	119.95	89.55	99.03	86.47	90.48	135.11	100.95	115.1
TraesCS1A02G200900	95.57	136.81	105.27	112.94	71.53	112.44	127.71	110.16	138.64	90.41	120.15	90.68	121.18	106.3	130.27	92.77	75.45	104.62	81.4	129.44	92.68	110.02	142.08	106.05	98.99	81.81	119.33	99.98
TraesCS1A02G201000	1.77	0.86	2.49	0	62.1	0.81	3	18.25	1.42	23.57	7.45	0	25.47	20.44	13.88	0	1.2	0	46.77	0	1.84	10.18	0	19.91	4.65	6.1	9.33	5.99
TraesCS1A02G201100	0	0	2.48	0	0	0	0	0	1.41	1.03	0	0	0	0.89	0	1.32	0	0	0	0	0	1.28	0	1.11	2.31	0	2.95	0
TraesCS1A02G201200	12.35	26.57	23.17	21.3	30.21	20.97	26.94	36.45	53.05	43.23	28.1	16.37	13.54	37.49	24.78	15.87	15.52	12.14	13.82	17.61	8.28	21.75	31.04	24.38	9.29	24.37	22.19	13.45
TraesCS1A02G201300	42.87	46.21	32.18	54.3	39.39	46.97	54.64	80.81	79.54	71.14	45.34	54.06	40.06	50.27	68.13	73.63	57.92	40.67	58.17	27.29	76.89	74.05	32.43	78.15	56.72	93.11	61.04	55.05
TraesCS1A02G201400	707.58	1625.11	705.42	505.05	424.62	1310.61	299.01	258.83	632.81	757.14	594.32	169.34	128.8	753.54	323.36	334.1	235.98	264.07	268.27	345.8	228.84	261.22	269.08	245.61	272.59	190.56	174.06	191.24
TraesCS1A02G201500	14.91	8.61	13.19	4.53	5.72	6.54	2.91	8.16	8.94	5.15	7.28	7.59	10.4	5.29	16.11	3.88	8.14	10.56	5.36	11.49	5	1.27	1.47	6.72	6.79	2.39	8.61	8.97
TraesCS1A02G201600	1602.09	1946.22	1379.29	2091.97	1275.63	1570.64	1178.44	1841.28	2020.74	1837.29	1954.97	1471.09	1680.21	1768.77	2101.34	4453.8	2445.46	7024.67	878.59	1750.75	2677.16	2203.54	3336.17	2985.15	2293.36	1433.82	2570.69	3166.01
TraesCS1A02G201700	254.72	144.1	237.4	107.77	75.88	147.08	178.99	76.54	95.24	152.43	118.71	103.15	111.91	194.31	73.96	42.21	64.27	95.52	10.1	118.62	101.06	69.05	39.9	71.01	92.64	53.48	86.33	43.36
TraesCS1A02G201800	4.41	7.71	7.45	12.32	0.98	10.46	30.03	7.29	12.76	4.12	14.08	12.09	3.01	10.72	1.97	7.95	7.18	12.14	1.85	1.47	12.79	3.84	7.39	11.07	1.16	17.09	2.31	5.98
TraesCS1A02G202000	3.53	5.14	2.48	8.96	0	5.64	0.75	8.2	5.67	1.03	1.66	6.91	6.78	0	13.79	21.19	23.93	19.72	3.7	16.17	15.54	14.08	5.91	9.96	4.65	12.2	4.63	5.98
TraesCS1A02G202100	0	0	0	2.24	10.72	10.47	25.48	18.22	36.11	9.26	8.27	6.9	12.79	5.36	0.99	0	0	3.03	50.75	47.01	28.39	74.22	56.16	37.64	41.85	34.14	37.73	56.77
TraesCS1A02G202200	8.78	5.17	8.25	1.13	0.96	4.08	1.46	4.55	8.33	0	0.81	2.54	2.98	2.65	10.48	3.9	8.19	6.05	6.3	4.34	3.89	3.82	11.81	5.59	3.42	6	1.27	11.98
TraesCS1A02G202300	268.97	592.97	263.18	226.46	168.61	413.56	111.57	480.26	1165.49	856.34	167.03	155.17	154.97	637.42	184.18	264.54	217.38	166.87	213.89	182.07	202.09	602.74	1008.14	247.03	183.57	137.73	201.12	254.08
TraesCS1A02G202700	2.64	48.01	37.23	29.17	12.66	20.99	35.12	15.49	45.22	1.03	7.43	36.16	4.51	25.87	19.89	55.48	44.12	10.62	21.16	17.6	22.15	24.3	32.52	11.09	23.2	40.17	20.55	29.9
TraesCS1A02G202800	2.66	0	0.83	0	0.97	0.82	1.48	0	0.7	0	0	0	0.75	0.89	0	1.32	0	1.53	0	0	0	0	0	0	0	0	0	0
TraesCS1A02G202900	192.18	582.37	854.54	311.98	22.22	569.6	243.18	0.89	0	16	155.53	362.84	186.95	605.92	0	1.34	0	0	0	0	0	0	0	0	0	0	0	0
TraesCS1A02G203000	564.49	540.33	819.08	613.81	608.72	708.45	754.86	502.24	652.78	556.55	404.95	683.67	496.09	833.52	546.95	487.53	627	660.14	443.48	683.66	646.83	448.01	535.09	482.5	446.16	598.13	547.16	578.18
TraesCS1A02G203100	11.47	36.82	19.04	19.04	21.48	24.94	14.28	23.7	43.28	21.6	42.28	16.42	32.39	22.35	13.76	42.43	11.98	22.76	22.2	13.24	13.67	29.45	79.84	16.59	6.99	9.77	25.35	5.98
TraesCS1A02G203200	134.88	89.17	40.54	63.96	81.78	65.4	63.49	88.39	15.54	44.28	113.9	73.15	91.69	100.78	63.73	29.05	54.82	6.07	68.97	52.77	22.17	24.3	1.48	9.98	23.19	104.64	79.96	46.34
TraesCS1A02G203300	1.76	0	0	1.12	0	1.61	0	0.91	0	0	0.82	0	0	0	0.99	0	0	1.51	0	11.72	4.6	2.55	1.48	0	0	2.43	0	2.98
TraesCS1A02G203400	271.66	266.34	339.36	208.37	283.84	226.24	203.29	203.21	227.46	283.96	224.37	229.57	222.05	330.52	189.28	222.49	217.72	227.58	129.75	202.86	147.23	213.76	208.42	212.51	186.16	147.65	223.51	183.77
TraesCS1A02G203600	350.8	451.14	852.84	353.61	546.74	326.46	117.11	72.89	156.63	1598.38	342.16	3246.27	570.11	262.07	47.95	229.52	6198.19	10.61	325.99	389.57	128.83	194.37	232.03	49.93	863.97	94.82	95.14	457.51
TraesCS1A02G203700	92.55	12.86	39.71	14.59	23.35	49.29	16.41	51.94	12	113.28	63.5	656.92	129.96	16.05	138.79	18.47	1204.87	7.58	56.95	130.37	37.98	260.88	17.74	75.44	537.47	58.36	171.82	103.16
TraesCS1A02G203800	176.9	0	0	2.24	27.19	0.81	0	119.19	0	172.79	144.85	0	125.24	35.6	44.94	0	0	0	4.58	1.46	0	37.03	0	35.46	43.93	0	33.1	2.99
TraesCS1A02G204100	0	0	11.18	0	0	0	0	0	0.68	2	0	0.83	0	0.86	0	0	5.74	0	0	0	0.92	0	0	0	0	0	0	4.36
TraesCS1A02G204200	223.96	211.34	403.81	307.09	666.33	157.8	174.69	246.14	213.18	195.6	148.96	188.06	233.26	499.3	156.82	146.93	148.26	185.04	133.05	163.09	129.92	165.07	143.35	147.63	123.27	137.82	125.18	132.95
TraesCS1A02G204300	152.59	150.78	145.68	109.83	88.73	138.57	122.93	121.21	58.78	115.26	94.33	137.16	104.6	145.57	39.52	38.39	44.23	53.1	36.92	32.32	49.49	40.96	39.91	33.22	27.91	93.91	57.51	53.8
TraesCS1A02G204400	7.05	7.71	3.31	4.48	25.33	10.47	8.24	10.02	2.83	3.09	1.65	4.31	12.03	1.78	0.99	0	0	0	1.84	10.28	0.92	1.28	0	5.53	0	0	2.91	0
TraesCS1A02G204500	0	5.15	0	0	1.95	0	1.49	7.29	1.41	3.09	1.65	0	1.5	0	4.98	6.6	1.19	0	1.84	0	0	5.12	8.87	0	3.48	0	4.12	5.98
TraesCS1A02G204700	3.53	10.28	0.83	11.21	3.9	7.26	11.23	3.65	4.25	4.12	16.54	10.34	4.51	0.89	4.95	1.32	8.36	0	10.14	1.47	11.94	2.56	0	3.32	1.16	8.53	4.67	5.98
TraesCS1A02G205000	1.76	0.86	0.83	3.38	3.87	1.62	1.48	5.46	2.1	0	0.82	0.85	0.75	4.44	5.09	2.62	1.18	0	14.56	0	2.83	2.55	0	5.56	1.15	2.42	13.39	1.5
TraesCS1A02G205200	0	0	0	0	14.67	0	0	0	0	0	0	0	0	0	0	0	0	0	13.89	0	0	0	0	0	0	0	0	0
TraesCS1A02G205300	225.07	229.06	280.04	232.27	197.4	207.19	196.14	151.71	186.91	265	123.86	222.3	251.8	261.01	149.09	144.4	164.3	124.31	134.19	197.54	166.83	159.65	119.88	162.28	156.2	183.92	169.98	164.69
TraesCS1A02G205400	107.61	85.66	94.36	140.07	107.28	111.96	101.23	102.98	88.55	84.38	76.98	106.99	88.06	88.43	122.41	121.81	118.39	132	73.86	80.83	109.89	111.36	87.22	104.08	91.88	80.52	97.48	100.12
TraesCS1A02G205600	252.83	189.7	203.39	171.96	172.87	200.02	214.79	199.52	187.85	144.26	146.36	142.35	135.02	214.52	226.65	184.2	140.02	197.01	171.99	217.7	189.72	204.46	153.67	151.1	200.92	230.39	168.78	215.37
TraesCS1A02G205700	208.96	214.31	222.58	236.69	207.43	269.54	259.39	202.3	138.51	211.06	250.22	219.55	245.07	161.48	247.54	266.86	257.6	382.19	452.78	300.66	282.22	205.96	149.29	279.35	356.17	209.39	246.92	303.45
TraesCS1A02G205900	0	0.86	0	0	0.96	0.81	0	0	0	1.03	2.44	0	0.75	0	0	2.6	0	0	5.41	0	0	0	0	0	0	4.8	4.4	0
TraesCS1A02G206000	1.76	2.57	1.66	0	1.95	0	0	1.82	1.42	0	1.65	3.45	6.77	2.68	2.96	0	0	0	0	0	0	12.8	1.48	0	1.16	3.66	5.81	0
TraesCS1A02G206100	24.88	28.33	101.65	16.99	74.27	28.54	13.52	42.11	32.57	31.89	17.25	17.33	21.2	26.96	41.8	11.96	2.4	4.59	21.27	2.71	1.87	46.41	32.27	12.31	17.5	1.22	17.95	1.51
TraesCS1A02G206200	19.39	38.59	46.33	29.18	36.01	29.08	17.91	31.89	68.47	73.12	13.2	29.24	26.3	112.34	16.96	5.28	25.01	31.84	16.54	24.91	12.96	52.43	26.6	17.75	11.59	13.38	12.98	28.41
TraesCS1A02G206300	39.42	7.58	12.99	24.44	45.88	37.41	44.28	37.69	12.48	54.24	50.82	22.33	55.55	16.9	31.54	1.3	1.17	16.38	51.44	50.7	34.53	57.61	1.55	31.46	52.32	16.18	40.41	11.75
TraesCS1A02G206400	30.87	26.56	16.55	16.81	16.58	22.56	31.48	13.67	21.24	26.76	24	20.7	22.58	23.22	22.73	17.21	9.56	9.1	19.38	7.35	22.92	7.68	13.3	15.5	16.28	17.07	16.27	2.99
TraesCS1A02G206500	10.62	6.05	14.95	0	1.95	0.82	4.45	4.58	5.63	7.26	6.58	4.29	6.02	7.14	5.15	1.32	2.37	0	5.48	0	0	2.57	1.49	0	1.15	10.92	0	0
TraesCS1A02G206600	250.49	235.35	230.93	236.17	119.07	229.15	204.36	194.97	244.74	187.14	237.88	182.29	206.34	205.55	201.22	188.25	194.05	448.66	162.82	278.09	213.62	163.85	190.65	256.53	172.41	216.19	281.27	273.3
TraesCS1A02G206700	242.5	232.02	211.11	265.06	211.57	229.97	246.18	211.33	252.27	246.39	254.06	236.09	257.02	242.81	204.39	148.19	225.2	235.13	132.01	187.55	185.57	186.51	178.1	150.3	184.5	174.62	203.48	170.75
TraesCS1A02G206800	98.41	73.18	52.8	12.43	44.33	36.73	25.64	80.07	75.1	116.62	35.79	22.92	21.63	111.49	15.65	6.51	3.52	10.58	13.52	10.13	7.75	19.1	8.86	13.4	10.27	13.21	5.69	16.46
TraesCS1A02G206900	255.02	474.63	237.58	370.94	342	251.28	190.45	346.43	413.35	288.76	530.74	323.83	341.06	411.9	481.08	1333.71	385.43	979.03	603.89	486.83	399.63	779.74	1439.94	752.75	762.53	518.71	652	789.21
TraesCS1A02G207000	24.67	18.03	28.94	11.24	22.34	21.86	11.89	19.13	19	29.88	32.07	16.29	10.5	8.01	36.26	19.74	27.29	19.7	17.38	29.22	33.65	17.89	10.34	50	50.81	64.27	34.12	5.98
TraesCS1A02G207100	9.71	5.99	2.48	2.24	5.86	9.65	5.26	7.29	6.39	4.11	2.49	8.65	3.77	3.58	15.69	30.52	13.19	13.66	10.19	11.78	13.64	1.28	39.92	40.92	15.16	100.24	20.67	19.42
TraesCS1A02G207500	26.48	5.15	4.97	0	1.95	0	2.25	5.47	1.42	3.09	12.4	3.45	16.56	1.79	0	0	0	0	4.61	0	0	0	0	0	0	0	4.1	0
TraesCS1A02G207600	53.7	96.71	206.54	24.64	78.77	34.64	55.24	10.92	7.76	17.47	47	73.08	60.8	83.74	2.98	0	0	1.51	0	0	0.92	2.55	0	0	0	0	0.59	0
TraesCS1A02G207700	91.74	82.16	65.4	90.66	73.21	113.36	104.47	99.32	90.83	70.95	118.56	77.77	97.92	69.72	85.36	71.61	27.66	89.52	116.61	80.95	69.43	115.23	66.51	102.84	69.92	83.08	117.85	62.73
TraesCS1A02G207900	31.75	42.84	111.74	8.97	64.35	87.83	72.69	13.67	78.6	65.86	18.2	62.1	7.52	16.07	5.93	29.12	176.9	10.62	23.07	55.83	9.17	5.12	32.52	4.43	11.63	7.32	3.49	5.98
TraesCS1A02G208000	49.41	45.37	107.64	51.5	104.47	83.65	80.43	58.33	68.13	55.55	42.29	110.63	88.9	86.72	54.97	31.83	58.72	42.5	52.76	20.61	34.6	56.35	44.35	32.08	39.63	45.21	42.57	50.8
TraesCS1A02G208100	6.18	9.42	0	2.24	4.88	10.46	13.53	10.03	4.26	4.12	3.32	8.64	4.52	1.79	0	2.65	1.2	0	1.85	2.94	0	1.28	5.92	0	2.33	20.77	4.61	1.49
TraesCS1A02G208300	0	0	3.29	1.12	0	0.8	1.49	0	0	0	0	0	0	0	0	0	0	0	0	0	0	0	0	2.21	0	0	1.17	0
TraesCS1A02G208400	119.1	195.23	157.31	198.23	64.42	185.07	138.96	142.18	106.4	123.45	198.08	158.95	128.04	153.74	131.76	379.13	138.93	376.36	37.92	207.45	147.76	317.55	459.8	234.56	168.89	139.24	273.95	168.83
TraesCS1A02G208500	138.47	231.32	80.29	212.96	205.71	244.97	213.55	197.76	226.56	200.68	229.16	187.15	218.96	170.56	166.1	201.15	181.66	242.74	231.57	180.68	234.8	209.9	243.91	180.52	196.45	110.96	233.8	137.49
TraesCS1A02G208600	333.29	375.48	387.88	234.38	218.93	291.05	279.37	168.96	422.92	309.64	223.93	306.62	319.09	329.68	202.68	232.61	238.83	208.75	86.69	155.49	124.43	162.1	257.88	168.7	135.88	125.43	144.74	150.4
TraesCS1A02G208900	22.04	17.13	58.75	13.45	14.62	21.75	25.47	13.67	84.23	17.49	7.44	22.42	10.53	24.11	16.81	13.23	9.56	18.2	0	30.84	11.01	17.91	93.11	6.64	5.81	26.82	25.01	22.41
TraesCS1A02G209000	0	0.86	0	1.12	0	0	0.75	0	2.13	2.06	0	0	0.75	0	0	2.65	0	0	0	0	0	5.12	1.48	0	0	3.66	6.35	1.49
TraesCS1A02G209100	326.4	89.34	167.91	84.77	64.08	376.09	189.49	458.23	1637.16	545.02	17.19	387.37	40.95	845.93	303.88	202.56	277.51	136.42	120.03	535.77	272.17	672.89	1121.57	479.98	171.4	190.82	380.03	242.51
TraesCS1A02G209200	0	0.86	0	1.12	1.93	0	0	0	0	1.03	0	0	0	0	2.03	0	3.54	0	0	2.91	0	2.55	0	0	0	0	0	1.49
TraesCS1A02G209400	235.54	101.05	336.95	174.74	128.81	188.35	216.96	151.29	141.1	123.46	106.04	176.16	170.18	170.68	171.3	435.96	202.31	588.79	131.26	319.16	281.28	402.02	280.9	328.68	173.47	172.15	161.79	357.11
TraesCS1A02G209500	0.88	0	1.66	0	0.97	0	1.49	1.83	0.71	0	1.65	0.86	0	1.79	0	0	1.19	0	0.92	0	0	1.28	0	0	0	0	1.19	1.5
TraesCS1A02G209600	237.79	223.1	215.2	268.4	263.35	283.74	203.79	211.58	162.2	230.91	224.22	252.69	255.89	211.72	229.85	214.95	221.33	230.97	255.24	277.72	309.71	272.96	205.03	255.28	259.77	277.26	223.82	245.31
TraesCS1A02G210200	641.77	692.32	1029.49	477.6	545.85	568.02	496.93	514.44	488.38	414.05	87.79	623.37	126.3	710.33	578.41	650.5	730.78	715.9	416.6	536.46	492.7	549.23	538.57	590.72	195.52	521.73	124.41	566.87
TraesCS1A02G210300	67.91	78.82	59.59	123.29	84.82	101.54	95.16	89.31	112.57	95.71	91	92.28	126.41	67.87	74.16	89.99	86.05	118.33	94.1	91.07	135.75	79.35	91.65	110.75	73.23	59.75	75.61	97.14
TraesCS1A02G210400	129.64	47.13	105.11	25.78	72.13	148.32	33.7	41.92	26.19	58.67	49.62	35.35	53.41	99.1	8.91	2.65	15.53	3.03	9.22	2.94	11.94	8.96	14.78	8.86	13.94	14.63	8.16	10.46
TraesCS1A02G210500	25.58	27.41	33.94	35.86	13.65	20.94	45.73	22.78	25.5	24.7	19.04	33.65	45.91	35.73	25.67	34.42	16.74	19.72	24	17.63	48.55	28.16	14.78	25.47	18.61	64.65	29.02	19.43
TraesCS1A02G210600	212.53	216.8	214.35	183.87	185.17	152.38	162.47	203.22	157.08	179.1	125.67	146.53	190.31	193.72	154.52	124.32	145.7	268.5	153.02	180.59	153.45	223.94	206.95	126.29	148.7	141.37	159.8	242.12
TraesCS1A02G210700	4.41	2.57	0	3.36	4.87	4.03	2.24	5.47	4.94	4.12	4.95	0	9.02	4.46	10.94	17.17	9.54	30.32	23	17.59	3.69	8.95	10.34	8.87	15.08	18.25	9.98	17.93
TraesCS1A02G210800	369.66	287.71	460.33	184.79	901.85	304.16	124.68	234.23	241.87	443.39	130.11	93.3	280.92	458.52	34.42	27.84	19.16	33.39	43.47	50.02	53.82	56.34	68.01	40.94	33.78	13.43	17.3	19.42
TraesCS1A02G211000	52.05	6.85	28.98	104.18	58.54	38.64	147.12	266.12	233.95	140.95	79.52	63.9	195.01	40.21	734.7	487.58	306.41	314.11	394.64	866.19	1071.64	916.67	960.95	944.05	570.4	489.54	654.46	449.76
TraesCS1A02G211100	2.65	0	0	5.61	0.98	2.42	1.5	9.12	0	1.03	0	0.86	3.01	2.68	0	0	0	0	0	0	0	0	0	0	2.33	0	0	0
TraesCS1A02G211300	58.2	37.7	27.31	73.99	22.42	38.69	41.19	75.64	48.83	41.17	31.42	34.48	55.67	65.17	27.72	3.97	4.78	18.2	1.84	30.84	7.35	39.67	17.74	13.29	12.78	18.28	12.24	13.45
TraesCS1A02G211400	1.76	2.57	0	1.12	1.95	0.81	1.49	3.64	0.71	4.11	0	1.72	5.26	2.67	0	0	0	0	3.68	0	1.84	3.83	8.86	5.54	0	0	4.1	0
TraesCS1A02G211500	101.44	188.44	52.15	26.89	191.17	153.83	47.25	111.18	260.03	475.4	89.41	15.53	15.05	150.97	12.83	23.84	25.12	3.03	70.18	49.98	26.54	46.08	122.7	16.61	34.9	6.1	17.97	8.97
TraesCS1A02G211600	27.78	33.39	25.16	30.18	6.31	21.72	42.24	28.71	13.08	23.87	52.72	26.29	15.31	38.67	56.44	51.34	22.06	63.24	18.72	57	34.39	56.89	121.53	84.39	123.88	39.43	61.97	51.28
TraesCS1A02G211900	63.53	61.64	86.94	64.95	70.29	60.33	85.67	45.57	53.22	84.35	50.57	75.18	69.3	50.06	78.58	33.15	59.91	37.94	47.19	76.53	57.4	62.75	48.79	48.67	55.93	73.31	52.4	76.2
TraesCS1A02G212000	0.88	0	0	0	0	0	0	0	0.7	0	0	0	0.75	0	9.94	15.79	4.75	9.07	0	1.46	6.45	2.55	0	29.86	0	0	4.11	7.45
TraesCS1A02G212300	0	0	4.15	0	33.18	0.81	0	0	1.42	0	0	5.17	45.95	3.58	0	0	0	0	0	0	0	2.56	0	0	0	0	0	0
TraesCS1A02G212600	5.3	0	5.81	1.12	3.9	4.86	1.5	2.74	0	1.03	0	2.59	2.26	2.68	0	0	2.39	0	3.69	0	0	0	0	0	0	0	0	0
TraesCS1A02G212700	7.07	15.42	18.19	95.24	8.79	12.89	16.49	57.36	92.13	32.92	39.71	30.2	48.95	16.06	121.45	519.06	120.74	1061.96	49.9	279.07	64.09	375.11	285.33	349.79	247.62	271.97	373.71	213.8
TraesCS1A02G212800	1164.47	984.18	940.31	712.31	751.63	1016.33	1012.86	842.57	872.03	729.53	730.84	884.07	1054.11	948.51	945.62	653.04	702.87	967.11	427.93	693.5	679.21	691.44	781.43	720.26	547.87	508.71	859.73	602.59
TraesCS1A02G212900	186.16	198.64	180.5	221.72	179.62	156.88	193.09	79.29	154.67	164.59	118.54	120.97	159.69	153.75	119.88	198.88	216.83	259.52	53.66	167.76	123.97	90.92	149.32	63.06	165.43	85.51	76.06	59.76
TraesCS1A02G213000	66.15	100.22	41.39	180.41	126.78	88.6	115.47	101.16	185.6	137.89	126.64	62.12	125.69	116.12	162.88	324.38	231.99	605.38	159.72	199.87	227.1	222.72	351.84	287.87	240.76	153.71	239.63	243.58
TraesCS1A02G213100	47.54	67.03	63.62	54.04	77.51	60.1	59.16	56.47	49.76	73.21	50.79	47	60.64	51.53	55.03	82.6	88.61	99.95	58.25	65.53	69.97	82.98	87.15	67.9	73.6	87.01	47.53	76.31
TraesCS1A02G213300	8.78	4.31	7.42	14.72	14.38	12.27	11.65	9.08	6.91	9.28	7.29	5.07	7.44	8.82	6.37	25.92	8.16	10.57	13.44	7.2	12.82	6.35	13.28	23.51	6.81	3.59	27.28	11.97
TraesCS1A02G213400	650.16	533.53	650.71	746.04	405.91	656.85	481.16	543.18	489.19	656.41	437.38	436.92	649.81	629.98	630.23	764.53	818.73	949.94	476.92	670.63	424.77	720.8	678.58	701.66	491.26	367.47	625.44	494.58
TraesCS1A02G213600	316.52	135.45	148.11	489.09	149	146.88	85.22	279.75	210.6	341.81	199.84	130.01	200.72	204.3	657.13	611.66	351.81	955.48	371.8	523.59	236.1	918.51	520.29	783.73	465.22	297.04	346.63	569.52
TraesCS1A02G213700	0	0	0	0	0	0	0	0	4.24	0	0	0	0	0.89	20.72	19.82	0	66.65	3.69	0	5.49	2.56	1.48	19.9	5.8	0	32.5	0
TraesCS1A02G213800	4.41	4.28	0	10.09	74.09	5.64	3.75	5.47	20.53	8.23	7.44	8.62	4.51	10.71	12.86	6.62	4.78	15.17	89.47	13.22	5.51	6.4	2.96	4.43	5.81	8.53	8.73	2.99
TraesCS1A02G213900	127.47	99.46	119.07	71.79	71.77	79.53	109.45	118.08	150.93	119.47	98.28	155.44	92.77	119.17	173.97	182.48	157.4	242.98	109.88	86.33	99.26	130.71	128.82	138.18	125.69	137.71	153.11	105.53
TraesCS1A02G214100	5.29	18.84	2.48	8.96	18.54	9.66	17.27	17.32	14.19	12.35	33.15	22.46	19.58	9.83	4.92	14.58	4.79	4.55	3.7	14.71	21.9	16.65	8.87	9.96	30.28	4.89	13.27	4.48
TraesCS1A02G214200	18.52	29.96	12.42	22.39	11.71	17.7	13.51	23.69	26.23	17.46	40.59	19.86	16.56	11.67	21.63	25.18	13.17	27.31	16.72	25	29.19	26.88	50.25	29.87	30.27	45.17	32.3	38.84
TraesCS1A02G214300	263.74	260.4	274	301.41	158.98	198.12	299.25	288.9	264.98	222.26	230.14	248.54	270.23	209.92	369.99	378.72	313.37	549.26	202.24	263.1	292.88	352.02	351.84	357.59	353.65	274.53	292.19	304.84
TraesCS1A02G214316	2.64	3.42	0	3.36	1.95	0	4.5	0	2.83	0	0.83	0	2.26	0	3.94	0	0	0	0	0	5.48	0	0	4.42	2.32	0	1.73	0
TraesCS1A02G214400	0	0.86	0	4.49	5.82	3.24	1.48	7.28	1.4	4.12	0	2.57	5.24	0.89	1.01	2.63	1.18	4.54	1.83	4.38	11.24	0	0	7.78	2.3	4.84	7.82	2.99
TraesCS1A02G214600	437.46	614.82	343.16	508.58	246.47	439.32	388.52	399.37	359.79	447.93	594.92	414.8	415.26	448.33	297.2	502.15	216.55	267.56	274.63	367.17	299.29	378	617.03	389.95	412.56	383.94	425.05	423.59
TraesCS1A02G214700	0	0	0	0	0	0	0	0	0	0	0	0	0	0	6.9	0	0	3.03	0	1.47	0.91	0	0	0	2.32	1.22	0	2.98
TraesCS1A02G215100	19.4	30.85	58.76	7.85	24.37	27.41	37.44	7.29	8.49	16.47	19.02	31.9	18.05	34.82	6.93	10.58	5.97	3.03	1.84	4.4	0.92	5.12	11.83	1.11	4.65	3.66	4.08	10.46
TraesCS1A02G215300	26.45	31.71	22.34	20.19	28.25	6.45	17.2	1.82	12.02	6.18	16.52	11.2	8.27	17.85	18.86	17.18	11.93	33.37	23.94	23.48	19.34	16.63	19.22	5.54	13.93	38.97	21.65	25.41
TraesCS1A02G215400	1925.54	2583.85	1971.79	2523.79	1683.21	1659.65	1695.52	1397.23	2821.55	1517.96	1945.42	1807.01	1663.42	2125.26	1251.22	1047.32	951.33	1982.47	956.38	920.72	943.58	1073.39	1904.4	1313.44	1122.24	863.42	1482.82	1204.01
TraesCS1A02G215500	157.02	130.18	216.89	91.87	150.24	227.05	190.59	113.01	67.33	333.37	149.9	390.2	450.97	391.34	54.2	82.13	68.21	518.95	64.68	67.63	69.48	60.17	14.78	148.32	47.72	218.48	875.07	68.74
TraesCS1A02G215600	91.71	133.68	82.76	106.51	103.3	115.3	61.39	118.47	155.65	158.51	82.67	100.84	100.79	151.75	88.18	88.61	131.36	121.36	63.6	77.81	113.97	97.25	69.48	84.2	84.8	102.36	114.94	130.03
TraesCS1A02G215700	238.9	302.68	216.76	326.54	197.6	240.63	215.82	298.88	247.16	259.49	289.64	273.61	249.49	256.84	327.82	209.91	389.63	197.14	273.05	303.39	389.16	286.5	140.41	252.84	216.77	442.82	409.63	438.02
TraesCS1A02G215800	92.51	109.85	118.25	106.74	41.78	124.64	59.51	98.4	83.79	142.18	83.93	84.09	101.3	114.87	49.26	52.66	119.94	57.59	64.1	62.86	68.08	71.57	93.1	44.42	63.56	138.32	72.78	71.78
TraesCS1A02G215900	146.42	192.88	99.33	115.53	91.62	199.25	40.42	72.92	37.5	87.52	54.56	77.57	197.1	148.2	0	3.97	0	1.52	0	0	0	0	0	0	0	0	0.58	0
TraesCS1A02G216100	0	2.57	1.65	0	0	6.48	5.16	0.91	0	0	1.63	0	3.73	0	7.13	0	5.89	0	2.72	4.35	2.83	2.55	4.42	2.22	3.44	8.43	2.44	5.97
TraesCS1A02G216300	66.13	80.57	81.92	53.83	118.84	91.16	53.1	61.05	74.94	91.62	100.79	66.32	55.64	74.96	45.67	55.51	59.66	28.82	75.51	51.35	41.45	66.53	50.26	32.14	97.5	59.67	70.83	76.23
TraesCS1A02G216700	19.39	38.59	33.92	50.51	5.84	31.5	32.09	79.27	44.47	36.04	42.07	61.92	66.87	51.71	73.83	69.94	51.21	86.43	3.68	41.02	59.24	88.24	48.77	87.63	74.16	177.55	115.58	121.1
TraesCS1A02G216800	37	30.04	41.34	32.59	35.93	22.67	41.62	34.62	31.66	23.7	22.2	34.3	31.5	31.15	29.21	28.95	30.85	18.19	32.02	23.38	24.3	35.78	17.73	16.67	20.78	31.53	39.5	34.4
TraesCS1A02G216900	104.96	122.5	112.57	160.25	144.33	154.67	122.95	124.85	93.49	108.05	116.69	110.43	152.78	120.58	129.37	120.47	107.61	185.1	114.46	117.56	155.74	153.6	122.7	145.05	87.22	109.78	154.42	118.06
TraesCS1A02G217000	4.39	0	2.47	4.48	0	0	0.74	0.91	0.7	4.11	0	1.71	2.99	0	2.99	1.31	0	0	0	0	1.85	0	5.89	1.11	0	0	0.59	0
TraesCS1A02G217100	25.55	36.06	18.19	7.87	9.71	25.92	13.37	15.49	33.06	65.95	23.84	12	5.25	14.24	17.14	18.42	51.01	3.03	15.55	18.99	4.68	35.78	42.85	3.33	53.1	6.06	3	14.96
TraesCS1A02G217200	441.42	517.1	438.33	646.48	1081.57	626.63	565.92	630.93	592.78	903	754.36	497.79	836.46	573.34	369.17	486.91	578.2	540.12	608.73	445.21	1040.53	564.66	782.58	446.26	506.86	412.76	371.03	673.55
TraesCS1A02G217300	1373.33	1409.01	1490.7	1770	657.81	1356.34	1179.12	1139	988.83	1167.8	1122.52	1165.3	1196.03	1307.03	1497.86	2410.81	918.15	2785.45	1076.76	1847.41	1471.06	2014.22	2376.55	1645.03	1484.16	2016.12	1400.45	1906.2
TraesCS1A02G217400	5.29	2.57	4.97	4.48	0	5.63	20.29	16.4	10.64	3.09	0	3.46	3.01	8.04	4.91	9.28	3.59	7.59	0	4.41	26.41	3.84	5.91	7.74	3.5	14.66	5.76	7.47
TraesCS1A02G217500	10.58	20.57	20.69	7.85	16.56	11.3	22.43	18.23	33.92	20.59	42.94	17.22	31.57	17.84	1.99	22.46	28.62	3.03	11.04	5.87	19.37	14.07	32.52	5.54	29	21.91	11.14	14.95
TraesCS1A02G217600	2.77	3.37	3.25	1.34	1.28	2.12	1.96	2.86	1.11	2.7	1.3	4.75	2.96	4.68	10.07	11.45	6.58	5.45	5.57	15.84	14.78	7.74	6.97	10.44	10.39	41.27	4.89	12.92
TraesCS1A02G217800	14.11	42.83	11.59	31.38	23.41	31.41	21	30.07	52.42	32.93	29.8	41.42	33.12	8.04	13.82	25.16	26.31	4.55	19.39	14.7	27.47	28.16	39.91	17.71	12.79	31.72	15.08	11.95
TraesCS1A02G217900	695.62	493.93	469.32	431.9	382.29	702.63	383.3	454.68	712.03	1056.68	341.7	383.65	316.37	561.87	415.54	273.92	368.03	228.81	275.4	403.36	340.84	505.21	440	315.14	357.41	376.15	405.25	329.08
TraesCS1A02G218000	103.16	101.14	96.82	104.31	128.57	166.2	195.19	151.27	110.28	109.12	125.56	155.89	103.76	102.61	297.95	247.12	161.06	204.76	86.55	394.64	298.52	212.38	146.33	244.94	227.47	303.21	196.18	248.13
TraesCS1A02G218100	95.18	52.33	104.21	14.6	37.92	24.26	104.33	68.34	94.47	154.51	76.62	8.59	21.77	28.51	182.24	30.32	48.76	16.68	140.35	24.88	13.93	44.75	267.49	46.62	128.45	60.74	53.96	73.27
TraesCS1A02G218200	75.87	29.11	23.18	39.2	18.55	35.4	21.78	23.7	43.27	62.75	37.3	40.6	31.63	14.3	29.49	2.65	22.76	27.32	18.5	38.26	26.45	15.37	25.13	43.15	17.47	34.2	21.33	28.39
TraesCS1A02G218300	4.41	2.57	14.06	2.24	14.6	2.42	2.99	1.82	5.65	0	0.83	3.44	3.76	14.27	3.97	0	4.77	0	0	1.47	0.92	15.34	0	1.11	4.64	2.43	2.93	1.49
TraesCS1A02G218400	90.87	143.85	110.11	30.25	124.82	36.23	16.51	101.17	209.15	191.37	52.19	68.22	43.67	297.57	38.41	26.5	40.7	7.59	85.03	11.77	12.79	56.33	48.79	27.67	31.43	30.52	15.61	32.87
TraesCS1A02G218500	15.88	7.71	6.62	4.48	19.51	15.29	3.75	3.64	7.09	9.26	7.46	4.32	6.02	9.83	5.91	0	2.39	4.55	0.92	7.35	3.65	3.84	14.78	1.11	8.15	0	4.04	5.98
TraesCS1A02G218600	26.48	25.71	1.66	2.24	45.88	29.81	1.5	35.56	7.8	158.55	0	4.32	0	130.52	0	0	0	0	0	2.94	0	12.81	29.58	1.11	0	0	0	0
TraesCS1A02G218700	635.12	681.77	615.9	780.88	425.34	734.33	503.45	576.89	549.26	544.31	607.83	529.15	529.24	976.52	410.07	470.22	337.41	561.43	294.7	464.59	384.97	537.67	468.64	520.25	382.86	344.17	459.68	388.51
TraesCS1A02G218800	305.88	201.52	394.61	157.12	192.7	217.26	269.5	274.27	117.9	139.02	84.15	348.38	201.37	213.11	406.83	298.29	571.78	136.47	204.95	189.03	225.71	216.14	124.15	312.77	169.2	243.26	390.05	246.68
TraesCS1A02G218900	329.82	295.63	404.7	269.07	298.23	292.65	338.44	292.53	182.56	222.32	186.04	263.77	307.67	375.84	326.81	247.34	336.81	198.72	330.96	384.68	316.96	262.33	220.25	335.66	224.22	243.75	314.27	322.83
TraesCS1A02G219000	111.14	55.68	149.83	53.78	73.15	70.87	58.5	94.78	35.42	41.16	72.02	119.95	58.71	142.03	75.97	37.08	25.12	75.86	35.09	30.87	29.29	47.36	11.83	38.75	55.84	31.72	49.28	58.28
TraesCS1A02G219200	46.73	30.85	30.62	21.31	96.45	34.68	59.1	59.23	36.77	25.74	57.84	73.23	87.98	53.55	63.51	72.7	39.38	50.05	50.66	26.41	29.46	156.1	51.74	87.55	88.23	149.82	112.28	92.67
TraesCS1A02G219400	357.1	252.86	370.71	294.98	271.76	199.28	315.58	304.36	194.4	249.13	175.12	339.33	287.97	276.61	292.01	395.12	336.43	309.41	198.87	262.6	220.22	272.51	135.99	231.65	198.45	186.31	245.39	260.09
TraesCS1A02G219500	7.05	2.57	0.83	0	0	4.03	0.75	2.73	3.54	0	0	0.86	0.75	0.89	4.93	9.27	7.18	3.03	0	11.76	6.4	6.4	1.48	11.07	5.82	2.44	8.69	8.96
TraesCS1A02G219800	2.65	6.85	0	3.36	13.65	4.03	7.5	6.38	9.92	2.06	12.41	5.18	7.53	1.79	0.99	14.56	9.57	6.07	12	5.88	10.99	5.12	26.61	1.11	16.28	10.98	1.74	1.49
TraesCS1A02G219900	1.76	0	0.83	3.36	0	6.43	9.77	8.2	14.9	2.06	0.83	4.32	2.26	0.89	0.98	5.3	14.38	7.59	0	0	11.84	3.84	1.48	3.32	6.99	13.44	8.63	5.98
TraesCS1A02G220000	0	1.71	0	4.49	4.87	10.49	2.99	2.73	9.18	5.15	0.83	0	0	0.89	9.95	2.64	1.19	7.58	1.84	39.56	12.93	31.96	98.99	9.98	12.75	6.08	1.18	7.47
TraesCS1A02G220100	41.46	118.14	15.73	23.51	23.42	150.44	9.01	47.38	190.78	186.17	134.86	10.37	17.32	81.33	7.86	22.53	17.96	6.07	11.1	20.6	20.06	33.29	36.96	4.42	22.13	6.11	6.34	17.93
TraesCS1A02G220200	245.09	167.19	354.18	192.89	280.52	225.88	227.43	224.15	177.44	196.63	124.73	180.85	232.31	333.7	255.3	151.96	246.94	113.74	149.18	152.6	131.76	131.76	159.62	201.79	121.85	149.77	171.56	146.47
TraesCS1A02G220300	50.25	48.01	25.65	117.8	24.34	105.74	21.67	28.25	81.25	174	70.17	18.94	37.58	15.16	91.54	133.4	56.03	89.48	56.12	49.85	12.92	136.87	254.23	59.87	110.18	13.39	31.12	46.34
TraesCS1A02G220400	0	0	2.49	0	0	3.24	0.75	0	0.71	0	0	1.72	0	0	2.01	0	1.19	0	0	0	0	2.56	0	0	0	1.22	0	0
TraesCS1A02G220500	2.65	4.29	0	14.6	0	16.17	6.71	1.82	10.59	0	4.95	1.72	0	0	1	6.6	2.38	15.17	0	42.49	9.28	2.56	7.39	5.55	3.48	3.65	0	5.98
TraesCS1A02G220600	0	0	0	0	1.96	0	0.75	0	3.55	1.03	0	0	0	0	0	0	0	0	12.96	0	0	0	0	0	0	0	0	0
TraesCS1A02G220800	30.84	49.77	43.83	50.56	34.01	33.99	43.15	32.8	30.98	44.3	52.67	20.6	45.78	40.96	65.31	82.96	33.26	77.3	63.19	84.8	70.85	33.23	51.72	37.76	80.9	54.61	52.46	68.79
TraesCS1A02G220900	0	0.86	0	0	3.9	1.61	3	0	3.54	2.06	0	6.04	0.75	0	2.95	0	0	7.59	0	1.47	0.91	0	0	4.43	0	3.66	0	0
TraesCS1A02G221000	24.5	155.7	44.34	243.32	1.94	130.94	186.1	168.39	219.35	219.39	450.18	214.94	170.26	131.3	21.49	144.54	79.53	279.93	0	105.01	172.19	153.64	193.54	116.35	276.31	69.01	76.28	124.48
TraesCS1A02G221100	1041.15	1022.75	738.95	749.08	492.19	946.53	819.73	837.76	1005.4	712.24	996.46	905.11	907.67	849.98	1045.58	948.54	743.39	1122.46	559.86	670.75	617.3	868.47	937.01	965.22	801.04	544.67	1222.86	747.77
TraesCS1A02G221200	6.17	11.14	5.79	5.61	22.41	4.84	19.46	22.78	11.32	7.2	4.96	0.86	6.77	8.93	2.97	11.9	20.3	6.07	2.76	10.28	11.03	0	0	5.54	12.78	2.44	5.84	1.49
TraesCS1A02G221300	2.65	4.29	2.49	5.61	1.95	6.45	0.75	6.38	4.96	0	0.83	0.86	5.27	0	0	3.97	5.98	1.52	3.69	7.35	0	3.84	0	0	0	4.88	6.98	0
TraesCS1A02G221400	25.58	25.7	19.04	23.53	32.18	25.78	32.23	26.43	7.08	8.23	10.76	31.92	19.57	28.58	79.02	113.84	53.8	27.31	26.77	61.71	4.58	25.6	16.26	59.79	76.75	10.98	26.71	29.89
TraesCS1A02G221500	6.99	11.03	14.87	12.39	8.32	6.42	8.08	9.79	10.78	14.03	11.42	12.74	12.6	11.5	8.85	5.2	11.59	4.53	9	11.58	14.46	4.99	4.43	8.88	8.01	9.58	5.53	5.93
TraesCS1A02G221700	232.61	338.97	220.79	79.77	176.86	245.19	46.14	93.84	79.58	230.78	195.06	24.89	15.76	259.16	46.2	7.9	27.32	6.06	76.03	30.71	14.91	14.06	19.21	9.99	31.21	6.07	13.7	5.98
TraesCS1A02G221800	158.78	146.46	208.61	150.13	263.39	264.91	219.08	95.69	128.98	143.02	146.57	137.25	106.9	207.27	152.8	120.53	177.07	80.42	203.24	255.81	180.16	143.38	127.14	142.79	131.49	145.23	106.54	161.38
TraesCS1A02G221900	702	610.23	569.5	435.74	564.55	546.8	359.54	304.05	469.58	539.75	498.9	302.11	290.03	726.99	267.24	194.87	211.58	156.14	369.59	216.92	183.39	337.17	269.66	248.09	266.77	237.95	200.39	243.14
TraesCS1A02G222000	198.26	171.82	185.36	189.2	86.16	141.38	122.1	214.7	143.1	204.38	183.01	195.39	209.75	196.17	171.95	152.17	179.38	46.27	113.72	101.38	150.31	157.13	140.57	194.41	182.64	240.43	181.29	203.79
TraesCS1A02G222200	79.4	64.22	62.92	64.96	63.44	67.6	81.86	97.52	95.04	49.38	66.29	67.38	62.51	65.24	71.8	82.18	98.19	51.6	68.43	69.14	51.1	67.86	44.35	68.6	72.21	96.48	75.59	59.76
TraesCS1A02G222300	0	0	1.66	0	0	1.63	3.72	0	0	0	0	0	3.01	0	0	0	0	1.52	0	0	0	0	0	0	0	0	0	0
TraesCS1A02G222500	2.65	2.57	12.42	4.49	9.74	7.27	4.49	0	1.41	12.37	0.83	3.45	1.5	5.36	0	9.25	2.39	0	0	1.47	0	16.64	7.4	11.1	0	0	0.59	0
TraesCS1A02G222700	61.75	43.68	34.77	16.81	66.33	7.25	8.25	39.19	23.39	29.84	109.3	58.69	34.63	55.39	35.5	70.2	28.71	45.52	71.13	7.35	10.06	33.28	57.66	69.74	32.58	42.71	67.19	53.79
TraesCS1A02G222800	232.68	236.27	155.63	216.09	347.47	296	276.46	307.09	246.87	224.22	376.3	268.68	302.76	218.98	144.41	160.41	184.46	207.89	192.41	145.67	323.11	145.96	215.82	203.52	173.57	200.32	205.62	126.97
TraesCS1A02G222900	387.13	455.05	442.75	424.95	228.03	268.51	373.52	514.88	442.86	398.35	185.17	470.55	495.67	436.49	765.07	1059.22	530.15	550.64	315.19	270.1	279.49	743.45	787.88	733.45	274.11	560.51	741.29	805.6
TraesCS1A02G223000	10.47	17.78	14.86	23.6	1.84	22.43	14.71	21.32	12.11	21.99	12.24	22.94	25.16	15.92	23.23	29.92	19.68	9.05	3.6	11.58	21.67	0	14.77	16.61	37.78	15.57	17.24	23.68
TraesCS1A02G223100	11.47	11.14	8.28	8.97	13.65	8.06	10.49	10.02	8.49	11.32	13.23	6.9	14.3	16.96	11.87	7.94	10.75	10.62	17.52	26.44	22.94	14.08	19.22	21.04	10.46	20.73	12.22	10.46
TraesCS1A02G223200	51.9	32.68	56.15	27.05	51.25	18.72	36.1	50.09	28.65	45.39	58.01	45.18	35.13	41.69	46.25	48.39	36.51	30.27	66.19	21.79	33.39	38.27	54.64	60.19	56.18	66.3	74.73	31.43
TraesCS1A02G223300	450.25	697.4	620.99	964.9	324.42	485.83	426.07	444.09	471.86	535.56	405.16	397.36	566.16	828.04	609.37	798.86	385.03	1041.26	459.61	638.62	504	758.26	754.62	698.99	539.12	536.22	419	750.87
TraesCS1A02G223600	2.64	3.43	3.31	2.24	0	4.84	5.23	3.64	0	0	3.3	1.72	1.5	1.78	8.92	3.96	2.39	0	2.76	1.47	1.84	1.28	0	0	0	25.57	5.84	4.48
TraesCS1A02G223700	519.71	511.92	460.39	350.42	295.88	384.39	382.7	427.45	475.6	440.23	364.1	423.58	449.8	482.84	340.44	290.51	315.25	206.42	287.01	272.37	315.8	354.75	292.74	346.18	273.94	338.55	344.88	334.64
TraesCS1A02G223800	372.73	344.95	415.96	266.24	519.96	305.83	279.89	350.78	277.54	380.15	311.17	382.88	372.27	397.24	336.26	338.51	330.32	412.29	349.11	329.08	348.29	305.5	348.75	334.22	316.79	291.33	300.01	323.01
TraesCS1A02G223900	18.52	54.01	80.26	77.4	53.56	49.23	65.79	49.21	57.25	57.65	42.12	51.66	66.91	74.05	31.81	56.81	48.9	98.58	28.53	70.4	42.42	63.96	41.39	57.64	40.61	45.04	75.06	58.3
TraesCS1A02G224000	510.64	592.91	418.8	617.64	535.19	604.47	548.36	612.4	584.7	602.08	721.26	538.07	612.44	482.16	553.98	666.85	639.24	832.87	510.98	544.89	718.56	679.57	841.12	518.35	705.46	635.18	654.27	594.81
TraesCS1A02G224200	9.65	14.47	4.15	4.52	0	0	0	0	0	0	0	0	0	0	0	0	0	0	0	0	0	0	0	0	0	0	0	0
TraesCS1A02G224600	0.88	4.27	0	2.27	0	5.65	0	0	0	0	2.47	0	0	0	0	0	0	0	0	0	0	0	0	0	0	0	0	0
TraesCS1A02G224700	649.96	894.57	422.92	1015.67	391.83	616.67	521.24	681.66	654.64	660.77	970.84	559.51	578.52	705.31	1039.4	1353.27	439.59	983.02	704.46	703.38	693.33	964.91	1404.32	975.9	793.6	865.43	869.94	952.02
TraesCS1A02G224800	125.24	131.08	174.65	200.61	235.97	194.98	187.38	124.85	165.71	130.7	134.88	173.38	164.05	189.33	118.57	194.57	149.42	229.09	187.34	173.37	233.73	159.99	206.96	125.13	122.08	180.5	130.15	170.36
TraesCS1A02G224900	0	0	0	0	7.76	0	0	0	0	6.17	0	0	5.99	2.67	0	0	2.37	0	8.23	13.13	4.64	0	0	0	0	0	9.48	0
TraesCS1A02G225000	405.89	458.11	246.76	307.85	113.25	290.45	259.78	453.92	547.79	806.45	310.07	368.13	339.75	451.48	545.22	447.87	518.79	326.33	523.72	365	415.6	849.07	1058.69	461.37	509.19	476.5	497.7	1069.62
TraesCS1A02G225100	3.53	12.84	9.11	11.19	9.77	8.84	16.55	18.23	33.37	19.54	19.91	1.73	12.06	13.41	1.96	13.27	9.59	3.04	1.85	4.42	12.73	0	11.83	1.11	1.17	3.67	2.87	14.94
TraesCS1A02G225200	213.81	208.31	186.13	151.82	156.69	161.35	145.88	91.05	150.84	195.06	179.28	111.59	163.9	138.2	111.02	61.51	102.28	107.19	133.31	126.59	92.14	52.81	69.5	81.43	115.16	40.26	99.08	47.79
TraesCS1A02G225600	87.34	107.9	111.77	104.17	89.78	95.78	120.88	113.01	117.71	101.85	94.45	114	137.05	93.83	151.58	120.59	141.27	68.29	89.67	91.19	158.87	110.11	156.71	157.14	152.53	134.31	107.44	140.45
TraesCS1A02G225700	0	1.72	0	6.75	2.92	0	0	5.48	0	0	1.65	3.44	5.26	4.46	0	0	0	4.55	0.92	2.93	1.86	0	0	0	0	0	0	0
TraesCS1A02G225800	0	0	1.68	0	1.84	0	0	0	0.68	0	0	0	0	0	0	14.66	0	0	5.55	0	1.99	1.26	0	0	1.19	0	0	0
TraesCS1A02G226000	0	1.71	3.31	1.12	3.9	0	5.24	2.73	0	2.06	1.65	2.58	3.76	2.68	0.99	0	0	0	0	0	0	1.28	1.48	1.11	0	0	0	0
TraesCS1A02G226100	12.35	14.56	23.18	32.49	28.29	19.33	13.5	21.87	31.89	13.38	24.01	25.89	33.88	15.19	10.85	21.19	15.55	30.35	35.1	26.46	32.01	33.28	31.05	29.89	20.94	32.95	20.85	32.87
TraesCS1A02G226200	7.04	0	0	2.25	1.94	0.81	3.71	2.73	0	3.09	0	0.86	3	0	1.01	9.2	0	0	1.83	0	0	1.28	1.48	5.55	2.31	3.63	3.59	2.99
TraesCS1A02G226300	162.25	131.98	196.97	160.35	193.89	124.24	124.22	113	100.43	100.88	90.91	113.74	147.44	188.32	137.84	215.5	173.09	229.04	222.96	154.1	137.07	135.63	79.82	108.59	138.18	151.06	117.43	112.1
TraesCS1A02G226400	0	0	0	0	0	0	0	0	0	0	0	0	0	0	0.98	6.62	0	0	0.92	0	1.82	0	0	0	0	1.22	0	0
TraesCS1A02G226500	102.45	83.31	133.94	114.54	81.35	100.99	107.27	84.13	78.8	0	82.21	86.55	85.2	81.6	114.43	74.95	179.37	115.98	86.22	135.74	74.4	74.98	66.04	0	86.65	92.23	91.89	96.41
TraesCS1A02G226600	30.8	21.52	17.35	6.77	25.13	15.48	15.46	12.75	11.87	0	16.33	27.26	19.43	6.21	23.74	13.07	40.01	9.08	26.27	26.13	18.2	19.13	13.3	0	18.33	40.96	23.62	26.95
TraesCS1A02G226700	2.65	2.57	0	15.68	0.98	0	7.5	9.11	20.55	0	10.76	0	12.04	10.72	0	0	0	1.52	0	2.94	2.74	1.28	0	0	0	2.44	1.16	0
TraesCS1A02G226900	12.34	20.57	25.65	10.09	12.66	8.07	12.71	20.96	16.26	22.65	11.56	22.39	15.04	6.25	20.86	11.89	16.7	9.1	14.73	4.4	6.45	23.03	17.74	9.98	22.05	13.39	13.47	8.97
TraesCS1A02G227000	274.15	254.37	594.82	287.39	865.2	402.05	350.37	206.78	182.52	203.7	185.17	306.8	269.74	541.88	121.68	122.98	150.46	133.44	82.96	85.14	89.02	120.24	112.3	99.65	161.58	84.07	114.7	138.93
TraesCS1A02G227200	214.9	170.12	264.93	4.66	330.75	1.68	166.17	183.71	207.42	199.46	176.45	175.02	221.43	244.93	169.32	170.31	135.98	6.29	145.19	1.52	180.55	188.12	162.67	141.19	173.23	188.85	141.86	141.44
TraesCS1A02G227300	226.75	362.16	433.03	251.95	429.54	239.73	108.96	192.3	683.29	425.87	222.18	126.16	182.29	461.28	96.27	237.35	135.38	171.5	154.52	111.85	82.02	227.93	594.34	158.19	258.66	117.28	201.58	134.46
TraesCS1A02G227400	0	5.14	0	1.12	0	3.22	0	0	0.71	0	0	1.72	0	0	0.99	2.65	0	1.52	2.77	0	2.75	0	2.95	2.21	0	1.22	0	0
TraesCS1A02G227600	818.9	653.92	684.85	360.41	614.4	651.11	594.36	662.61	597.29	555.38	39.83	723.88	685.05	660.95	763.13	556.08	542.12	493.32	417.84	481.64	378.93	453.41	499.75	655.68	23.33	507.44	857.35	404.83
TraesCS1A02G227700	0	0	0	2.24	0	0	0	0	0	0	0	0	0	0	5.92	6.61	2.39	12.13	0.92	0	0	1.28	4.43	0	0	1.22	7.54	14.93
TraesCS1A02G228000	101.42	89.12	88.56	69.51	35.09	113.66	104.84	122.11	94.12	113.22	50.44	107.76	73.72	119.63	92.08	199.74	121.84	65.23	82.98	117.47	44.09	168.92	168.52	77.54	81.33	54.85	41.38	137.5
TraesCS1A02G228100	145.49	128.55	163.02	198.47	71.12	237.1	154.14	110.26	24.75	127.63	17.35	71.51	53.39	227.57	11.9	22.47	26.26	12.13	17.5	19.08	9.2	106.19	22.17	0	24.38	0	2.34	35.87
TraesCS1A02G228200	293.37	191.85	291.08	129.01	133.2	169.92	99.06	193.5	196.06	271.66	122.85	98.37	110.32	391.9	156.74	295.44	113.01	144.48	206.63	158.48	68.41	224.92	149.86	149.13	206.33	106.21	103.81	162.92
TraesCS1A02G228300	238.41	241.25	280.27	215.05	186.51	241.19	235.33	265.93	353.37	288.11	168.44	202.75	205.52	229.19	197.2	187.72	206.4	180.26	185.07	208.35	235.13	227.92	218.03	224.42	174.19	221.34	229.07	168.57
TraesCS1A02G228400	5.3	10.34	0	10.15	3.9	5.69	4.47	1.83	4.23	6.2	3.3	4.3	4.52	2.68	0	0	0	0	0	0	0	0	0	0	0	0	0	0
TraesCS1A02G228500	1.76	0	0.83	0	2.91	3.24	15.57	0.91	2.11	2.06	0	14.56	0	9.78	5.07	1.31	0	3.03	0	1.46	9.4	0	2.96	1.11	6.92	0	0	0
TraesCS1A02G228600	2.63	3.44	5.77	1.13	8.55	7.35	0.73	2.71	0.68	2.05	2.42	3.37	2.97	8.81	11.9	7.74	5.8	0	11.61	8.6	8.06	8.84	2.95	2.24	4.52	4.77	3.35	2.99
TraesCS1A02G228700	2.64	2.58	5.79	0	1.94	0	0	12.77	6.29	10.33	8.17	2.56	5.24	4.44	6.2	9.16	4.71	0	0.91	0	0	5.11	4.44	4.47	4.59	9.65	2.49	16.49
TraesCS1A02G228900	41.4	34.35	24.8	41.61	41.73	28.37	40.08	38.26	40.76	45.35	34.5	22.27	52.48	32.03	25.27	24.97	18.96	54.55	39.28	17.52	56.26	44.71	63.53	28.9	50.75	75.11	25.27	58.34
TraesCS1A02G229000	0	0	3.31	2.27	0	0	0	2.74	1.39	0	3.26	2.55	0	0	0	0	4.69	0	0	4.35	11.73	0	0	0	0	0	0	1.5
TraesCS1A02G229100	0	0	0.82	0	0	3.25	0	0	0.7	0	0	0	0.74	0	1.03	0	0	0	0	4.34	0	0	0	0	0	0	0	0
TraesCS1A02G229300	0	0	0	0	26.38	0	0	0	0	0	0	0	0	0	0	0	0	0	0	0	0	0	0	0	0	0	0	0
TraesCS1A02G229400	0	4.29	4.97	8.95	29.23	9.66	11.98	10.92	7.79	1.03	4.97	10.34	18.81	5.37	3.96	6.63	8.36	4.55	24.02	13.25	22.87	3.84	22.17	19.91	9.32	17.08	8.69	11.94
TraesCS1A02G229500	2.65	5.14	14.9	2.24	27.3	3.22	9.74	19.14	14.87	4.12	2.48	11.21	5.27	1.79	7.91	9.26	45.42	4.55	79.35	4.41	11	15.36	11.83	2.21	13.95	56.09	12.21	5.98
TraesCS1A02G229600	4.41	3.43	18.21	6.72	2.93	4.03	3.75	3.65	0	3.09	1.66	2.59	5.27	1.79	0.99	1.32	2.39	1.52	8.31	7.35	2.74	1.28	0	0	3.49	3.66	1.16	1.49
TraesCS1A02G229700	35.24	46.32	39.68	26.95	49.56	35.58	48.51	30.97	31.7	24.72	41.98	29.19	36.02	25.82	46.12	43.46	47.53	37.96	55.89	21.94	40	29.39	66.48	46.8	62.43	52.19	58.9	46.34
TraesCS1A02G229800	88.19	16.28	60.42	39.24	15.59	32.25	40.44	39.19	7.08	22.64	43.82	30.17	45.14	51.78	116.84	96.56	82.41	189.62	27.66	74.88	37.66	75.5	57.65	75.33	96.43	78	82.78	107.61
TraesCS1A02G229900	30.72	26.58	20.65	44.53	44.55	39.22	24.46	26.21	30.88	11.28	26.08	49.97	24.5	38.25	36.74	25.96	13.11	12.68	51.08	17.37	26.98	54.35	48.21	15.35	23.13	15.8	27.02	22.35
TraesCS1A02G230000	79.37	74.55	108.42	97.54	78.94	88.68	79.37	91.13	110.39	84.4	66.97	109.47	100.05	87.49	130.73	88.62	112.27	94.05	64.53	105.71	109.33	112.61	82.78	64.25	103.39	52.41	122.45	100.14
TraesCS1A02G230100	126.04	104.63	93.24	74.71	68.83	67.48	93.02	72.99	85.23	58.16	140.7	95.33	98.64	111.88	101.7	114.89	59.12	106.94	84.87	78.92	105	125.88	135.62	91.73	121.15	100.16	130.09	108.8
TraesCS1A02G230300	0.88	0.86	4.97	8.96	0	8.04	1.5	0.91	10.64	9.26	0	0	4.52	0	3.93	3.98	5.99	13.66	0.93	2.94	4.55	1.28	4.43	12.17	2.33	9.77	2.88	1.49
TraesCS1A02G230400	1297.44	2056	2090.86	1566.72	1907.39	1990.68	1173.19	2076.02	3604.97	3753.05	973.2	1588.21	1427.65	2718.69	222.24	514.94	1411.97	449.09	679.33	1116.73	913.52	1003.49	943.15	417.45	773.3	367.14	439.6	780.07
TraesCS1A02G230500	36.59	6.77	53.14	7.75	30.8	34.4	10.35	7.53	4.19	9.15	3.41	15.44	10.4	34.13	0	0	5.9	10.49	0	3.03	3.63	1.32	0	4.58	0	0	1.81	3.09
TraesCS1A02G230600	113.8	104.48	81.96	90.73	41.96	94.98	110.36	102.07	100.69	73.05	86.99	126.08	91.87	109.03	111.23	54.33	159.22	21.25	49	150.03	115.05	49.93	36.96	52.01	97.8	91.57	71.63	122.52
TraesCS1A02G230900	6.16	4.29	3.3	7.86	0	6.47	0	0.91	8.43	0	4.11	0	0.75	5.33	6.03	3.94	9.48	13.62	3.65	14.59	5.6	8.93	2.95	7.76	1.15	0	2.39	7.47
TraesCS1A02G231000	158.4	144.42	417.95	167.87	113.24	170.76	168.27	149.37	149.04	155.76	119.42	168.11	165.31	318.66	99.32	123.07	199.32	122.63	140.78	107.61	159.63	174.82	132.93	114.74	136.62	137.56	114.19	152.64
TraesCS1A02G231100	254.96	257.74	301.37	204.96	98.58	201.18	289.9	248.81	238.31	234.56	229.55	317.88	216.9	316.4	214.41	143.15	180.83	65.26	55.49	172.13	185.21	158.77	127.15	159.33	172.37	260.13	163.28	134.47
TraesCS1A02G231400	39.36	25.6	25.58	31.63	49.42	49.22	31.43	29.52	29.8	19.2	30.87	28.77	43.76	25.6	34.2	33.67	34.73	36.17	39.43	48.95	39.13	46.31	7.38	18.93	39.84	69.35	64.76	37.11
TraesCS1A02G231700	0.88	2.58	4.96	1.12	1.94	0	1.49	1.82	0.7	0	0	1.72	0	0.89	0	0	0	0	0.92	1.46	0	0	1.48	1.11	0	0	0.6	0
TraesCS1A02G231900	0	1.72	2.47	0	0.96	0	2.18	0	2.76	0	0.81	0	0	1.77	1.07	1.3	0	3.02	12.54	0	6.94	3.81	0	1.12	0	0	0	1.5
TraesCS1A02G232000	7.05	18.86	6.62	12.34	7.79	8.07	5.23	10.02	17.66	6.18	8.25	15.49	7.52	4.46	5.98	10.56	7.15	7.58	10.12	16.12	12.93	10.23	11.82	8.87	10.43	7.3	8.23	14.95
TraesCS1A02G232200	0	3.44	0	1.12	143.23	0	0	0	0	0	1.65	0	0	0	0	0	0	0	0	0	0	2.56	0	0	0	0	0	0
TraesCS1A02G232300	68.8	85.64	124.16	3.36	5.85	14.49	6	93.86	65.9	60.7	44.71	73.36	49.68	55.39	16.76	11.92	13.16	12.14	0	17.64	9.14	64	38.43	35.42	32.58	34.17	24.31	32.87
TraesCS1A02G232400	0	0	4.14	0	0.97	0.8	0	6.38	0	1.03	0	0.86	0	0	1.97	9.27	0	6.07	0	2.94	0.91	11.52	2.96	2.21	0	7.32	0	1.49
TraesCS1A02G232500	0	0	9.96	0	0	2.44	43.17	0.92	0	1.04	0	6.88	0.75	0.89	0	0	19.02	0	0	0	0	1.28	1.48	0	1.16	0	0	7.51
TraesCS1A02G232600	0	0	0	0	0	0.81	11.2	0	0.71	0	0	3.44	0	0	0	6.61	7.15	0	1.84	1.47	6.53	6.41	4.45	1.11	2.32	0	0	0
TraesCS1A02G232900	3.52	2.58	0.83	4.51	6.77	1.63	2.21	2.73	4.9	1.03	8.99	3.41	0.75	1.77	6.15	5.23	1.18	3.03	8.17	7.27	4.76	0	1.48	4.46	3.44	3.62	9.84	4.49
TraesCS1A02G233100	14.12	10.28	4.14	8.96	6.83	11.27	6.01	7.29	4.26	3.09	2.49	10.37	8.28	3.58	2.95	3.98	2.4	3.04	1.85	1.47	14.6	1.28	4.44	4.43	3.49	9.77	1.73	1.49
TraesCS1A02G233200	101.25	82.47	109.08	104.65	105.67	110.37	99.97	119.33	134.71	163.93	127.93	142	135.58	125.33	134.09	81.37	209.37	77.25	133.07	120.98	169.65	91.94	82.73	100.13	123.18	134.26	92.16	142.13
TraesCS1A02G233300	0	0	0	0	0.94	0	0	0	0	0	0	0	0	2.72	0	0	2.4	1.54	0	0	0	0	0	2.21	1.2	0	0	5.91
TraesCS1A02G233400	42.33	65.13	46.34	54.94	81.86	74.99	41.92	66.52	56.6	36.03	100.86	57.74	110.57	71.41	49.54	59.51	100.3	56.13	83.87	58.72	102.95	88.29	106.43	85.31	85.95	112.11	79.36	71.74
TraesCS1A02G233500	22.94	24.84	33.11	20.16	22.44	25.76	39.03	23.7	21.27	31.89	33.96	25.9	31.62	29.49	38.41	11.92	81.39	13.66	34.2	19.12	45.68	12.8	13.31	19.92	22.12	28.08	42.2	13.45
TraesCS1A02G233600	192.33	182.37	184.64	240.77	181.56	167.34	172.79	191.39	151.82	188.25	183.19	209.95	209.39	145.7	158.23	237.32	253.95	201.85	181.32	282.53	213.34	170.3	184.81	172.59	184.06	182.01	190.76	242.04
TraesCS1A02G233700	118.47	161.06	142.63	172.1	128.45	139.83	156.6	142.61	107.1	140.24	119.07	148	166.7	141.19	174.05	152.92	143.38	217.42	165.81	168.49	161.78	135.9	188.81	113.07	168.01	144.7	152.64	197.47
TraesCS1A02G233800	0	0.86	1.66	2.24	3.9	7.25	0.75	1.82	0.71	4.12	0	0.86	6.78	5.36	0	0	5.99	0	0	0	0	3.84	0	3.32	0	0	0	1.5
TraesCS1A02G233900	0.88	0	0.82	1.12	0	0.81	0	6.36	0	0	2.45	0.85	0	0	3.04	3.93	1.18	3.02	0	5.82	5.63	1.27	1.47	7.76	1.15	3.62	0.6	4.48
TraesCS1A02G234000	0	0	0	0	0	0	0	0	1.36	0	0.84	0.88	0	6.37	0	0	0	0	0	0	0	10.06	0	0	1.19	0	0	11.95
TraesCS1A02G234100	3.53	2.57	0	1.12	0.98	5.63	4.5	10.02	3.54	4.11	4.97	0.86	8.28	3.57	7.88	0	1.2	0	6.47	0	5.48	1.28	0	0	6.98	3.66	0.58	1.49
TraesCS1A02G234200	194.07	203.98	245.86	130.09	156.93	181.45	235.89	180.47	121	139.94	169.5	205.16	170.71	191.02	220.84	191.81	184	157.72	181.6	142.41	191.97	181.68	149.23	161.79	183.44	227.89	208.17	216.72
TraesCS1A02G234300	2.64	6.86	9.92	4.49	10.71	5.65	21.66	8.2	5.65	6.17	4.95	16.35	18.03	7.13	2.98	0	5.96	4.55	1.84	7.33	6.46	0	0	0	0	6.08	4.11	1.49
TraesCS1A02G234400	34.04	44.77	21.38	93.34	14.71	102.46	4.52	60.91	55.4	38.35	51.76	38.1	40.77	36.42	73.86	61.89	76.62	192.24	9.74	367.13	22.84	130.77	124.72	103.31	89.69	69	69.57	78.74
TraesCS1A02G234500	23.59	14.85	22.2	2.25	0.92	0.77	14.95	14.72	14.71	11.21	10.91	20.89	23.95	14.57	15.25	2.77	4.99	0	0	0	5.59	18.09	11.24	15.65	2.43	11.3	23.68	12.17
TraesCS1A02G234600	1031.69	196.27	247.43	209.7	226.03	599.27	1485.98	507.58	21.22	44.26	71.07	2826.79	365.49	547.98	2721.99	1423.78	823.57	253.31	639.31	1209.26	205.22	1280.79	143.38	1671.04	847.58	1700.54	4755.89	1052.25
TraesCS1A02G234800	45.87	56.53	33.11	38.09	4.88	8.86	33.76	95.69	31.89	8.23	14.9	27.62	9.79	20.55	339.18	699.32	340.97	156.29	139.48	188.18	116.16	335.4	208.45	255.71	253.66	185.5	119.89	161.38
TraesCS1A02G234900	313.25	297.89	276.57	289.94	238.29	275.79	298.55	275.25	320.2	240.68	275.4	274.94	273.52	304.93	320.67	236.16	238.58	285.35	223.17	267.99	258.34	256.14	260.22	247.72	199.37	163.8	273.98	213.63
TraesCS1A02G235000	465.17	402.94	740.55	199.63	2630.01	382.96	223.56	140.45	174.36	342.94	163.98	132.09	210.13	2779.73	0	0	1.2	3.04	8.31	0	2.75	3.84	0	1.11	4.65	0	0	0
TraesCS1A02G235100	96.6	89.48	240.78	134.37	352.34	119.49	56.23	96.96	151.31	142.9	61.23	63.43	69.24	242.46	19.38	16.98	24.78	29.9	7.29	11.59	20.67	31.54	43.69	30.52	28.68	8.42	15.92	14.72
TraesCS1A02G235200	12.35	21.4	19.86	11.2	132.69	32.18	24.77	44.65	38.29	9.26	0	82.03	18.07	22.34	1.97	0	25.14	1.52	0	2.94	5.47	10.24	5.91	5.53	6.99	13.43	10.39	0
TraesCS1A02G235300	0	0	1.68	1.15	3.82	0	0	0	1.39	2.07	0	0	1.51	1.79	0	0	0	0	0	0	0	0	0	0	0	3.64	0	0
TraesCS1A02G235500	169.33	85.68	159.74	117.7	174.5	140.23	179.06	179.53	109.02	136.88	74.45	180.23	151.23	101.79	181.98	158.78	174.46	92.54	275.81	186.54	196.35	131.82	90.17	160.59	133.66	264.58	151.29	183.82
TraesCS1A02G235600	59.97	87.72	85.42	43.79	92.19	85.44	73.88	68.6	60.36	85.5	77.49	57.71	114.33	60.03	53.11	43.25	82.52	30.56	74.58	72.45	67.81	44.09	18.91	79.36	56.33	88.72	50.68	62.98
TraesCS1A02G235700	14.11	12.84	5.79	8.96	2.93	1.61	1.5	5.47	0.71	3.09	2.49	5.18	3.76	3.57	2.95	0	8.38	0	0	5.88	0	5.12	2.96	5.53	0	0	1.16	0
TraesCS1A02G235800	10.58	21.43	99.29	17.94	141.25	28.23	0	17.31	18.38	11.32	0	0.86	36.09	20.52	1.98	7.93	85.92	7.58	80.12	8.8	0	3.84	10.35	2.22	0	4.87	36.27	5.98
TraesCS1A02G235900	1.82	1.64	1.59	0	1	0	0.72	5.25	4.08	2.12	5.96	2.66	0	4.28	0	0	3.69	0	0.95	3.03	6.14	1.32	0	0	2.39	5.02	2.22	3.08
TraesCS1A02G236000	7.57	2.8	7.01	15.82	10.1	16.68	8.47	7.72	3.86	14.53	7.9	9.88	6.37	1.95	2.83	1.44	3.91	4.34	1.01	0	5.24	1.4	3.23	1.21	7.61	0	4.37	4.28
TraesCS1A02G236100	284.73	303.09	132.75	240.63	118.86	334.31	54.86	178.02	240.26	320.3	204.17	64.01	66.82	209.63	87.34	122.86	133.02	158.62	158.4	106.77	69.45	98.54	96.21	87.41	38.57	53.01	77.81	55.61
TraesCS1A02G236300	0.87	0.86	3.33	0	4	1.59	0	0	5.16	0	0	7.87	0	6.4	0.95	6.87	2.45	0	2.76	0	0	0	1.45	0	3.61	1.24	3.04	0
TraesCS1A02G236400	126.03	72.91	198.52	62.87	105.04	52.54	66.36	86.56	45.14	61.8	62.64	91.96	96.88	161.31	39	19.78	22.61	10.61	17.44	20.5	12.99	29.41	16.26	11.1	39.36	37.67	10.06	19.44
TraesCS1A02G236500	85.54	72.85	99.31	68.4	54.57	79.03	51.64	58.32	31.83	52.5	52.9	57.73	66.19	58.91	26.77	19.83	41.78	15.17	20.27	38.16	22.99	24.31	20.69	24.38	26.71	19.49	23.95	23.91
TraesCS1A02G236600	83.8	75.38	103.47	42.58	57.55	65.24	75	65.62	68.73	65.86	81.96	99.24	66.24	69.68	67.09	96.67	72.96	80.42	43.4	91.13	87.86	51.2	100.53	88.57	75.62	82.97	97.97	64.26
TraesCS1A02G236700	70.49	60.07	48.79	66.28	75.81	64.73	82.63	52.84	46.49	50.48	66.68	59.24	83.31	65.02	69.26	55.32	39.21	46.99	86.13	64.35	63.33	38.35	56.15	62.18	54.34	70.4	54.76	52.34
TraesCS1A02G236900	0	0	0	1.46	6.96	2.1	0	1.37	0.72	1.34	2.51	0	2.3	1.34	0	0	0	0	0	0	0	0	0	0	0	0	0	0
TraesCS1A02G237000	0	0	0	44.58	66.5	58.37	64.94	0	0	0	64.68	62.3	0	0	0	0	0	36.31	56.04	61.79	48.67	0	0	0	29.22	74.05	0	0
TraesCS1A02G237100	32.63	48.87	19.05	31.4	42.79	33.06	56.12	42.86	52.96	24.73	46.29	62.01	44.37	26.79	57.57	60.83	47.75	21.25	63.45	57.04	75.61	52.44	60.65	43.23	46.45	109.67	53.3	53.74
TraesCS1A02G237200	222.48	203.07	145.95	183.85	159.65	233.61	216.77	159.37	284.81	186.29	220.6	188.16	120.88	186.42	196.9	103.91	177.37	91.67	132.85	137.59	174.62	106.31	162.27	145.16	117.72	97.29	108.51	150.31
TraesCS1A02G237300	1.76	3.42	0	0	0	1.61	0.75	0	0.71	0	0	0	0.75	0	0	0	1.2	0	0	0	0	0	0	0	0	0	0.58	0
TraesCS1A02G237800	250.42	187.7	143.99	368.96	129.57	277.49	180.29	221.44	173.95	264.56	327.2	221.39	324.85	132.08	444.62	830.08	309.08	944.96	201.7	484.23	194.27	413.26	595.69	721.44	471.31	477.45	451.01	443.93
TraesCS1A02G238000	7.94	1.71	0	2.24	8.78	6.44	3	0.91	5.67	4.11	1.66	3.45	6.78	3.57	0	3.98	0	1.52	1.85	4.41	4.56	0	10.35	4.43	0	0	0.58	0
TraesCS1A02G238100	10.6	2.58	3.31	0	0	6.5	11.15	4.57	0	6.2	5.76	0.86	7.51	4.46	1.01	1.32	0	1.52	0.92	1.46	0	1.28	0	0	0	0	0	0
TraesCS1A02G238400	0	0	0	0	0	0	4.4	0	0	0	0	0	0	0	0	0	0	0	0	0	7.64	0	1.44	0	0	0	0	0
TraesCS1A02G238600	33.52	15.41	2.48	3.36	1.95	47.47	15.77	5.47	7.8	10.29	4.14	0.86	5.27	24.13	4.92	2.65	2.39	4.55	0	1.47	5.47	3.84	1.48	0	0	0	5.19	1.49
TraesCS1A02G238700	1129.58	2486.27	729.89	954.29	143.23	1795.3	736.31	2337.44	693.82	2322.27	884.28	696.18	681.36	2406.18	424.5	835.54	871.37	499.04	104.1	428.54	503.29	1070.96	316.33	514.15	496.97	252.17	506.09	295.94
TraesCS1A02G238800	899.18	681.04	1075.35	241.82	320.15	634.9	186.89	214.99	134.86	512.29	515.55	72.78	86.19	2269.65	51.63	10.51	18.95	1.51	25.56	27.72	6.58	56.2	42.85	3.34	4.61	4.84	3.02	5.98
TraesCS1A02G238900	778.1	615.92	529.86	715.23	479.74	573.39	525.67	734.6	913.75	596.96	606.44	617.45	718.2	793.79	563.18	437.11	412.02	343.45	386.1	487.88	416.65	406.87	369.16	469.64	413.19	514.46	449.8	373.73
TraesCS1A02G239000	381.06	353.76	281.45	346.23	384.3	314.09	650.27	483.93	446.37	266.51	415.59	503.13	267.97	525.27	862.25	911.08	419.84	757.14	909.64	873.11	561.92	611.88	641.6	809.27	805.04	920	876.46	679.92
TraesCS1A02G239100	785.3	630.92	704.66	470.22	435.51	835.55	602.97	584.21	490.49	545.15	466.93	711.43	476.92	770.75	687.82	740.18	624.49	871.21	531.4	740.52	568.86	671.07	492.34	750.99	483.74	515.75	930.15	528.86
TraesCS1A02G239300	22.93	10.28	5.79	67.23	12.68	22.55	14.24	38.27	23.37	13.38	50.48	9.49	18.06	14.29	17.77	54.27	28.69	34.89	0	39.67	27.48	38.39	20.69	31	65.11	17.07	8.71	31.38
TraesCS1A02G239400	89.97	17.98	129.13	23.53	49.75	39.45	21.76	110.26	18.42	44.24	24.84	102.71	22.58	19.65	45.34	6.62	123.22	0	24.94	8.82	10.97	200.96	7.39	8.85	45.38	0	8.68	5.98
TraesCS1A02G239500	12.35	15.41	38.08	2.24	0.98	10.46	3.75	40.1	48.92	45.27	0.83	49.22	9.79	10.72	5.91	13.25	21.54	1.52	0	11.76	4.57	35.85	26.61	0	9.31	3.66	3.47	1.49
TraesCS1A02G239600	48.49	84.86	20.69	128.98	86.69	80.68	188.46	241.48	433.35	245.01	58.65	143.83	133.84	147.23	65.55	155.94	119.3	172.91	89.31	118.83	272.72	362.06	585.34	158.49	49.9	115.68	52.12	142
TraesCS1A02G239700	47.59	39.96	48.2	128.14	127.99	75.64	167.83	186.39	240.49	199.76	131.79	131.84	172.76	78.33	63.56	87.31	77.82	112.54	135.85	89.78	251.61	254.82	254.9	89.96	163.66	133.17	110.52	175.31
TraesCS1A02G239800	105.6	177.95	118.12	184.77	210.99	137.42	143.17	177.61	204.32	214.55	155.42	174.94	149.6	191.73	179.19	129.62	303.11	122.63	234.34	132.33	189.08	125.05	156.56	144.82	177.95	184.62	128.31	200.53
TraesCS1A02G240000	74.08	83.09	73.66	84.16	60.44	54.05	53.2	73.81	59.47	75.2	66.18	72.44	66.96	55.36	69.18	37.05	71.7	50.06	45.21	42.6	64.18	49.91	34	81.94	37.2	42.67	45.34	64.25
TraesCS1A02G240100	23.75	26.59	17.4	14.53	15.59	41.72	36.07	31.91	17.73	24.76	44.04	27.66	29.31	19.66	21.66	7.93	19.16	13.66	21.26	8.8	25.54	33.21	26.71	39.97	41.86	46.48	27.71	22.49
TraesCS1A02G240200	78.36	51.54	67.76	65.26	74.66	57.61	58.51	67.41	52.63	120.62	68.89	47.91	54.68	120	35.54	18.38	15.38	56.04	49.23	20.41	23.55	35.76	57.61	20.02	50.66	29.03	7.27	19.45
TraesCS1A02G240300	27.35	29.11	14.9	19.04	30.25	12.88	18.02	28.25	19.86	18.52	19.89	7.77	20.33	17.87	16.72	3.98	10.78	13.66	14.8	8.83	17.34	11.52	2.96	15.49	18.63	17.1	15.58	13.45
TraesCS1A02G240400	8.68	16.86	22.47	20.27	8.83	22.66	15.85	23.33	25.83	21.27	27.48	6.08	16.31	13.47	35.63	47.95	24.75	54.91	34.38	14.78	26.63	32.17	44.58	22.25	31.6	46.64	40.67	34.55
TraesCS1A02G240500	1.76	0	2.48	0	10.74	6.44	6.01	1.82	0.71	4.12	0	6.05	3.01	1.79	1.97	0	0	9.11	0	1.47	0	0	1.48	1.11	0	0	0	0
TraesCS1A02G240600	318.33	202.77	259.55	154.42	247.04	218.73	204.34	217.87	247.75	165.51	238.16	208.18	208.56	151.01	207.96	212.09	150.92	244.21	183.17	176.54	137.4	151.02	147.76	192.34	146.76	179.53	162.1	152.29
TraesCS1A02G240900	0	0	0	0	0	0	0	0	0	0	0	0	0	0	0	3.84	0	0	0	0	0	0	0	0	0	5.9	3.7	0
TraesCS1A02G241000	642.13	710.99	536.39	912.16	385.23	635.54	663.6	912.25	931.52	844.84	869.09	656.62	645.02	665.45	1186.56	1657.63	905.24	1483.88	1362.7	1194.8	1019.22	1477.15	1599.54	1536.77	1322.45	1371.21	1216.12	1489.88
TraesCS1A02G241100	0.88	0.86	5.79	1.12	2.91	0.81	4.46	0.91	2.11	6.18	0	0.86	0	7.12	7.05	0	3.56	0	0	8.76	1.87	0	0	4.44	1.15	0	0	2.99
TraesCS1A02G241200	0	0	0.83	0	0.97	0	0.74	0	0	0	0	1.72	1.5	3.56	0	5.27	1.19	0	0	0	0	0	0	2.23	0	1.21	4.22	1.5
TraesCS1A02G241300	143.82	124.24	120.82	143.5	134.48	121.73	162.5	106.61	107.58	117.35	114.09	137.9	136.14	110.71	100.03	92.58	156.44	112.25	129.97	96.89	124.03	85.73	97.55	111.88	92.93	95.05	110.25	136
TraesCS1A02G241400	15.02	8.59	9.12	6.74	0	10.51	20.98	9.13	6.37	0	1.66	5.18	7.53	18.78	0	0	0	0	8.3	0	0	0	2.96	0	0	0	0	0
TraesCS1A02G241500	27.31	41.12	35.55	4.48	53.52	22.58	53.78	31.87	24.01	0	0	0	7.51	2.67	6.95	17.16	13.11	4.55	59.77	4.4	3.69	3.83	1.48	0	0	0	2.34	1.49
TraesCS1A02G241600	22.19	16.13	8.51	30.69	26.66	30.01	40.6	50.52	41.93	11.45	13.61	27.35	19.89	6.26	0.86	1.98	8.96	9.1	0	6.44	10.15	8.77	6.65	2.91	8.98	7.42	0	2.62
TraesCS1A02G241700	8.82	12.85	9.93	14.57	38.99	18.54	20.22	14.58	7.78	12.35	50.44	18.96	29.34	9.82	7.92	9.26	10.75	12.14	16.6	5.87	13.78	19.2	7.39	7.75	8.13	8.53	13.99	11.96
TraesCS1A02G241800	0	0	2.64	0	4.71	1.49	1.58	0	0	4.38	0	0	0	0	0.92	0	1.26	0	4.24	0	0	1.18	0	0	2.46	2.58	15.31	4.77
TraesCS1A02G241900	514.24	659.57	278.13	812.39	457.43	595.21	530.95	589.64	609.98	614.32	855.94	589.37	575.81	521.66	686.85	1149.33	440.12	826.92	664.82	680.5	604.2	688.67	1119.09	735.13	714.22	786.93	712.17	781.54
TraesCS1A02G242000	26.46	16.29	9.11	2.24	40.93	34.69	8.23	36.46	12.03	107.09	1.65	3.45	9.78	21.43	0.99	0	2.39	0	1.84	5.87	1.84	3.84	2.96	1.11	0	0	0	5.98
TraesCS1A02G242100	107.62	88.21	105.97	67.21	92.7	83.71	72.06	82.02	208.44	143.01	57.16	136.43	123.49	149.23	74.84	47.7	209.47	83.46	75.79	108.83	73.99	116.51	109.4	65.3	91.97	62.26	98.26	70.23
TraesCS1A02G242200	1.76	11.15	6.61	10.1	14.58	8.89	11.18	10.02	10.57	7.21	8.24	15.46	10.51	6.24	8	9.23	7.14	0	2.75	0	16.7	0	10.34	5.55	3.47	12.15	9.47	4.48
TraesCS1A02G242300	30	47.94	31.46	55.98	24.41	32.17	42.09	51.95	56.78	31.89	35.66	44.08	27.12	24.14	76.57	82.23	35.95	66.78	44.43	55.94	43.71	75.56	122.71	80.75	43.12	56.21	60.41	49.3
TraesCS1A02G242400	1124.35	1225.09	951.96	864.28	411.99	676.91	374.63	408.09	200.62	644.39	710.06	223.23	530.29	1085.22	40.65	26.24	50.86	13.63	87.48	37.89	12.26	26.81	7.39	25.59	29.93	14.51	19.42	32.92
TraesCS1A02G242500	44.99	35.12	25.66	40.33	53.65	24.16	29.26	15.49	10.63	24.69	31.47	31.07	31.62	16.97	17.75	10.6	11.96	9.1	17.55	4.41	10.98	5.12	11.83	6.64	8.15	13.42	7.53	1.49
TraesCS1A02G242600	219.6	299.04	392.3	303.79	158.89	304.68	149.8	245.14	288.78	251.13	272.92	262.97	308.46	321.42	380.02	1195.96	549.55	1724.87	319.08	580.08	411.29	720.5	1191.46	583.74	607.75	310.85	544.57	756.23
TraesCS1A02G242800	9.7	4.28	0.83	7.85	8.78	1.61	1.5	8.2	2.12	0	4.14	15.53	9.03	3.57	0.99	5.3	0	4.55	1.85	0	2.75	0	0	2.22	5.81	0	0	0
TraesCS1A02G242900	15.68	32.03	14.89	10.08	21.98	21.44	30.39	30.05	16.78	37.63	34.51	41.02	22.18	42.67	24.36	22.27	41.84	21.16	23.61	26.26	28.92	26.15	5.93	15.47	43.85	13.26	26.75	7.41
TraesCS1A02G243000	134.07	173.05	222.66	153.54	346.17	157.1	113.94	154.02	203.26	208.9	97.65	126.81	197.17	261.68	51.37	39.71	51.41	37.93	72.91	51.43	83.39	56.32	35.48	47.61	41.86	146.36	79.57	76.21
TraesCS1A02G243100	91.06	107.17	64.09	58.98	26.13	122.41	75.86	91.37	76.53	80.72	71.44	89.88	68.72	68.17	35.35	31.53	55.75	36.15	28.39	49.58	46.46	33.03	54.15	57.18	46.15	59.31	50.27	47.48
TraesCS1A02G243200	8.82	3.43	2.48	2.24	3.9	2.42	4.5	6.38	11.34	2.06	13.25	11.22	23.33	7.15	1.97	0	7.18	4.55	1.85	7.35	10.06	0	0	1.11	9.31	4.88	2.9	1.49
TraesCS1A02G243300	250.51	194.43	193.71	244.25	221.43	174.74	244.55	208.7	211.17	197.56	219.42	212.33	202.5	188.5	232.73	256.94	208.16	238.22	254.93	195.52	225.95	239.38	218.8	211.43	258.3	226.98	245.62	236.1
TraesCS1A02G243400	0.88	3.42	0	2.24	49.8	6.43	2.26	0.91	1.42	2.06	5.8	0.86	3.77	8.05	0	3.98	2.4	7.59	100.89	0	1.82	7.68	2.96	1.11	0	13.44	0.58	0
TraesCS1A02G243700	232.93	230.31	173.05	202.68	149.37	201.91	160.06	200.51	200.81	142.99	276.91	229	210.17	149.29	432.2	901.71	286.35	968.28	283.15	404.73	318.91	582.65	1063.02	612.85	476.56	360.42	472.76	410.86
TraesCS1A02G243900	0	0.86	0.83	0	2.91	1.62	0	0	0.7	0	0	0	0.75	2.67	2	7.9	1.19	6.06	0	0	3.72	0	0	0	0	0	0	0
TraesCS1A02G244100	6.18	10.28	9.08	12.33	6.83	8.86	22.49	13.67	14.88	13.38	12.42	11.22	9.03	8.93	11.84	2.65	19.14	6.07	10.16	14.7	17.39	16.62	0	8.86	16.29	12.2	6.96	10.46
TraesCS1A02G244200	6.17	6.85	4.97	2.24	1.95	1.61	8.25	10.94	13.46	12.35	9.11	9.49	6.02	12.51	9.87	7.94	28.7	4.55	12	16.17	14.65	6.4	17.74	5.54	15.12	14.64	7.54	5.98
TraesCS1A02G244300	83.76	92.51	47.99	42.59	36.06	67.69	79.37	24.6	56.61	21.61	61.18	50.85	66.94	67.83	0.99	3.97	0	4.55	11.98	0	7.34	12.79	14.78	4.43	4.65	1.22	11.06	1.49
TraesCS1A02G244400	12.35	12.87	6.62	19.08	8.77	8.88	1.5	10.94	19.09	11.33	18.18	15.51	13.54	7.14	12.93	17.19	9.55	24.28	14.74	11.74	0	7.68	13.31	12.2	22.06	38.98	11.73	13.46
TraesCS1A02G244600	83.68	30.05	53.73	46.1	18.44	68.87	59.4	44.64	28.83	19.58	47.66	54.85	68.98	39.15	65.62	31.56	50.98	31.82	3.66	24.82	29.03	42.16	14.78	33.34	23.08	37.57	40.24	38.89
TraesCS1A02G244700	155.22	189.12	132.42	120.87	128.9	146.33	171.28	184.02	175.9	146	172.38	134.61	154.36	142.08	119.75	117.97	122.17	87.99	145.23	123.58	140.22	71.68	111.14	149.27	121.14	139.23	109.89	107.52
TraesCS1A02G244900	77.26	63.22	78.21	86	115.22	76.86	133.36	93.28	41.16	71.89	102.7	88.36	94.47	65.07	79.52	69.1	93.04	89.6	113.5	86.82	72.87	53.35	29.1	67.54	56.12	62.46	79.72	75.39
TraesCS1A02G245000	626.26	528.15	559.27	403.2	468.89	531	409.1	415.51	467.63	503.9	454.8	413.76	494.62	519.35	378.33	314.11	329.23	326.66	340.55	369.41	357.1	343.68	305.85	383.59	353.09	352.64	376.45	357.61
TraesCS1A02G245100	7.86	5.15	1.64	0	2.84	4.07	5.07	6.32	8.2	4.1	5.64	1.68	1.48	10.54	10.79	2.58	0	0	0	5.72	6.03	1.26	5.88	1.12	9.02	2.38	7.36	5.96
TraesCS1A02G245200	4.38	5.88	6.65	8.88	5.47	1.57	3.03	7.95	8.77	5.91	5	0.87	4.46	0.9	4.27	0	7.06	3.03	5.51	4.43	4.97	6.23	4.49	4.38	9.42	0	5.18	5.87
TraesCS1A02G245300	222.29	205.57	220.2	191.59	147.29	217.42	172.54	157.66	206.21	135.82	192.92	189.02	173.89	231.38	170.61	201.31	196.19	304.99	174.57	149.95	161.01	168.98	227.67	163.83	164.06	152.54	188.86	204.72
TraesCS1A02G245400	14.99	3.43	12.41	0	7.8	3.22	8.24	6.38	0.71	0	9.1	0.86	10.53	2.68	9.88	3.97	1.2	1.52	0	8.81	3.67	1.28	4.43	0	3.49	0	5.23	1.49
TraesCS1A02G245500	120.37	110.44	101.23	45.07	71.84	38.61	61.29	93.23	51.69	80.86	82.86	94.7	73.44	72.8	264.76	186.77	65.04	89.77	134.77	56.18	56.64	171.71	205.74	189.17	126.51	167.34	150.68	155.5
TraesCS1A02G245600	109.37	89.96	123.33	114.32	146.26	112.8	103.43	75.64	123.21	110.12	100.94	67.28	95.57	167.89	78.07	68.82	78.89	100.13	71.05	99.9	95.34	104.95	122.7	65.34	44.18	74.39	88.34	79.2
TraesCS1A02G245700	8.82	13.7	23.19	53.73	8.79	24.93	32.34	18.23	36.21	37.03	38.99	24.21	36.92	13.41	17.65	7.96	22.78	60.71	28.71	27.98	42.75	24.33	22.18	32.07	17.49	47.67	21.83	23.9
TraesCS1A02G245800	3.53	1.71	0	0	12.67	0	0	7.29	5.66	5.15	6.61	7.76	3.01	3.57	3.97	11.9	2.39	0	2.76	0	0	6.4	7.39	14.41	3.48	12.19	1.76	0
TraesCS1A02G246000	0.88	3.44	0.84	0	33.74	0	0.74	0	1.37	0	0	0	1.5	0	0	0	1.17	0	50.94	0	1.04	1.26	0	0	0	0	0	0
TraesCS1A02G246100	0	0	1.67	36.38	264.9	25.35	31.05	0	62.16	0	0	0	0	47.8	0	0	0	16.85	239.04	2.97	32.05	0	40.29	0	0	0	0	34.5
TraesCS1A02G246200	36.99	28.34	26.45	23.62	23.29	38.1	26.71	23.69	58.32	12.37	36.95	47.11	14.24	21.35	69.79	32.85	37.91	34.85	63.93	17.51	58.18	34.49	112.29	12.23	17.3	24.22	49.99	23.93
TraesCS1A02G246300	7.94	5.14	6.62	34.73	35.12	39.46	58.52	1.82	30.47	4.12	0	7.77	2.26	21.44	0	0	10.77	12.14	43.42	26.46	13.72	0	0	0	2.33	0	0.58	14.94
TraesCS1A02G246400	235.44	290.54	524.66	155.87	898.29	285.52	282.08	206.86	303.4	325.29	146.27	279.15	194.78	766.63	128.96	87.25	175.46	86.46	149.23	126.21	138.96	84.45	109.38	91.97	103.33	115.72	136.2	144.98
TraesCS1A02G246500	67.04	100.21	85.26	35.85	34.14	97.44	47.26	101.16	124.72	206.82	67.89	68.19	38.39	156.34	20.71	55.63	66.99	27.31	32.33	54.39	44.83	52.49	53.22	48.71	46.54	31.73	39.39	56.78
TraesCS1A02G246600	160.53	216.72	115.06	243.16	202.86	278.68	233.22	234.22	341.47	268.57	262.4	431.45	337.2	280.48	205.28	350.88	447.28	417.25	276.08	380.66	389.1	290.57	394.71	259.07	353.61	334.29	317.26	248.06
TraesCS1A02G246700	66.99	54.89	96.79	56.12	92.44	50.09	70.9	72.9	51.52	66.94	58.56	67.08	80.39	65.98	66.86	69.94	111.94	59.14	129.54	42.49	64.8	66.5	42.86	65.45	74.15	64.45	63.71	83.72
TraesCS1A02G246800	138.44	193.71	87.72	135.7	116.9	130.68	114.45	239.66	119.5	234.71	394.12	161.09	221.08	119.58	126.05	226.02	124.11	72.81	99.47	46.95	115.09	176.56	237.98	166.23	190.38	187.57	196.57	94.17
TraesCS1A02G246900	634.23	639.81	626.66	845.89	616.52	735.99	728.46	697.19	631.42	891.07	675.68	805.32	875.51	681.66	610.32	374.83	847.04	552.32	646.62	771.82	857.02	405.81	496.73	452.74	586.46	534.52	449.42	611.16
TraesCS1A02G247100	79.4	96.75	67.06	239.65	68.33	82.87	66.86	37.37	32.63	73.04	33.98	42.33	148.38	39.33	4.91	22.54	7.19	171.49	41.63	33.84	36.47	3.84	19.22	5.53	25.63	15.88	6.34	8.96
TraesCS1A02G247200	71.41	112.32	71.98	20.2	37	29.87	23.16	68.34	19.78	64.87	89.15	101.55	51.86	35.68	40.82	66.03	71.52	4.55	16.55	5.86	27.71	93.38	14.78	69.85	67.26	55.98	47.61	32.89
TraesCS1A02G247400	0	0	0.83	5.6	5.86	3.22	0.75	2.74	2.84	2.06	0	0	3.01	4.47	0.99	6.63	0	0	0	0	0	1.28	0	1.11	5.82	3.66	0	0
TraesCS1A02G247500	1.77	3.43	2.49	12.33	1.95	4.83	6.77	2.74	3.55	6.18	2.49	6.05	3.77	5.37	0	1.33	3.6	3.04	0.93	7.36	0	1.28	5.92	1.11	10.49	1.22	0	2.99
TraesCS1A02G247700	35.29	19.7	21.52	16.8	17.56	22.54	24.77	28.25	9.93	3.09	19.88	25.91	11.29	27.7	51.2	26.5	25.14	10.62	36.05	41.18	33.79	19.2	32.52	29.88	12.81	31.74	35.83	25.4
TraesCS1A02G247800	20.29	39.39	51.33	90.73	39.03	76.47	56.3	28.25	32.61	38.07	73.73	30.22	85.84	32.17	15.75	21.2	95.76	12.14	8.32	14.71	12.79	25.61	50.27	18.81	20.96	23.2	24.27	10.46
TraesCS1A02G247900	137.18	169.55	178.83	225.95	302.89	293.84	353.78	180.8	278.37	205.52	150.5	227.93	202.34	278.5	181.96	127.45	149.01	202.55	197.84	206.14	163.35	134.72	153.33	104.24	118.23	154.9	164.5	165.03
TraesCS1A02G248000	6.1	5.97	27.96	11.27	13.09	4.03	5.81	0	0	6.08	6.45	16.83	11.83	65.03	2.19	0	8.08	1.5	0	0	0	0	0	0	16.96	0	2.05	1.48
TraesCS1A02G248100	35.29	20.55	48.84	67.21	47.81	57.15	28.52	41.92	24.1	34.98	76.21	50.08	35.39	51.83	21.66	31.8	11.97	25.8	4.62	41.18	15.53	37.13	10.35	35.41	18.63	7.33	8.09	17.93
TraesCS1A02G248200	81.12	43.71	90.2	43.74	85.72	64.54	97.23	37.36	38.18	51.47	74.35	73.21	61.66	77.63	62.56	55.51	81.13	51.57	61.69	39.61	42.37	65.25	22.17	53.2	68.48	65.76	56.79	34.38
TraesCS1A02G248300	21.99	8.6	1.65	7.89	2.9	21.97	22.1	20.03	23.76	23.73	20.43	16.2	13.46	14.19	44.2	31.39	42.4	80.22	3.63	68.28	20.99	22.96	28.06	18.95	41.27	14.46	14.21	16.46
TraesCS1A02G248400	345.84	440.11	274.05	258.7	250.85	391.85	305.72	276.15	325.59	279.82	392.03	288.54	333.65	308.37	306.75	422.89	209.6	450.73	271.01	211.87	272.69	331.64	402.14	319.75	293.53	221.08	293.51	330.19
TraesCS1A02G248600	30.87	22.27	23.18	25.77	25.36	27.38	33.76	23.7	24.1	36.01	33.95	23.31	29.36	38.42	20.7	42.39	22.73	48.56	12.01	22.05	31.09	30.72	79.83	48.7	36.07	42.71	42.27	22.41
TraesCS1A02G248700	36.99	0	26.45	3.37	3.88	37.3	0.74	0.91	0	3.09	0.82	139.56	2.25	684.78	6.07	0	13.03	0	0	8.75	0	1.28	0	1.11	42.65	1.21	3.62	0
TraesCS1A02G248800	139.4	216.63	149.03	109.75	143.49	218.85	141.98	130.33	158.19	173.86	150.85	180.56	121.26	184.13	147.46	114.01	188.05	81.95	148	119.18	103.05	108.84	87.23	111.75	136.29	156.35	121.65	103.09
TraesCS1A02G248900	20.27	22.3	17.37	72.95	48.66	65.43	16.42	31.89	15.53	12.36	36.29	24.94	13.52	17.83	25.94	44.87	15.48	80.36	128.64	48.35	22.21	37.09	54.68	44.37	52.14	42.56	17.1	41.86
TraesCS1A02G249000	23.82	32.55	17.38	43.7	26.33	29.8	27	26.43	15.59	26.75	37.25	35.38	19.57	38.41	61.19	181.4	55.01	236.69	64.63	74.95	34.79	84.48	66.52	96.32	123.3	73.2	61.48	97.13
TraesCS1A02G249100	0	6.85	2.48	28	1.95	26.56	21.04	8.2	6.39	5.14	2.49	2.59	0.75	7.15	5.9	9.28	5.99	7.59	12.03	17.66	30.09	5.12	4.44	3.32	3.5	7.33	0	4.48
TraesCS1A02G249200	10.59	6	6.62	3.36	3.9	12.08	6.01	11.85	2.13	3.09	7.46	6.91	3.77	3.58	2.95	0	0	9.11	0.92	1.47	4.57	7.68	0	1.11	3.49	14.66	0	0
TraesCS1A02G249300	36.13	29.17	30.6	34.81	37.93	42.85	46.96	41.91	28.91	38.11	31.31	30.07	38.3	37.43	79.07	67.24	35.69	56.09	35.78	38.06	44.57	42.19	75.37	67.7	99.53	82.62	69.92	53.83
TraesCS1A02G249400	215.87	209.52	238.1	186.69	229.07	265.92	241.62	171.16	181.21	171.49	235.28	215.92	211.61	231.61	146.68	131.8	135.29	143.5	118.78	133.09	156.52	131.06	150.53	143.37	140.86	106.65	138.34	158.76
TraesCS1A02G249500	0.88	0	0.83	0	0.97	0	0	0.91	0	0	0.83	0	0.75	0	4.93	2.65	1.2	0	8.3	1.47	0.91	0	0	8.85	0	4.88	6.96	1.49
TraesCS1A02G249600	684.79	871.56	646.81	1181.24	974.46	1426.87	1364.04	905.69	660.72	655.08	1123.98	750.15	761.44	841.23	556.38	696.12	340.23	639.77	634.96	787.55	805.82	650.79	690.16	632.58	738.45	756.94	628.58	680.33
TraesCS1A02G249700	0	0	0	1504.15	280.98	1601.28	1301.88	0	0	0	0	0	0	0	0	0	0	275.05	151.36	387.83	251.48	0	0	0	0	0	0	0
TraesCS1A02G249800	2.64	0	0	1.12	0	2.43	0	0	0	0	0	0	0	0	0	0	0	0	0	0	0	0	0	0	3.47	0	0	0
TraesCS1A02G250000	1.76	0	0	0	1.95	1.61	0	0	0	0	0	0	0	0	0	0	1.19	0	0.92	1.47	2.76	0	0	0	0	0	0	0
TraesCS1A02G250100	67.89	72.02	20.68	177.26	21.42	75.88	51.56	69.25	40.98	49.42	103.2	59.39	45.1	54.41	102.48	283.96	76.3	426.16	40.48	225.81	77.53	161.18	255.7	243.91	121.78	97.37	128.6	159.95
TraesCS1A02G250200	0	0	0	5.6	0.97	0	0	2.73	1.41	4.11	4.13	0	4.51	0.89	1.98	1.32	4.77	4.55	12.89	0	0.92	2.56	1.48	9.96	0	0	5.25	0
TraesCS1A02G250300	79.08	65.37	64.79	115.38	162.59	100.43	68.96	45.66	72.45	84.13	58.76	83.78	83.89	73.08	67.34	74.39	96.65	94.99	115.19	94.44	118.58	78.98	79.25	75.83	82.82	92.4	70.73	111.12
TraesCS1A02G250400	121.41	69.65	125.52	105.95	51.26	91.95	151.83	126.59	93.67	98.01	67.01	90.37	121.86	116.22	163.31	147.8	127.23	157.42	64.4	225.21	163	191.34	103.38	138.2	125	141.06	96.25	251.43
TraesCS1A02G250500	0	7.72	6.6	4.5	13.54	6.49	10.33	9.09	13.29	7.21	0	0	3.74	3.55	6.11	5.23	1.18	12.09	4.54	7.27	13.23	16.57	17.7	7.78	3.44	0	18.89	11.95
TraesCS1A02G250700	0	0	0	1.12	0	2.42	2.24	1.82	10.6	3.09	1.65	7.75	3.76	1.78	4.96	6.61	0	3.03	0	2.93	3.68	8.95	0	6.64	8.12	9.74	6.42	7.47
TraesCS1A02G250800	47.62	29.99	19.04	24.66	21.45	20.15	26.22	24.61	29.02	22.64	30.6	39.67	39.12	29.47	47.48	58.22	26.29	48.55	24.9	36.72	18.35	20.48	53.22	34.34	36.03	39.01	40.75	43.34
TraesCS1A02G250900	130.3	102.24	102.46	110.3	126.97	112.84	101.39	126.62	82.05	122.7	100.82	112.87	102.6	125.3	112.9	114.13	83.95	87.84	126.62	107.82	99.09	72.78	67.95	101.26	89.76	112.44	89.92	118.2
TraesCS1A02G251000	119.91	78.86	42.2	105.44	80.84	81.5	67.29	82.01	82.7	92.66	161.05	93.86	104.5	72.27	76.52	85.88	65.6	83.42	72.72	45.47	86.66	69.08	97.55	90.89	90.51	119.32	80.88	101.65
TraesCS1A02G251100	49.39	55.7	100.14	54.93	103.32	80.61	71.9	46.48	46.71	57.64	45.49	65.52	53.42	57.14	41.57	27.78	63.32	45.51	48.87	44.06	42.23	79.34	23.65	38.77	41.83	54.85	46.02	37.36
TraesCS1A02G251200	1642.41	1701.04	877	2192.37	716.54	1574.27	1281.2	1591.92	1493.96	1532.11	2344.18	1488.87	1240.86	1316.48	5369.04	12132.82	2510.2	7916.19	3572.14	6072.3	4426.75	6650.14	8865.3	7013.19	5782.77	5469.74	4082.71	6199.36
TraesCS1A02G251300	16.74	10.28	4.14	2.24	5.84	6.45	7.47	6.38	4.95	0	0	2.58	6.01	4.46	7.94	0	0	0	0	1.47	0	6.39	1.48	0	0	4.87	11.13	4.48
TraesCS1A02G251400	723.14	570.27	603.91	268.34	733.88	445.97	409.17	353.9	545.6	429.4	469.83	576.16	525.32	580.54	720.43	1179.4	536.88	1166.5	289.77	704.46	392.28	559.42	534.42	849.64	611.72	398.74	540.61	679.26
TraesCS1A02G251500	91.68	65.17	52.95	72.94	33.09	47.64	63.47	50.12	43.78	33.98	90.76	55.06	57.86	49.05	46.84	59.4	34.55	57.62	32.17	42.5	68.42	29.42	51.73	43.25	56.8	52.31	37.09	46.34
TraesCS1A02G251600	672.57	673.2	883.51	860.85	357.13	700.36	820.2	659.71	604.89	758.96	744.8	735.32	669.4	793.5	926.95	841.9	1101.59	823.36	468.58	943.52	916.41	681.65	700.55	770.92	1114.61	724.76	845.78	720.61
TraesCS1A02G251700	346.04	349.72	417.01	440.8	482.72	487.24	510.38	317.24	450.36	341.03	337.15	530.53	383.58	428.78	324.38	273.55	273.21	338.47	376.52	310.87	380.84	267.9	407.04	230.28	266.84	324.56	295.03	323.9
TraesCS1A02G251800	10.58	23.99	21.52	23.54	14.62	37.88	25.47	10.94	19.11	27.79	18.2	25.87	26.33	19.64	26.71	30.43	21.51	31.86	11.99	26.44	18.36	10.24	29.56	14.4	11.62	31.7	31.44	37.36
TraesCS1A02G251900	11.47	23.13	90.22	8.97	0.98	13.7	14.99	24.61	21.25	22.64	9.1	38.82	62.46	30.37	34.58	52.95	123.13	34.9	7.38	20.57	8.25	32	60.61	36.54	59.3	79.28	127.8	47.82
TraesCS1A02G252000	59.92	80.66	81.87	113.46	69.97	62.3	94.53	62.87	81.71	63.87	69.14	66.96	103.57	55.22	71.28	56.63	121.19	66.69	60.47	65.81	52.16	47.29	57.63	63.29	42.77	76.47	60.14	103.18
TraesCS1A02G252300	134.05	175.64	89.39	109.85	90.66	100.74	109.38	134.87	83.53	117.33	190.25	117.27	115.12	108.93	172.12	190.53	66.91	147.16	108.84	107.22	133.97	153.58	193.65	147.31	129.01	146.3	169.95	101.63
TraesCS1A02G252400	279.3	405.94	278.66	364.04	223.47	301.9	188.21	266.95	245.72	230.79	411.41	277.17	245.37	294.74	443.3	854.47	409.71	744.18	400.16	526.31	356.26	481.84	833.43	397.6	501.51	518.1	415.22	596.71
TraesCS1A02G252500	0.87	0.85	0	7.87	5.52	4.79	2.97	2.66	2.7	7.96	5.76	0	4.45	0	0	3.94	0	3.03	5.46	7.31	4.15	5	0	6.66	4.62	3.62	5.51	5.94
TraesCS1A02G252700	318.35	452.84	131.17	354.41	151.48	291.52	165.22	311.4	288.56	368.13	539.96	272.28	385.93	258.51	361.44	1143.92	253.85	699.08	358.21	356.71	340.37	619.87	1036.63	756.82	502.74	521.49	663.07	587.55
TraesCS1A02G252900	1.74	0	0	6.69	6.37	0	0	0	0	3.94	0	1.71	7.38	5.34	3.3	0	0	9.06	16.38	0	0	0	0	5.5	0	7.24	11.55	44.28
TraesCS1A02G253000	48.44	42.93	31.41	51.73	67.93	40.53	67.53	64.68	45.68	46.38	71.45	64.24	43.48	56.04	56.62	56.51	63.99	37.88	62.11	46.7	54.41	29.38	32.51	81.15	57.66	79.94	65.01	64.32
TraesCS1A02G253200	264.12	169.88	300.5	20.12	365	239.02	389.58	183.56	290.09	55.39	35.54	562.18	172.17	313.74	1.97	1.33	19.23	3.05	0	7.38	14.54	5.14	7.42	2.22	0	11.03	10.4	7.5
TraesCS1A02G253400	2289	1787.1	2114.4	2426.66	2695.43	2042.05	2619.53	1829.18	2615.75	1558.7	1156	5744.31	1808.19	3995.05	2294.28	3865.08	2555.12	4710	955.54	2809.09	1646.09	1869.55	3070.94	2759.87	1945.7	1135.32	2162.52	2285.69
TraesCS1A02G253600	0	0	13.26	3.36	2.93	18.52	1.5	0	0	0	0	1.73	0.75	1.79	0	0	26.38	0	3.7	0	0	0	0	0	2.33	0	0	0
TraesCS1A02G253900	41.45	70.22	81.11	44.8	0	70.03	85.52	77.45	113.38	81.27	67.07	106.16	84.3	64.32	73.9	143.04	399.58	28.83	0	107.31	59.42	81.92	88.69	32.09	80.29	63.46	59.6	35.86
TraesCS1A02G254000	165.8	139.59	115.04	161.31	0	101.45	140.24	205.92	105.56	76.13	139.9	132.89	107.62	122.36	312.58	358.83	297.81	253.34	0	195.47	94.22	142.06	212.84	261.2	304.77	156.16	196.38	197.21
TraesCS1A02G254100	79.37	80.5	81.94	59.37	19.51	70.85	109.5	87.47	91.39	77.16	61.26	0	79.78	72.35	54.23	19.86	96.88	25.79	12.93	26.46	57.63	33.28	20.69	29.88	53.51	0	47.5	65.74
TraesCS1A02G254200	1097.62	741.39	1574.05	503.85	978.32	851.75	820.81	612.46	588.35	482.43	398.02	719.09	704.39	1310.69	698.98	440.32	454.19	390.06	539.61	549.05	503.59	466.14	348.92	494.43	477.82	355.59	529.31	349.59
TraesCS1A02G254400	394.16	416.52	292.95	629.1	278.65	367.78	359.91	343.55	457.59	471.46	476.84	277.43	434.68	268.64	638.76	1196.44	775.86	1468.3	615.39	887.9	552.09	768.99	968.2	1065.99	811.62	702.9	901.22	819.08
TraesCS1A02G254500	77.64	81.34	91.08	125.42	88.83	105.39	103.69	131.24	78.05	9.26	48.91	57.03	137.84	130.51	79.59	145.85	86.26	154.8	48.11	104.49	147.65	169.03	164.11	26.55	53.59	26.88	82.38	138.95
TraesCS1A02G254600	8.93	20.24	16.08	38.9	10.98	23.2	65.1	35.35	32.87	9.73	29.79	30.16	16.38	6.03	126.92	168.01	86.1	165.32	135.61	215.89	197.34	63.84	77.44	135.09	109.07	186.38	183.01	157.52
TraesCS1A02G254800	0	0	0	0	5.87	0	1.5	0	0	0	0	0	0.75	4.48	0	0	0	0	0	0	0	0	0	0	0	0	0	0
TraesCS1A02G255000	346.64	315.24	276.47	281.28	237.96	296.44	330.65	295.27	333.63	348.85	315.34	275.23	307.83	298.33	321.87	332.3	322.85	239.72	299.11	255.7	305.91	296.96	212.88	373.13	269.82	337.9	299.47	313.82
TraesCS1A02G255100	1877.44	2204.94	2020.14	1315.19	1878.85	1539.25	1057.75	1388.81	2177.63	3136.31	1193.73	962.69	1156.84	2822.53	301.23	322.68	323.6	203.27	565.9	378.75	283.12	413.32	651.88	213.83	367.04	136.48	256.18	324.33
TraesCS1A02G255200	11.47	14.56	17.38	6.72	11.71	18.52	12.75	20.96	25.51	26.75	21.53	8.63	18.07	6.25	5.92	6.62	5.98	7.59	21.24	11.76	9.15	24.32	17.74	7.75	17.45	3.66	12.75	8.97
TraesCS1A02G255300	173.81	203.77	172.22	135.5	187.43	182.62	94.67	245.16	299.41	283.92	128.49	165.9	183.04	284.27	248.59	259.88	206.05	238.27	180.41	220.74	126.69	284.27	280.91	185.86	173.59	133.16	191.27	137.45
TraesCS1A02G255400	981.72	1394.56	757.4	712.68	1057.2	1052.76	331.44	553.18	1437.35	2657.99	887.33	408.14	438.05	1541.71	254.66	320.41	249.94	300.42	329.61	207.22	108.96	716.82	1744.42	277.9	291.95	81.74	184.48	125.53
TraesCS1A02G255800	686.37	821.18	320.41	484.95	222.52	605.95	170.48	448.4	571.65	1222.18	413.52	213.36	704.16	466.54	60.98	361.85	120.95	386.98	38.84	151.53	33.76	129.32	257.25	137.2	118.79	28.09	54.82	65.74
TraesCS1A02G255900	218.78	244.06	193.73	164.66	242	165	151.65	210.53	214.84	281.9	165.69	171.85	220.63	219.83	221.5	200.09	183.16	174.51	208.91	180.91	191.77	207.41	235.07	172.64	174.64	178.26	184.31	165.85
TraesCS1A02G256000	7.92	3.42	4.96	0	2.92	0.81	1.49	0.91	0	3.08	0	0.86	5.26	0	0	0	1.19	0	0	0	1.84	0	0	0	0	0	1.75	0
TraesCS1A02G256100	59.86	34.02	47.42	2.32	49.2	3.33	3.11	48.41	35.76	22.93	36.96	63.65	36.88	37.25	52.36	50.12	39.67	0	39.46	9.14	5.66	52.12	64.48	56.45	44.6	29.07	63.06	30.92
TraesCS1A02G256200	21.17	34.26	22.35	25.77	34.15	33.01	37.52	25.52	36.86	26.75	38.92	35.39	45.92	20.55	44.35	41.07	56.24	57.66	24.95	32.35	40.22	43.53	59.13	47.6	33.75	39.06	36.46	50.8
TraesCS1A02G256300	639.05	705.37	747.08	726.57	687.45	680.51	622.83	601.73	676.87	691.54	767.57	682.93	710.79	756.48	567.27	591.67	634.64	595.62	570.91	605.16	676.19	544.25	542.6	634.96	595.88	618.76	595.95	558.57
TraesCS1A02G256400	387.88	259.07	360.23	230.55	271.42	248.75	283.57	283.67	331.74	294.02	213.81	289.34	236.36	250.88	318.59	313.42	416.43	208.63	261.61	349.46	343.36	280.63	207.69	239.72	299.76	424.9	300.71	272.12
TraesCS1A02G256800	59.1	47.1	47.19	19.04	30.25	22.54	26.27	32.81	21.98	31.9	35.62	29.36	39.15	26.81	41.37	29.15	14.36	9.1	18.48	8.82	21.93	24.32	1.48	24.35	19.79	47.61	20.82	26.9
TraesCS1A02G256900	4.41	3.43	0.83	3.36	2.93	3.23	2.25	1.82	1.42	4.12	5.79	3.45	6.02	0	4.95	2.65	3.59	0	1.85	4.41	0.92	5.12	1.48	1.11	2.33	0	0	1.5
TraesCS1A02G257000	4.41	0	10.76	6.73	0.98	5.65	53.93	5.47	21.24	16.48	7.44	14.66	1.51	8.04	0	2.65	51.37	0	3.69	8.81	17.48	5.12	23.66	1.11	16.27	3.66	10.51	5.98
TraesCS1A02G257100	2.61	0	3.32	1.12	1.82	0	0	0.88	0.67	0.98	2.48	0	0.74	0	1.1	3.96	1.17	6.06	3.67	0	0	0	5.95	3.3	1.17	0	4.72	0
TraesCS1A02G257200	29.99	85.65	30.63	49.3	503.34	238.36	41.26	19.14	85.74	86.43	33.12	48.33	8.28	482.42	4.93	3.97	178.25	12.14	2.77	1.47	11.89	3.84	10.35	11.07	195.47	2.44	16.8	14.94
TraesCS1A02G257300	261.14	462.39	442.11	349.43	672.46	562.49	352.24	186.83	537.62	439.28	498.05	254.82	249.28	566.65	60.98	74.23	191.6	130.51	356.97	111.81	96.71	99.87	144.89	68.6	334.25	51.29	94.62	71.72
TraesCS1A02G257400	255.83	206.39	442.91	91.85	182.46	274.48	47.29	31.9	7.8	122.43	201.3	222.78	336.57	313.65	5.91	2.65	5.98	3.03	19.41	8.82	11.87	0	4.44	4.43	8.15	1.22	19.07	8.96
TraesCS1A02G257500	57.32	62.56	33.1	12.33	66.27	41.12	11.23	76.55	50.94	254.24	52.08	33.61	25.57	51.77	98.09	62.16	117.02	16.69	153	4.4	144.31	331.42	133.04	90.85	78.99	41.43	27.43	22.42
TraesCS1A02G257600	4.42	1.72	0	0	0	0.81	0.75	0	0	2.06	3.31	1.73	0.75	1.79	0	0	0	0	0	0	0	1.28	0	0	1.16	0	0	0
TraesCS1A02G257700	6.18	3.43	6.63	0	9.76	2.42	0	0	0	3.09	2.48	0	0.75	38.42	0	0	0	0	0	0	0	0	0	0	0	0	0	0
TraesCS1A02G257900	105.86	83.07	82.79	81.77	64.4	95.79	164.38	123.03	73.02	139.93	104.37	97.57	74.54	67.91	169.4	92.75	173.55	153.26	135.86	251.47	321.59	113.94	153.75	152.73	157.15	103.77	84.41	134.48
TraesCS1A02G258000	95.58	131.79	43.55	86.19	108.59	66.63	39.51	120.65	84.29	91.19	202.62	90.03	81.43	107.09	184.91	449.33	60.66	75.39	130.54	85.99	70.82	304.58	541.5	233.89	164.28	179.41	272.59	262.12
TraesCS1A02G258100	187.03	164.42	182.97	119.85	143.45	183.51	229.75	164.96	122.67	168.73	142.51	224.54	184.49	164.44	196.84	151.07	204.72	110.78	114.64	122.08	104.99	112.67	76.88	123.94	112.94	120.88	153.06	103.1
TraesCS1A02G258200	1113.74	907.55	1110.6	631.28	1132.29	586.25	577.06	913.11	671.31	1077.72	772.02	734.21	831.85	956.85	1028.95	1192.69	852.45	679.57	735.35	654.66	402.78	885.47	736.13	960.62	939.54	724.96	871.79	971.51
TraesCS1A02G258300	206.46	116.44	168.08	170.2	131.8	222.01	245	200.51	130.57	149.16	138.46	162.47	146.14	180.59	143.38	132.61	57.51	112.31	84.21	132.46	80.17	131.9	104.97	105.09	130.51	118.52	139.89	70.22
TraesCS1A02G258400	181.63	119.15	234.17	183.95	122.73	115.38	171.99	286.14	106.03	109.13	141.25	198.94	115.79	160.61	295.03	199.53	232.62	171.39	273.43	217.11	232.23	221.33	60.6	227.22	268.07	393.3	176.32	257.1
TraesCS1A02G258500	0	0	0	0	0.97	0.81	0	3.65	0	2.06	4.13	0.86	0	0	0	0	0	0	0	0	0	0	0	0	0	0	0	0
TraesCS1A02G258700	6.18	3.43	3.31	0	4.88	3.23	8.24	3.65	4.25	5.15	12.41	3.45	6.02	0	2.97	0	9.56	6.07	3.69	5.88	8.27	0	11.83	4.43	3.49	1.22	0	7.48
TraesCS1A02G258800	153.47	201.32	97.67	314.91	126.77	178.84	183.67	270.67	315.88	231.54	184.55	160.46	292	191.13	84.94	59.57	62.17	136.55	48	96.98	161.25	83.2	36.96	26.57	60.47	48.79	57.49	46.33
TraesCS1A02G259000	92.57	120.02	124.94	99.84	90.56	105.73	106.13	108.44	122.25	126.64	89.18	105.03	103.74	103.48	85.52	77.94	84.66	43.98	111.34	70.39	105.17	140.72	112.33	74.28	103.24	109.55	106.8	91.18
TraesCS1A02G259100	5245.83	212.61	1043.02	2048.69	4165.03	11.3	625.59	2566.38	2222.32	327.39	2288.38	8448.35	400.43	7823.51	1355.25	56.75	427.63	617.06	1032.09	0	301.38	757.01	626.55	83.16	1682.66	5211.36	84.77	1944.58
TraesCS1A02G259200	245.23	286.92	284.77	207.26	273.15	347.84	228.84	243.33	528.71	471.25	253.4	216.67	130.24	309.13	325.29	343.07	241.69	242.78	333.51	308.75	209.4	449.34	539.6	323.22	318.86	195.28	246.04	210.69
TraesCS1A02G259300	27.78	16.87	30.15	27.58	20.16	34.1	39.11	36.78	69.72	25.32	23.62	28.02	15.56	11.43	42.78	43	41.19	37.34	53.61	47.73	40.59	51.66	36.38	29.43	36.63	46.83	51.13	31.49
TraesCS1A02G259400	67.92	54.83	68.7	62.76	50.71	57.2	70.47	78.37	133.15	55.57	48.83	77.64	51.93	76.81	134.32	108.55	90.87	81.93	154.15	98.45	98.95	110.08	152.27	100.76	103.5	167.11	142.26	110.58
TraesCS1A02G259500	76.26	184.54	70.74	64.51	105.72	161.38	97.82	93.25	183.32	231.95	131.81	75.56	59.12	85.26	78.98	85.64	92.86	18.56	58.85	138.83	51.55	58.52	67.56	49.44	72.94	52.32	66.85	69.75
TraesCS1A02G259600	436.67	704.81	505.83	257.64	521.05	271.27	264.23	332.65	758.6	746.95	684.24	316.04	312.48	413.73	379.12	386.9	691.85	268.59	531.46	298.55	220.15	281.66	319.33	285.53	474.97	216.09	319.65	330.22
TraesCS1A02G259700	280.72	490.14	149.96	678.23	263.36	311.88	344.43	478.79	419.94	424.27	698.38	426.48	268.73	361.74	640.99	1306.91	370.88	893.92	740.95	906.65	696.76	858.88	1473.42	809.9	850.6	892.84	763.77	1127.92
TraesCS1A02G259800	0	3.43	0	1.12	0.98	8.05	2.25	0	0	0	0	2.59	0.75	0	0	0	1.2	0	0	0	4.57	0	0	0	0	0	0	1.49
TraesCS1A02G259900	21.17	8.56	39.74	0	13.67	3.22	0	5.47	7.1	22.63	11.61	15.55	10.55	22.35	15.71	7.96	37.14	1.52	12.96	8.83	4.55	20.49	19.22	12.17	13.98	14.66	10.94	13.45
TraesCS1A02G260000	5.28	0	2.48	6.72	0.97	4.03	0.74	0	0	3.08	0	3.43	2.25	0	0	1.32	0	7.57	0	0	5.54	0	0	1.11	0	0	2.35	1.49
TraesCS1A02G260100	84.64	93.44	76.13	100.95	117.84	96.83	85.98	83.84	122.98	105.01	104.89	91.28	111.27	88.33	85.46	120.23	70.37	142.57	85.6	95.34	96.8	81.88	103.47	133.02	64.98	88.88	92.03	119.58
TraesCS1A02G260200	44.23	55.36	30.81	58.16	51.04	56.89	45.43	43.29	60.67	58.95	82	30.36	47.7	41.24	57.06	33.72	25.59	72.84	51.98	30.49	39.73	31.28	52.68	48.08	40.06	37.92	52.4	12.17
TraesCS1A02G260300	206.95	248.9	141.53	142.61	198.88	195.4	171.58	217.59	214.28	244.07	264.95	202.13	205.85	187.27	132.03	87.24	87.16	88.18	182.73	91.13	91.86	118.65	125.98	169.69	140.62	236.51	178.23	94.27
TraesCS1A02G260400	40.35	47.12	31.37	27.94	67.99	49.34	44.75	41.84	28.22	44.32	47.71	38.7	49.59	56.1	70.09	58.01	32.06	50.15	49.59	22.05	47.38	32.14	53.15	62.16	54.51	34.17	51.48	77.58
TraesCS1A02G260500	9.71	8.49	0	3.36	2.92	4.83	3.01	4.56	2.84	5.15	19.09	3.46	3.02	1.79	7.85	1.33	2.4	10.63	12.04	0	1.82	5.13	4.44	3.32	9.33	4.89	7.47	5.98
TraesCS1A02G260600	0.88	1.72	2.48	3.37	3.88	4.86	0.74	0	0.7	0	2.46	0.86	0	1.78	3.03	0	1.18	3.03	0.91	1.46	4.69	2.55	0	2.22	2.3	10.89	0.6	1.49
TraesCS1A02G260700	43.79	48.99	32.99	32.85	35.99	35.89	53	50.58	41.03	63.52	27.47	34.58	40.08	44.92	72.8	113.58	71.92	93.47	75	73.14	86.15	111.01	91.36	88.45	53.16	106.1	89.11	79.09
TraesCS1A02G260900	945.42	1129.62	1118.68	851.95	1082.27	1035.74	968.3	1056.96	1110.1	1065.01	808.52	1030.72	1058.54	1208.05	828.77	531.61	746.47	662.33	727.77	692.84	864.01	634.2	652.73	622.75	624.98	730.37	714.63	671.78
TraesCS1A02G261000	518.05	559.17	757.4	452.57	465.94	546.57	600.68	658.85	535.94	529.76	534.44	695.07	583.02	617.93	698.53	576.94	921.44	426.17	610.11	577.25	635.58	534.81	461.04	601.01	550.99	542.34	694.54	504.9
TraesCS1A02G261200	0	0	0	0	0	1.61	0	2.72	2.8	1.03	0	0.85	0	1.77	1	0	1.18	3.02	0	0	3.72	3.82	0	2.21	0	2.42	0.59	2.98
TraesCS1A02G261300	0	0.86	0	0	0	0	0	1.82	3.54	0	0	0	0	0	0.99	1.32	2.39	3.03	0	0	0	1.28	0	1.11	2.32	0	0	1.49
TraesCS1A02G261400	244.34	511.36	339.4	160.23	341.39	372.06	212.27	200.5	547.01	633.85	286.46	327.95	294.33	506.52	38.47	197.32	555.03	56.14	54.49	192.56	70.46	79.37	177.4	47.6	101.22	21.96	62.59	62.76
TraesCS1A02G261600	3.53	11.14	1.66	2.24	3.9	5.64	3.75	3.65	8.51	5.15	9.11	2.59	4.52	10.73	2.95	3.98	2.39	6.07	3.7	0	0	6.4	2.96	2.21	2.33	7.33	4.62	0
TraesCS1A02G261800	78.49	51.41	91.04	21.3	70.19	94.3	71.16	49.21	33.98	27.79	28.12	121.58	73.73	82.15	40.56	51.6	20.31	18.2	21.21	52.87	20.19	21.76	31.04	23.26	22.08	51.2	50.07	32.88
TraesCS1A02G262000	0	5.11	1.64	0	0	4.83	0.72	2.68	0	0	1.61	2.52	1.48	0	0	0	3.46	4.5	8.01	7.15	4.08	2.5	0	4.44	0	0	1.36	0
TraesCS1A02G262100	349.24	442.99	308.11	776.67	206.11	467.25	330.89	504.13	399.52	562.66	503.95	368.03	325.91	406.08	848.5	1442.94	449.16	1595.76	908.63	1175.24	850.81	1258.67	1558.04	1192.17	989.69	1037.16	800.99	1249.38
TraesCS1A02G262200	81.06	66.08	106.68	78.64	69	76.87	77.4	81.09	61.27	54.6	88.07	72.1	82.55	65.01	86.38	79.02	85.53	98.52	124.58	59.95	82.93	97.14	75.36	88.84	104.03	120.15	123.93	74.77
TraesCS1A02G262300	610.41	1032.95	447.85	624.06	716.01	1418.84	445.62	504.89	774.56	1189.47	675.67	388.42	435.12	1186.42	279.04	399.99	303.88	1427.83	183.82	467.5	306.41	331.56	558.82	308.84	309.51	97.63	213.72	198.74
TraesCS1A02G262400	519.47	536.94	428.88	516.55	745.46	605.48	598.96	661.32	506.47	593.87	774.02	581.61	683.08	572.38	601.63	784.71	469.53	833.05	693.49	556.71	637.42	720.17	586.49	971.34	745.9	703.86	573.96	571.53
TraesCS1A02G262500	148.88	145.93	150.48	207.93	259.3	209.74	240.06	185.86	163.93	181.36	239.28	191.23	225.03	154.88	114.84	135.52	128.15	166.7	139.97	131.5	220.56	172.51	174.36	178.87	188.22	244.94	122.7	133.11
TraesCS1A02G262600	64.36	54.01	73.64	109.94	79.85	60.53	122.58	102.06	107.41	87.51	67.71	81.79	106.74	78.5	116.35	80.58	109.7	56.11	90.18	89.46	95.95	61.4	57.64	110.86	64.96	63.3	95.06	58.3
TraesCS1A02G262700	9.68	0	0	0	2.91	2.42	5.96	0.91	4.93	6.16	0	10.3	3	0	4.97	0	0	0	0	0	2.77	0	0	1.11	2.31	7.28	1.76	1.49
TraesCS1A02G262800	32.48	43.07	26.38	32.83	21.1	24.53	25.5	33.61	31.8	38.16	35.65	22.84	24.56	26.48	16.96	24.63	18.66	30.2	21.52	24.49	43.34	35.57	16.23	39.18	28.39	16.75	20.09	32.91
TraesCS1A02G263000	806.88	717	737.26	581.97	507.67	679.68	810.9	941.54	835.96	885.29	717.97	652.1	535.84	677.68	1021.11	784.5	827.35	455.73	1070.36	772.18	794.62	693.13	510.53	870.83	915.5	1690.05	731.44	1058.98
TraesCS1A02G263100	0	3.45	1.66	0	0.97	2.44	0	1.83	0	6.21	3.3	0	0	6.25	0	0	0	0	2.75	0	0	0	0	0	1.16	0	0	0
TraesCS1A02G263200	41.47	56.51	36.43	50.4	53.68	40.23	48.07	72.91	61.71	46.29	62.15	60.47	48.95	39.33	90.48	83.51	82.63	89.54	124.85	61.79	94.88	74.26	56.18	123.92	71.05	69.61	80.19	74.71
TraesCS1A02G263300	168.18	215.04	218.5	387.45	289.46	321.62	287.48	176.34	243.01	358.1	189.9	193.1	178.93	258.12	177.72	282.75	247.15	573.03	201.82	345.59	392.85	328.35	243.17	200.43	240.84	132.36	155.91	276.18
TraesCS1A02G263400	4.41	7.71	9.11	10.08	28.31	4.83	15.78	22.78	14.19	5.14	29.02	12.96	18.08	9.83	20.63	10.61	23.96	4.55	20.36	14.72	8.2	24.33	20.7	14.38	26.8	21.99	17.85	35.86
TraesCS1A02G263600	169.32	179.91	230.9	17.93	5.85	41.1	17.98	449.25	850.85	1.03	204.3	519.08	170.78	258.93	344.17	120.4	45.4	0	1.84	0	12.84	140.77	73.91	0	357.96	321.85	154.78	824.89
TraesCS1A02G263700	1329.51	1337.4	982.95	491.38	1482.01	1565.87	433.44	574.99	365.28	1151.08	615.92	374.46	390.12	2115.02	34.82	9.25	13.12	47.01	21.16	29.33	15.69	72.91	127.11	13.3	27.84	2.43	18.2	31.39
TraesCS1A02G263800	129.47	100.69	148.96	87.78	88.84	116.78	95.9	78.63	93.85	57.9	85.46	85.1	93.88	70.59	69.15	46.64	83.08	60.26	37.5	66.56	41.82	60.49	34.18	60.05	50.48	49.11	68.35	38.36
TraesCS1A02G263900	0	0	4.14	0	3.9	0.8	0	1.82	0	0	0	6.04	0	1.79	0	0	25.12	0	0	0	0	0	0	0	1.16	0	1.16	0
TraesCS1A02G264000	0	0	0	0	0.99	0.82	0.76	4.63	0	0	0	0	0	0	0	1.35	5.49	0	0	0	0	0	3	0	0	0	0	0
TraesCS1A02G264100	189.27	139.29	173.16	148.38	168.46	164.05	166.14	149.2	194.43	151.27	151.5	137.49	148.03	197.58	116.56	166.93	154.94	154.81	116.93	174.69	124.7	165.2	176.03	105.82	168.27	127.75	121.16	150.83
TraesCS1A02G264200	11.46	7.71	0	10.09	19.49	5.64	9.73	15.49	14.15	7.21	14.88	13.79	9.78	1.79	14.87	2.64	7.16	6.07	10.13	8.81	23	29.43	0	23.27	15.1	6.09	9.35	7.47
TraesCS1A02G264300	31.72	9.44	4.13	5.62	12.63	10.53	10.41	9.11	4.93	18.55	10.69	10.29	1.5	0.89	22.15	27.63	17.8	25.76	7.32	20.46	19.62	14.06	25.12	22.22	10.39	14.55	5.38	23.93
TraesCS1A02G264400	37.05	32.54	15.73	21.28	13.66	25.76	9.76	36.45	61.69	53.5	12.43	13.82	22.59	24.13	26.58	30.48	59.86	47.04	16.64	23.53	12.78	10.24	36.96	18.81	6.99	13.43	16.75	17.93
TraesCS1A02G264500	135.84	152.47	38.91	115.41	71.2	92.62	184.51	74.73	148.08	75.12	93.55	81.12	100.11	135.78	435.08	668.74	145.92	499.19	236.41	280.75	166.57	602.92	594.29	448.36	354.82	192.78	510.7	268.98
TraesCS1A02G264600	0	0.86	1.66	3.36	0	0	0	0	0	2.06	0.83	3.45	1.51	0.89	0	9.28	2.39	4.55	5.55	0	0.92	0	0	4.43	0	3.66	0	0
TraesCS1A02G264700	99.66	100.25	127.46	91.92	86.75	88.67	71.9	88.4	100.5	134.83	88.49	75.01	104.57	91.96	107.88	97.9	119.46	109.23	130.02	60.21	89.98	116.46	96.09	125.17	139.44	65.83	99.61	118.07
TraesCS1A02G264800	0	0	0	0	0	0.8	0	0	0.71	1.03	0	0	2.26	0	6.87	0	4.79	0	10.17	7.35	14.57	0	0	0	4.66	6.11	3.45	5.97
TraesCS1A02G264900	132.28	86.55	197.8	88.57	204.68	145.11	163.24	87.49	40.34	85.43	91.78	118.1	109.83	192.83	124.77	100.53	151.69	59.16	131.84	140.96	159.83	108.77	28.09	130.72	110.37	192.57	148.07	136
TraesCS1A02G265000	47.47	62.28	64.77	43.01	41.83	44.19	41.18	39.05	43.84	30.75	54.52	37.89	72.06	48.34	40.71	42.28	33.43	95.27	34.61	74.79	69	15.53	16.44	19.01	26.7	38.96	28.69	28.29
TraesCS1A02G265200	104.9	90.05	105.89	84.18	70.06	87.24	98.51	81.1	24	46.34	61.86	178.03	44.33	65.98	50.89	42.23	126.24	7.58	49.61	39.56	41.66	31.97	25.13	57.68	63.73	60.8	68.42	23.92
TraesCS1A02G265400	144.71	36.84	0	41.47	44.88	63.64	68.28	83.87	43.95	64.84	38.1	212.38	0	0	41.43	1.32	0	3.04	12.93	22.06	9.15	43.54	1.48	7.75	4.66	130.61	0	0
TraesCS1A02G265600	1175.71	784.7	4516.71	885.29	1574.99	1599	1057.79	1254.26	188.73	841.26	329.01	5645.53	1826.43	3686.1	66.41	11.77	515.33	0	434.17	48.06	119.84	59.8	23.7	35.39	467.8	191.45	60.44	196.97
TraesCS1A02G265700	275.2	236.84	1102.48	213.98	778.39	609.02	508.46	169.69	22.14	237.63	110.9	1924.19	354.1	1310.97	31	6.55	54.61	0	58.11	13.13	22.72	8.71	8.9	13.26	24.23	51.81	14.4	22.22
TraesCS1A02G265800	139.85	24.56	1001.9	64.11	1922.16	206.26	286.93	97.66	7.42	140.62	5.75	644.63	129.17	615.8	0	0	11.63	0	5.44	2.92	3.11	0	1.48	8.88	1.15	0	0.69	1.48
TraesCS1A02G265900	802.22	370.91	1042.28	394.42	487.26	713.15	1016.35	729.26	78.51	228.75	317.14	2360.34	581.89	876.49	313.34	17.03	432.32	9.07	561.25	354.5	797.46	95.87	4.45	99.46	385.43	501.35	375.81	414.8
TraesCS1A02G266000	42.34	163.63	55.46	104.23	240.85	96.68	84.7	483.92	364.01	1686.69	16.55	80.22	179.11	134.86	15.81	7.94	101.61	40.96	171.66	193.94	1236.36	812.76	453.84	315.59	69.77	131.72	18.59	515.57
TraesCS1A02G266100	0	0	0	0	2.93	0	0	0	0	7.21	0	0	0	0	0	0	0	0	0	0	0	0	0	0	0	0	0	0
TraesCS1A02G266200	0	0	0	0	0	0	0	0	0	0	2.49	0	0	0	0	0	0	0	0	0	0	0	0	0	0	15.9	0	0
TraesCS1A02G266300	674.06	710.01	836.74	626.93	831.31	691.51	763.05	613.93	990.55	883.91	639.18	639.73	673.4	683.7	646.63	425.21	602.93	531.69	673.38	706.13	657.34	552.63	684.63	535.32	492.68	526.02	641.69	512.63
TraesCS1A02G266500	74.09	83.1	109.26	91.9	107.26	87.82	101.18	62.88	70.81	55.57	62.89	58.66	81.27	125.92	37.55	26.47	39.45	63.72	45.22	36.73	51.33	42.24	48.78	24.36	53.48	42.69	25.57	34.37
TraesCS1A02G266600	58.05	20.47	84.93	25.95	55.4	82.57	20.41	19.06	6.43	16.4	28.06	678.64	13.65	142.41	24.51	44.04	53.66	39.74	27	11.85	10	11.61	7.36	35.27	13.92	8.61	16.69	34.23
TraesCS1A02G266700	0	0.86	2.49	1.13	0	0.82	0.74	1.83	0	2.07	0.82	3.42	2.25	0	0	0	0	4.56	0	0	0	0	0	0	0	0	0	0
TraesCS1A02G266900	754	620.4	1178.51	257.86	766.04	709.46	324.95	457.47	354.5	742.11	269.54	324.96	248.24	1068.58	173.32	161.36	177.95	175.97	185.29	205.55	113.93	184.27	94.61	155.09	166.13	156	152.2	215.22
TraesCS1A02G267300	160.28	188.09	250.44	134.98	160.05	150.85	104.54	113.87	136.23	191.73	125.58	150.67	135.64	194.75	116.51	106.39	140.9	84.84	129.58	125.44	116.55	118.78	97.51	118.99	131.37	142.84	107.48	112.2
TraesCS1A02G267600	0	0.86	0	0	0.97	0.81	0.75	0	0	0	0	0	0.75	0	15.86	18.48	0	12.12	8.28	2.93	5.52	6.39	17.72	5.53	22.03	6.08	11.1	7.46
TraesCS1A02G267700	4.41	5.14	5.8	6.72	28.31	2.41	5.26	6.38	13.48	3.09	4.97	7.78	3.77	0.89	4.91	1.33	0	6.07	1.85	13.24	1.82	8.96	16.26	9.96	8.15	8.55	1.15	0
TraesCS1A02G267800	7.92	32.58	88.41	7.86	9.71	3.23	7.44	4.55	3.52	3.09	2.47	13.73	3.75	60.52	3.01	6.58	1.19	0	6.41	0	2.79	5.11	1.48	0	0	0	1.78	1.49
TraesCS1A02G267900	126.24	589.48	201.59	281.46	126.74	141.01	206.53	196.95	268.41	280.17	317.41	223.68	635.89	260.86	171.99	224.08	307.88	313.13	129.04	239.22	181.51	138.58	116.9	176.7	261.8	166.36	207.31	209.34
TraesCS1A02G268400	1.76	0	0	49.43	4.86	4.05	12.64	188.54	16.89	14.42	9.05	37.74	3.75	14.24	29.15	0	4.75	28.79	71.4	83.3	88.59	52.39	35.45	21.1	54.29	93.39	2.39	37.38
TraesCS1A02G268500	59.09	56.5	49.66	90.71	66.33	86.1	70.54	112.07	76.55	82.28	81.16	60.43	57.21	47.35	179.15	279.5	94.54	376.22	95.17	169.08	112.32	167.79	184.74	253.36	206	59.8	138.09	147.88
TraesCS1A02G268600	641.95	602.13	437.13	852.54	351.53	482.67	586.63	832.23	591.22	565.02	729.23	624.56	469.55	585.31	1869.32	3380.05	1225.6	2110.11	1880.8	1813.97	1391.07	2271.14	2070.72	2018.68	2103.33	2484.85	1503.49	2168.6
TraesCS1A02G268700	0	0.86	0	0	1.95	0.8	3.01	7.29	17.03	0	8.29	0	7.53	8.05	0	0	11.98	0	5.55	0	7.29	2.56	20.7	0	3.5	1.22	6.92	4.48
TraesCS1A02G268800	19.39	11.15	10.75	24.7	10.7	24.25	39.52	18.22	22.57	22.66	9.89	12.89	16.52	29.41	23.99	14.51	49.98	16.68	22.95	29.29	28.75	15.34	7.39	15.53	16.21	32.81	12.42	29.9
TraesCS1A02G268900	24.69	52.26	35.59	116.57	142.34	232.09	347.65	6.38	25.49	56.6	28.95	28.46	66.21	46.43	82.08	67.49	101.58	133.5	119	129.26	133.94	17.92	19.22	95.25	53.47	106.08	85.52	37.36
TraesCS1A02G269000	5.29	14.56	20.7	14.57	24.39	24.96	20.25	23.7	12.76	12.35	20.7	18.13	33.88	23.23	2.96	22.51	8.37	9.1	30.48	16.17	25.61	19.2	17.74	29.89	18.62	18.3	25.49	14.94
TraesCS1A02G269100	318.79	310.29	323.88	163.77	168.7	111.32	374.4	375.67	382.47	270.75	235.72	337	371.27	286.92	356.85	238.27	429.32	116.93	239.28	148.76	335.7	288.38	214.69	307.22	261.1	326.53	315.86	339.49
TraesCS1A02G269200	164.91	273.35	159.73	292.6	163.74	188.64	224.65	193.2	174.09	190.41	357.22	250.86	172.27	153.55	337.63	710.32	163.64	688.71	269.22	340.66	262.69	390.31	611.98	404.33	314.86	318.12	398.68	336.27
TraesCS1A02G269300	5.29	6	4.14	6.72	11.71	3.22	0.75	7.29	9.21	12.35	9.94	6.04	15.06	6.25	50.26	18.55	13.16	21.24	36.03	7.35	20.11	44.81	38.44	18.82	31.42	24.41	21.41	26.9
TraesCS1A02G269400	189.06	201.58	199.81	110.37	63.69	79.18	82.42	201.48	319.33	254.98	99.96	221	165.37	231.73	217.29	338.88	192.31	123.16	108.82	122.87	98.44	338.29	419.02	257.33	290.5	212.91	200.69	313.28
TraesCS1A02G269500	164.96	247.5	206.96	7.84	76.1	95.8	140.35	213.26	479.92	313.8	115.13	221.89	164.14	263.59	59.1	94.07	274.07	0	62.84	73.53	110.56	294.45	221.75	112.89	123.38	98.88	91.95	150.91
TraesCS1A02G269600	67.93	118.19	68.71	79.54	22.44	51.52	57.79	189.56	310.49	144.04	43.9	77.7	144.56	142.07	186.18	306.04	186.7	195.75	107.2	198.52	116.97	345.67	507.09	147.2	176.92	54.93	212.84	227.12
TraesCS1A02G269800	0	0	0	2.23	1.92	0	0	0	0	2.04	0	0	0	0	5.06	0	0	0	0	0	0	0	0	2.2	0	0	0	0
TraesCS1A02G270200	25.35	34.92	23.11	20.31	29.73	20.93	21.24	63.36	47.35	29.22	32.54	43.21	53.36	54.78	33.14	29.83	39.38	12.06	21.53	5.77	27.85	60.02	35.43	12.24	28.52	49.08	77.31	108.22
TraesCS1A02G270300	228.45	268.98	221.01	261.1	239.91	356.84	245.18	210.52	170.01	333.41	181.26	251.08	222.03	284.93	230.03	197.27	220.02	203.31	156.02	144.02	341.61	170.24	159.66	233.62	231.45	123.21	121.86	161.39
TraesCS1A02G270400	435.74	400.02	295.52	332.79	350.15	391.42	362.25	355.43	350.71	430.12	394.88	356.41	396.68	418.06	256.53	243.65	299.02	267.04	263.18	230.76	250.79	330.26	270.54	238.02	278.03	248.9	277.13	300.36
TraesCS1A02G270500	73.04	72.22	89.2	57.46	65.81	58.55	67.88	38.25	32.18	81.49	60.52	67.41	64.32	53.25	40.98	41.89	49.52	43.9	57.21	45.07	44.69	25.52	11.82	32.31	40.17	57.91	34.41	46.39
TraesCS1A02G270600	286.85	224.42	332.69	258.9	287.78	285.06	237.13	220.5	232.47	291.2	208.76	265.86	197.96	253.69	422.94	483.48	264.45	485.42	361.89	370.52	328.81	412.15	530.64	394.03	413.18	240.46	294.89	339.18
TraesCS1A02G270700	371.72	505.05	399.8	595.31	796.83	783.36	541.78	552.03	391.73	716.28	386.75	192.72	446.21	471.59	145.38	139.45	287.19	200.49	500.91	372.02	337.01	335.74	153.42	105.25	133.63	126.05	200.52	173.06
TraesCS1A02G270800	164.91	171.39	27.31	163.69	336.22	229.78	232.09	187.73	166.98	238.8	69.45	11.2	12.04	176.75	4.95	11.9	10.75	50.06	171.45	2.94	105.69	14.08	23.65	11.08	8.13	1.22	1.17	4.48
TraesCS1A02G270900	956.48	1331.72	1116.26	65.18	322.35	450.59	601.83	1.82	2861.11	1528.98	551.33	348.55	0	961.04	211.05	744.74	1808.82	37.95	220.61	898.71	328.49	0	528.19	152.16	674.73	170.36	0	236.49
TraesCS1A02G271000	0	2.57	1.65	2.24	0	12.08	6.72	28.21	1.41	0	0	1.72	3.75	0	0	0	22.64	0	0	0	3.68	3.83	0	0	0	0	6.43	8.96
TraesCS1A02G271400	0.88	0	0	0	1.94	0	0	0	0	2.06	0	0	0	0	1.01	0	13.07	1.52	0	1.46	0	0	1.48	0	8.09	0	0	0
TraesCS1A02G271700	341.13	516.27	352.41	363.65	402.86	286.78	311.2	347.17	667.69	645.69	412.39	228.76	162.28	374.46	153.68	216.41	335.82	198.64	307.78	153.83	193.49	80.57	184.74	159.73	260.68	234.69	98.52	230.24
TraesCS1A02G271800	8.79	11.2	8.29	12.51	17.05	9.8	7.3	1.81	5.48	7.18	12.19	6.78	2.98	7.96	4.39	1.3	1.16	1.51	0	0	2.05	0	7.4	0	1.14	8.38	0	2.99
TraesCS1A02G272000	12.35	0	6.62	0	0	10.46	0	10.02	2.13	13.37	4.14	6.91	3.01	4.47	17.7	9.28	7.18	12.14	0	4.41	3.65	46.08	19.21	7.74	1.16	0	5.19	17.92
TraesCS1A02G272100	0.91	0	3.41	0	0	0.83	3.09	0	0.6	0	0	0	0.78	0	0	0	0	0	0	0	0	0	0	0	0	1.26	0	0
TraesCS1A02G272200	114.55	90.73	130.66	75.65	91.57	88.55	94.35	85.59	56.95	89.45	65.31	87.04	76.69	116.88	64.17	59.51	66.88	75.79	72.83	74.86	57.7	39.64	54.65	71.6	78.99	77.98	63.87	41.81
TraesCS1A02G272300	0.88	0.86	5.8	0	7.81	2.42	0.75	0.91	3.54	0	0	0	0	21.45	0	0	0	0	0	8.82	0	0	0	0	0	0	0	0
TraesCS1A02G272400	29.97	31.73	30.61	11.22	20.43	20.2	14.18	22.78	39.52	40.16	14.85	21.5	24.04	28.53	16.97	18.47	40.49	3.03	13.78	19.04	38.89	21.74	16.26	4.44	19.7	21.89	15.93	10.47
TraesCS1A02G272500	7.94	4.28	3.31	0	0.97	11.28	0	3.64	0	2.06	0.83	0.86	1.5	3.57	5.92	6.62	3.59	0	0	2.94	0	5.12	0	3.32	3.49	0	5.23	0
TraesCS1A02G272600	93.45	64.31	87.7	54.98	72.03	35.53	69.46	71.08	73.45	60.75	81.7	48.19	48.85	58.86	61.77	56.77	51.24	37.91	45.97	17.59	22.18	62.67	36.95	41.03	48.69	36.5	54.13	32.89
TraesCS1A02G272700	104.96	7.71	43.87	54.92	71.18	23.37	24.73	26.43	29.74	8.23	24	21.56	57.19	35.72	93.88	50.29	15.54	50.07	109.81	22.04	22.92	28.16	23.65	18.83	31.39	45.12	26.15	32.88
TraesCS1A02G272800	48.17	47.04	27.46	63.27	27.38	32.26	31.88	42.41	66.16	37.41	58.38	54.75	25.27	40.49	69.48	100.53	32.95	78.82	38.61	29.56	49.7	109.6	112.22	53.64	55.39	52.33	109.53	36.73
TraesCS1A02G272900	19.9	32.52	13.53	14.78	19.82	3.01	5.74	49.93	24.17	23.15	10.75	22.49	10.54	30.3	60.12	50.27	19.39	13.07	60.89	5.35	16.19	59.77	38.6	48.61	48.68	16.96	40.19	52.07
TraesCS1A02G273000	106.62	57.14	103.82	83.64	77.59	96.84	47.6	56.43	54.3	95.48	56.48	74.01	102.2	98.7	46.86	62.61	50.26	21.34	53.05	53.6	35.03	55.19	42.99	60.82	47.82	47.91	42.13	53.31
TraesCS1A02G273100	287.54	275.84	270.67	169.21	247.7	265.83	221.93	232.39	315.21	360.17	192.01	164.79	167.08	267.06	230.06	202.56	174.58	204.83	263.1	205.73	218	200.96	152.27	199.3	209.34	163.46	188.63	198.75
TraesCS1A02G273200	1.76	0.87	12.45	0	18.11	0	3.65	1.82	2.06	0	0	0	0	0.89	0	0	0	0	3.59	0	1.02	0	0	0	0	0	0	0
TraesCS1A02G273400	7.87	18.74	43.75	30.47	28.8	20.93	19.04	25.88	21.64	24.18	25.22	36.43	38.54	32.69	5.52	46.69	15.06	40.72	16.15	17.31	34.04	27.51	35.43	18.91	7.99	26.33	28.3	37.06
TraesCS1A02G273500	11.47	15.47	7.45	18	44.76	27.56	11.18	12.77	45.13	27.86	9.89	6.02	39.83	23.19	1.01	6.59	19.03	25.81	12.84	7.32	44.82	28.16	42.92	8.9	10.42	2.43	0	16.48
TraesCS1A02G273600	31.76	58.23	31.46	15.68	15.61	61.97	15.77	10.03	67.37	46.3	22.37	13.82	5.27	32.17	8.86	23.86	34.72	10.62	15.72	27.95	11.87	6.4	48.79	12.17	44.25	3.66	5.77	11.95
TraesCS1A02G273800	7.93	0.86	0	0	0.97	0.8	0	1.82	1.42	2.06	0.83	3.45	2.26	6.25	1.97	0	1.2	1.52	4.61	0	0.91	0	2.96	0	3.49	0	1.16	0
TraesCS1A02G273900	67.9	66.85	98.48	34.76	57.49	75	106.27	55.59	74.27	59.7	85.13	214.55	79.72	103.53	15.87	15.87	68.04	9.1	24.88	30.82	34.96	25.59	35.48	12.19	51.09	28.02	42.06	13.45
TraesCS1A02G274100	1.76	5.17	16.5	16.95	35.64	1.63	37.35	0	11.12	8.26	12.2	1.7	10.44	14.15	2.09	2.6	5.86	12.09	20.73	2.89	29.08	3.82	4.43	25.69	6.84	3.6	3.17	7.48
TraesCS1A02G274200	1.75	23.21	16.48	6.77	30.78	11.41	13.16	19.99	15.96	11.34	0	9.32	14.15	0	6.26	14.3	21.06	0	7.2	2.89	11.62	2.54	10.32	8.92	7.97	3.6	22.13	0
TraesCS1A02G274400	239.87	173.94	297.95	172.64	863.58	266.82	227.66	196.84	178.34	198.64	166.22	169.83	219.67	374.97	239.57	287.05	186.35	374.7	207.46	317.18	495.91	174.04	402.08	254.78	205.66	135.3	180.06	243.61
TraesCS1A02G274600	3.53	0.86	3.31	0	9.76	0.81	1.5	2.74	4.96	4.12	2.49	1.73	3.77	1.79	0	5.3	3.59	0	0	4.41	1.83	2.56	1.48	2.22	9.32	1.22	0	1.5
TraesCS1A02G274800	183.46	141.35	147.34	57.15	125.8	102.31	96.71	94.78	136.7	117.31	174.63	62.98	90.31	89.32	112.57	157.54	168.59	97.1	166.16	221.89	130.99	138.24	138.96	106.3	189.56	119.54	98.1	140.47
TraesCS1A02G275000	1.77	7.73	0	0	0	1.62	2.25	0.91	0	0	1.65	0	6.78	2.68	0	0	0	0	0	0	0	0	0	0	0	0	0	0
TraesCS1A02G275200	675.27	1173.84	556.79	601.45	524.67	894.69	255.41	844.7	1275.37	1913.18	531.44	259.85	321.63	1521.42	279.96	252.16	314.58	257.8	314.43	244.77	283.76	404.18	379.85	247.3	229.53	208.03	191.84	319.92
TraesCS1A02G275300	106.71	186.79	122.49	182.72	104.31	137.02	162.55	115.74	160.68	162.61	122.41	144.86	126.4	175.9	80.14	128.34	138.6	89.51	118.98	127.77	117.48	112.62	110.87	84.18	131.32	92.65	105.38	113.58
TraesCS1A02G275400	12.35	11.99	0.83	30.23	3.91	3.22	6.76	27.34	12.06	11.32	12.44	7.78	21.85	14.3	63.84	86.2	17.97	150.25	45.34	61.82	54.66	29.45	41.4	60.84	47.77	21.99	39.15	35.86
TraesCS1A02G275600	0	0	0	0	0	0	0	0	0	0	0	0	0	0	0	0	0	3.01	0	1.45	1.84	0	7.33	2.2	0	0	1.17	0
TraesCS1A02G275900	0	0	4.13	0	0	2.42	1.49	0.91	0	7.2	0	7.73	0	2.67	0	0	26.16	0	1.83	1.46	3.7	1.28	0	0	0	0	4.72	0
TraesCS1A02G276100	222.21	157.65	188.78	100.56	110.46	171.9	100.46	135.53	164.94	184.8	205.48	213.73	162.93	165.52	156.44	122.74	223.92	61.03	96.88	214.06	116.57	177.63	106.21	129.36	163.63	152.85	151.05	142.63
TraesCS1A02G276200	22.05	17.99	81.1	19.05	64.34	41.09	13.49	24.6	21.24	43.22	0	74.16	3.76	167.86	2.97	22.49	120.69	4.55	0.92	4.41	11	42.23	14.78	6.64	23.25	4.88	9.3	17.93
TraesCS1A02G276300	106.4	74.85	184.92	87.99	288.8	96.95	89.69	111.99	72.55	111.45	43.23	100.43	76.93	209.16	52.7	103.15	35.27	172.49	49.77	36.26	67.13	67.56	73.83	93.71	53.79	32.5	64.77	62.86
TraesCS1A02G276400	62.53	56.5	56.2	50.4	73.96	53.17	52.31	52.07	48.03	47.64	46.22	60.24	56.64	66.85	72.32	63.38	53.65	40.9	65.33	46.9	42.28	46.01	53.15	43.95	60.3	46.23	46.7	55.23
TraesCS1A02G276500	34.4	37.69	28.14	59.39	11.7	47.52	77.24	48.3	46.05	38.07	54.63	50.91	83.55	50.91	38.49	27.81	21.53	33.38	13.85	41.15	41.2	7.68	5.91	29.89	20.94	24.4	35.38	17.93
TraesCS1A02G276600	1.79	0	0	0	1.97	0	0	2.77	1.94	0	0	0.87	0	2.71	20.92	8.02	7.26	3.06	3.74	0	1.85	7.75	1.5	5.59	0	8.64	13.47	8.16
TraesCS1A02G276800	42.33	39.42	36.42	39.24	238.81	40.3	99.61	101.16	55.91	41.17	28.94	68.97	34.61	79.46	13.86	2.65	7.17	4.55	13.83	16.15	14.69	112.62	102	3.32	2.32	2.44	6.41	2.99
TraesCS1A02G277000	117.89	60.7	52.01	34.68	27.22	68.38	60.48	63.4	69.2	54.43	84.11	67.25	58.53	46.31	90.98	91.02	61.94	51.45	38.61	73.22	58.71	54.89	57.51	66.32	60.25	119.75	63.49	59.65
TraesCS1A02G277100	18.52	2.57	7.45	4.49	7.8	4.03	14.22	20.96	6.37	2.06	10.75	8.62	19.56	11.6	22.8	26.45	5.97	13.65	11.98	17.61	39.54	16.63	5.91	14.4	25.55	24.37	41.45	4.48
TraesCS1A02G277400	5.29	27.41	9.11	32.49	15.61	23.35	20.26	177.71	12.05	155.37	19.87	27.62	33.88	17.87	274.07	719.22	208.18	696.47	163.51	308.74	112.49	323.88	26.61	545.72	431.71	406.4	452.82	138.97
TraesCS1A02G277500	582.51	542.75	384.23	754.51	1255.58	765.68	735.39	935.05	805.03	853.7	862.24	775.78	953.3	657.2	596.02	570.66	597.58	719.31	901.03	640.98	1201.76	681.95	859.2	500.51	870.63	949.17	673.39	942.01
TraesCS1A02G277600	216.69	248.99	337.29	196.75	222.3	215.53	251.72	177.65	188.42	239.1	188.17	2.57	199.45	221.56	225.13	227.47	336.72	253.05	180.05	281.81	193.88	181.42	171.4	224.51	184.61	2.42	180.76	269.24
TraesCS1A02G277700	14.12	5.99	2.48	10.08	12.69	13.68	2.25	4.56	12.76	17.49	6.63	8.64	2.26	9.83	2.95	2.65	21.55	6.07	11.09	19.12	1.83	8.96	2.96	4.43	2.33	1.22	7.51	11.95
TraesCS1A02G277800	0	4.29	7.46	1.12	0	0	1.5	0	0.71	2.06	0	0	0	1.79	0	10.61	21.55	0	0	0	0	1.28	0	2.22	1.16	0	0	0
TraesCS1A02G278000	182.66	88.17	29.81	88.43	171.89	133.46	126.36	185.93	110.06	159.42	153.48	89.93	97.96	122.52	255.84	208.32	61.15	119.91	373.26	251.82	150.03	403.44	405.12	429.06	185.4	222.5	125.13	185.24
TraesCS1A02G278100	164.72	119.16	129.78	105.32	138.64	143.31	142.43	121.94	138.77	140.73	162.97	150.9	127.07	162.4	219.17	153.49	149.42	201.52	163.38	178.55	150.43	162.81	184.52	167.95	236	210.91	160.89	198.82
TraesCS1A02G278200	11.83	28.11	17.08	20.05	30.08	17.61	25.54	43.51	32.43	33.77	65.08	25.76	18.89	44.43	42.12	69.84	44.04	42.26	26.69	38.03	68.15	68.76	69.1	60.54	56.73	58.28	51.17	29.72
TraesCS1A02G278300	164.59	124.62	218.09	113.74	138.48	141.39	191.36	142.09	128.17	116.54	115.44	196.44	110.01	186.5	208.3	155.93	170.01	110.54	170.97	147	184.76	185.07	70.9	149.21	141.35	253.62	180.93	185.55
TraesCS1A02G278400	12.35	8.57	5.79	14.57	3.9	10.47	6	4.56	9.92	5.14	8.28	9.49	9.03	2.68	33.54	33.11	7.18	16.69	11.08	8.82	12.81	10.24	5.91	16.61	31.41	25.62	3.48	19.43
TraesCS1A02G278500	5.23	2.52	2.49	6.69	5.46	7.11	0.75	5.28	20.14	3.93	10.75	1.72	9.64	7.16	5.47	2.63	1.17	3.03	6.42	17.61	6.12	3.72	11.9	1.1	6.99	8.49	4.03	7.38
TraesCS1A02G278600	2379.76	2322.26	897.3	670.1	608.58	1374.13	790.36	1716.97	3681.6	3099.43	1502.35	1309.84	320.64	2207.18	4693.37	2305.15	1762.74	3668.75	3389.39	5818.43	3696.41	4428.92	4542.88	3379.06	3358.02	8638.68	5837.57	6250.87
TraesCS1A02G278700	0	0	0	0	0	0	0	0	12.75	1.03	0	0	0	4.46	9.85	0	0	0	5.54	0	2.74	0	17.73	0	1.16	0	0	17.92
TraesCS1A02G278800	0	454.89	56.3	263.34	43.91	600.8	141.07	1142.14	0	1877.14	218.65	128.64	224.38	22.34	0	834.61	514.56	761.86	759.5	1879.24	1644.65	3807.92	0	1089.43	896.18	1136.42	1536.52	222.69
TraesCS1A02G278900	14.99	70.29	16.55	22.43	65.25	54.07	32.15	70.17	195.06	210.02	31.38	18.94	31.58	66.02	64.61	29.07	13.12	31.85	73.63	63.07	21.21	42.22	155.2	48.77	60.33	30.44	41.63	37.37
TraesCS1A02G279000	38.69	35.05	16.31	16.37	35.19	47.05	62.21	98.59	21.98	81.21	24.23	35.35	46.97	36.58	55.17	28.89	50.18	7.24	48.94	54.48	35.57	113.55	34.58	91.66	27.24	66.65	61.33	32.03
TraesCS1A02G279100	1162.69	1355.69	1667.32	1168.37	1115.25	1466.71	1441.87	1271.36	1185.33	1333.41	1035.42	1326.25	1457.7	1171.46	1124.75	1513.08	1479.36	1292.87	1095.18	1129.42	960.22	1513.27	845.64	1485.25	1205.97	1285.48	1274.88	1111.69
TraesCS1A02G279200	5.29	0.86	3.31	0	1.95	0	0	2.73	10.63	7.2	0.83	0.86	1.51	0	7.87	2.65	1.2	0	2.77	0	21.91	0	2.96	7.74	2.33	28.08	5.78	8.96
TraesCS1A02G279300	47.63	55.67	45.53	34.73	50.73	45.09	31.51	36.45	66.62	51.45	62.93	58.7	49.69	86.66	30.56	46.36	43.07	63.73	36.95	44.11	41.15	61.45	31.05	40.96	41.89	47.6	57.33	32.87
TraesCS1A02G279400	0.88	0.86	1.66	0	1.95	4.03	0	3.64	4.96	2.06	4.97	5.18	5.27	0	1.97	0	4.78	3.03	6.46	0	0	5.12	0	6.64	5.82	0	1.74	1.49
TraesCS1A02G279500	29.42	13.17	37.09	22.73	44.29	26.51	34.39	57.45	18.65	22.7	64.71	34.14	32.52	34.33	371.45	724.99	362.58	227.2	554.74	307.88	397.33	268.56	336.15	402.5	559.23	336.85	449.55	443.96
TraesCS1A02G279600	1.76	1.73	2.48	1.13	1.92	0	2.92	0.91	0	1.03	0	4.24	0	1.77	1.06	1.3	2.34	0	5.4	0	1.97	11.46	0	10.1	3.42	2.4	0	7.5
TraesCS1A02G279700	16.75	14.57	24	1.12	11.69	17.76	11.21	0.91	1.41	2.06	4.95	11.19	12.03	14.27	23.87	46.23	9.54	6.07	39.57	20.53	8.3	53.73	5.91	22.17	29	46.25	11.15	22.42
TraesCS1A02G279800	411.09	282.61	458.64	79.53	100.5	172.26	291.25	187.74	219.07	208.86	76.21	408.43	178.45	483.44	44.31	9.28	77.8	1.52	48.06	11.77	49.33	19.2	8.87	5.53	62.86	85.46	68.78	62.76
TraesCS1A02G279900	11.34	12.58	6.66	3.34	14.56	11.02	15.12	15.84	8.06	1.96	13.27	8.65	9.65	12.55	6.5	10.54	11.71	0	22.07	4.41	3.03	16.11	4.47	4.39	7.01	3.64	9.94	0
TraesCS1A02G280200	28.22	24.86	16.55	25.79	12.67	27.42	30.67	24.6	33.24	9.26	28.09	24.98	15.79	10.71	49.61	50.23	11.93	22.75	15.66	30.82	22.09	47.34	26.61	17.73	15.09	32.89	21.05	32.88
TraesCS1A02G280300	9.7	5.15	1.65	14.59	3.89	12.12	3.73	3.64	1.41	6.18	1.65	5.16	0	11.59	9	2.64	0	22.74	0	5.86	0	1.28	1.48	12.21	6.95	2.43	4.73	10.47
TraesCS1A02G280400	168.41	234.85	151.43	203	96.44	240.4	144.36	195.92	267.96	503.4	88.4	126.62	145.88	266.81	65.52	55.51	173.02	51.57	116.03	126.18	106.83	159.93	146.34	94.2	136.97	79.16	81.35	150.97
TraesCS1A02G280500	93.48	62.56	43.86	97.54	98.43	112.07	76.36	171.32	245.51	84.4	95.9	44.82	66.19	60.7	303.17	138.86	228.08	174.45	510.63	305.36	191.17	152.28	34	191.66	420.49	465.51	488.33	150.95
TraesCS1A02G280600	102.26	76.32	85.21	49.38	75.92	82.38	66.45	91.12	59.31	77.23	80.03	67.96	59.36	58.85	119.63	96.36	146.53	89.47	57.91	120.17	61.97	51.16	31.04	62.11	75.34	53.52	113.68	55.31
[truncated: 71,612 more rows]
