# Supplementary material for: Transcriptomic and co-expression network analyses on diverse wheat landraces identifies candidate master regulators of the response to early drought
Source: Front Plant Sci. 2023 Jun 23;14:1212559. doi: 10.3389/fpls.2023.1212559 (PMC10326901; doi:10.3389/fpls.2023.1212559)
Supplement: Supplementary file 4 [file DataSheet_4.csv]

Data S4: Differentially expressed genes (DEGs) between samples before and after 10 days of drought stress. Genes were deemed to be DEGs when their FDR-adjusted p-value < 0.05, and their log2FoldChange > 1.5 or <-1.5.
Genes	baseMean	log2FoldChange	lfcSE	pvalue	padj
TraesCS1A02G000100	10601.29851	-0.19564575	0.1407953	0.118962968	0.223290963
TraesCS1A02G000200	41.58935879	-0.081093889	0.161996708	0.562917005	0.707101284
TraesCS1A02G000400	1.016397043	0.455650974	0.720010393	0.211635938	0.351099905
TraesCS1A02G000500	2.366155521	-0.264473988	0.351048163	0.258295844	0.407868001
TraesCS1A02G000600	2.180133066	-0.231888356	0.436434336	0.383663066	0.543744552
TraesCS1A02G000700	6.020409838	-1.049245984	1.705246532	0.039829416	0.090632947
TraesCS1A02G001000	0.747360343	0.147225105	0.705861351	0.660033192	0.783466875
TraesCS1A02G001100	3.131731594	0.023159341	0.500021175	0.935129453	0.963682615
TraesCS1A02G001200	512.6623107	-0.374330409	0.171890313	0.010497578	0.028873746
TraesCS1A02G001300	0.600956457	-0.327884938	0.832879968	0.369925852	0.530348157
TraesCS1A02G001400	0.65294077	0.224564273	0.531523629	0.451771601	0.609101674
TraesCS1A02G001500	317.8469148	-0.073883383	0.162424906	0.59889133	0.736291737
TraesCS1A02G001600	0.424426177	0.082732775	0.629941558	0.795445793	0.879425825
TraesCS1A02G001800	704.3385635	-1.178011816	0.169736515	7.60E-13	1.12E-11
TraesCS1A02G001900	752.3648196	-0.203284033	0.154156801	0.131178362	0.241601841
TraesCS1A02G002000	44.76146502	-0.597485555	0.356924506	0.018423353	0.047025282
TraesCS1A02G002100	179.9243523	-0.458446772	0.137944413	0.000202934	0.000845943
TraesCS1A02G002200	240.5416708	0.274933433	0.146792954	0.033621401	0.078574916
TraesCS1A02G002300	232.2530645	-0.308566461	0.141713151	0.014137489	0.037395822
TraesCS1A02G002400	14.33006292	-0.142450572	0.669548803	0.664814027	0.787109673
TraesCS1A02G002500	320.2506779	0.250653662	0.205790594	0.131200355	0.241630002
TraesCS1A02G002700	677.4122621	0.392942648	0.159367156	0.00443576	0.013532728
TraesCS1A02G002900	0.92427969	0.142246321	0.795118694	0.678157648	0.796959167
TraesCS1A02G003000	2.926218065	0.584813171	1.007262098	0.163343039	0.287381707
TraesCS1A02G003100	2.606805238	0.060603122	0.696327459	0.854191189	0.916375199
TraesCS1A02G003546	0.520683702	-0.089930739	0.79770999	0.791105675	0.876442898
TraesCS1A02G003700	0.527041266	0.178245553	1.024589618	0.594362757	0.732585708
TraesCS1A02G004000	2.807455569	-0.162789343	0.760994886	0.634069258	0.764305573
TraesCS1A02G004100	7.751479301	-0.082598116	0.885598841	0.80725819	0.8867039
TraesCS1A02G004200	26.75875285	0.008691667	0.293295761	0.966441974	0.981016169
TraesCS1A02G004900	0.040082138	-0.022725994	0.986136778	0.94430325	NA
TraesCS1A02G005000	43.6636222	-0.366088222	0.4334202	0.176240981	0.304882984
TraesCS1A02G005100	3.111910968	0.196133673	0.378197863	0.419714986	0.579255817
TraesCS1A02G005200	9.844731825	0.354614251	0.311174145	0.106801744	0.204837835
TraesCS1A02G005300	1.766091785	0.122756683	0.554035162	0.684221095	0.801502761
TraesCS1A02G005400	14.12248572	4.06380113	1.180767543	6.60E-06	3.66E-05
TraesCS1A02G005500	53.34864848	0.914267876	0.304881864	0.000279285	0.001130802
TraesCS1A02G005600	108.4353973	0.074417332	0.186464569	0.631297841	0.761981896
TraesCS1A02G005700	46.91518488	0.793461647	0.302669769	0.000989851	0.003552691
TraesCS1A02G005800	611.6799222	1.637121559	0.277090396	5.49E-10	5.69E-09
TraesCS1A02G005900	267.3115792	0.35952628	0.207953577	0.032460128	0.076301251
TraesCS1A02G006000	15.38730109	0.165263298	0.459432013	0.544597687	0.691621601
TraesCS1A02G006200	18.92127282	-0.747410498	0.393815356	0.008145933	0.023126391
TraesCS1A02G006300	8.020228606	0.14588083	0.406145652	0.564106852	0.708016071
TraesCS1A02G006500	3.684522679	0.599928849	0.572429023	0.076047388	0.155135328
TraesCS1A02G006700	11.81682915	-0.084293348	0.587594922	0.785488072	0.872870805
TraesCS1A02G006800	28.70736728	-0.48223687	0.450234329	0.089909225	0.177915675
TraesCS1A02G006900	1.179577858	-0.009467205	0.420889808	0.970663571	0.983349131
TraesCS1A02G007000	7.658035652	-0.134015813	0.522165524	0.647146177	0.773945173
TraesCS1A02G007100	0.64421775	-0.799195799	1.015541944	0.082496833	0.165828664
TraesCS1A02G007500	936.1496113	-0.539473281	0.210881655	0.001898862	0.006372056
TraesCS1A02G007800	24.73009197	-0.21206738	0.49239344	0.457334816	0.614335822
TraesCS1A02G007900	21.02012951	-0.170814055	0.7606455	0.618051505	0.752176903
TraesCS1A02G008100	45.96379704	-2.72E-05	0.317616161	0.999899852	0.999913864
TraesCS1A02G008200	54.48383308	-0.179890669	0.472758259	0.517185047	0.668466495
TraesCS1A02G008400	0.435951395	-0.063060979	0.673576434	0.846852209	0.912057944
TraesCS1A02G008500	0.577683206	-0.446352769	0.791572224	0.236140679	0.381679548
TraesCS1A02G008600	8.11567491	-1.994979523	1.133899217	0.00278295	0.008960103
TraesCS1A02G009000	127.9394211	-0.313565857	0.148024287	0.016010666	0.041683817
TraesCS1A02G009100	11.00372178	0.042423787	0.624263184	0.893604227	0.939531003
TraesCS1A02G009300	45.04111995	-0.100091799	0.237308996	0.581670331	0.722139488
TraesCS1A02G009320	4.714039935	-0.136033405	0.69770465	0.682837347	0.800508813
TraesCS1A02G009400	43.71035022	-1.384062723	0.951623437	0.010740544	0.029448772
TraesCS1A02G009500	1.067594462	0.185300227	0.884531994	0.594604242	0.732811465
TraesCS1A02G009600	0.882598775	-0.021621364	0.731411805	0.948246301	0.970804183
TraesCS1A02G009900	25.17924266	0.143592187	0.680898669	0.664178203	0.786602337
TraesCS1A02G010100	0.308362083	0.085740504	0.85987873	0.800730182	NA
TraesCS1A02G010200	4.865517905	0.110517534	0.581622368	0.720456976	0.827019264
TraesCS1A02G010400	55.87569179	-0.050393113	0.362296598	0.830269803	0.901446867
TraesCS1A02G010600	1.277890961	-0.083781433	0.989394313	0.798455404	0.881154972
TraesCS1A02G010700	2.00644865	0.177798031	0.509336869	0.539632817	0.687412252
TraesCS1A02G011100	10.10987393	0.008832754	0.391338934	0.971396263	0.983814894
TraesCS1A02G011200	21.43294248	-0.177331	0.274329643	0.373775071	0.53432121
TraesCS1A02G011400	2.10107341	0.001819216	0.439080403	0.994502085	0.996892385
TraesCS1A02G011500	2.792605117	-0.118903478	0.59690467	0.703879961	0.815194472
TraesCS1A02G011600	15.99930181	0.172816549	0.328054441	0.437124409	0.595366252
TraesCS1A02G011700	2.521982211	1.074831929	0.784910504	0.019235443	0.048812078
TraesCS1A02G011800	1.31138151	-0.402677164	0.789226298	0.277558042	0.430403029
TraesCS1A02G011900	36.39848526	0.091303274	0.543825377	0.759544545	0.855349228
TraesCS1A02G012000	6.147698687	1.280536551	0.596611342	0.002612907	0.008466696
TraesCS1A02G012400	6.154901735	0.346586765	0.698113898	0.320939378	0.479068089
TraesCS1A02G012500	140.7273269	0.119722585	0.204312296	0.468045893	0.624582283
TraesCS1A02G012600	9.411170112	-0.208930292	0.391628337	0.400673587	0.560536667
TraesCS1A02G012700	4.328214498	0.154357026	0.459436521	0.571159833	0.713673769
TraesCS1A02G012800	1.178595556	0.188904263	0.705026767	0.57538419	0.716816521
TraesCS1A02G012900	3.521753804	0.48070561	0.54921699	0.132740827	0.243906279
TraesCS1A02G013000	4.256461854	0.441116852	0.391946998	0.087977849	0.174736511
TraesCS1A02G013600	15.30408551	6.595039306	0.945225219	8.48E-14	1.39E-12
TraesCS1A02G013700	32.90167722	-0.209174162	0.316479256	0.337762871	0.49720652
TraesCS1A02G013800	1832.087998	-1.099656193	0.505894115	0.00281458	0.009051833
TraesCS1A02G013900	0.31558547	0.14490525	0.972778528	0.667204286	NA
TraesCS1A02G014100	0.363548158	0.202953873	0.977573018	0.556330837	NA
TraesCS1A02G014300	0.846159654	-0.216544796	1.042059676	0.523050846	0.673668707
TraesCS1A02G014900	2.635623976	-0.259780276	0.401135268	0.305923577	0.462704275
TraesCS1A02G015100	214.9075094	-3.014983859	0.355773926	6.14E-19	1.76E-17
TraesCS1A02G015200	76.30766237	0.006490244	0.293175776	0.974931915	0.985878223
TraesCS1A02G015300	167.7862741	0.621126297	0.431828415	0.030959765	0.073254575
TraesCS1A02G015400	19.56001764	0.501141383	0.418799861	0.066720858	0.139476116
TraesCS1A02G015500	2.579989379	-0.144284219	0.525327901	0.623582356	0.756451876
TraesCS1A02G015600	1.12587469	-0.204543893	0.771204774	0.554873662	0.700795325
TraesCS1A02G015800	0.617436992	0.198416319	0.846192397	0.570552031	0.713206896
TraesCS1A02G015900	123.1076437	0.309323573	0.372302774	0.205154969	0.342777641
TraesCS1A02G016000	2.918307519	-0.231433695	0.630739127	0.477512799	0.632840855
TraesCS1A02G016100	1.649919797	-0.1771852	0.75332131	0.604803961	0.741209751
TraesCS1A02G016200	30.41936195	-0.588007829	0.308220837	0.010418715	0.028682002
TraesCS1A02G016800	0.979446029	0.623148921	1.065084641	0.146604713	0.263852615
TraesCS1A02G016900	137.3225249	0.537607316	0.387536338	0.040840078	0.092558774
TraesCS1A02G017000	43.67762847	-0.366874972	0.176856268	0.014073347	0.037253495
TraesCS1A02G017800	6.182852249	0.21701904	0.403369717	0.391632936	0.551914964
TraesCS1A02G017900	237.9758399	-0.652803102	0.511873254	0.042623587	0.095922365
TraesCS1A02G018000	68.94501342	-0.320346372	0.492422147	0.268961566	0.420509829
TraesCS1A02G018100	1.251775643	0.324575799	0.75505411	0.362990272	0.523460857
TraesCS1A02G018300	3.157915388	-1.240235713	1.244991799	0.027648864	0.066560467
TraesCS1A02G018400	11.22039143	-0.634630797	0.651806845	0.083412511	0.167305419
TraesCS1A02G018500	229.2314354	-0.842253373	0.387836503	0.003501887	0.010995884
TraesCS1A02G018600	183.8398489	-1.23946814	0.67297153	0.005613503	0.016672149
TraesCS1A02G018700	0.604683439	0.131917927	0.816559415	0.700382161	0.812540237
TraesCS1A02G018800	5.653628917	0.729446847	0.614023679	0.045897021	0.102068733
TraesCS1A02G018900	68.58330439	-0.173249571	0.198741123	0.284798744	0.438527655
TraesCS1A02G019000	600.3917981	-0.05280924	0.362124388	0.82222087	0.896113316
TraesCS1A02G019200	75.83458238	-0.331616121	0.151948672	0.012575982	0.033776355
TraesCS1A02G020300	13.42138046	-0.168749805	0.383613201	0.49034178	0.644564918
TraesCS1A02G020400	25.30435052	0.15916281	0.188584745	0.308283133	0.465170257
TraesCS1A02G020500	978.2191075	0.504733489	0.201412756	0.00249113	0.008123215
TraesCS1A02G020600	53.33840598	-0.103173884	0.160162777	0.457753288	0.61474064
TraesCS1A02G020700	4.069894236	0.26587456	0.416874416	0.306455154	0.463255577
TraesCS1A02G020900	29.62628504	-0.140637768	0.525617171	0.63238164	0.762983462
TraesCS1A02G021000	29.46273744	-0.097683657	0.717273182	0.769702943	0.861986467
TraesCS1A02G021100	209.2502911	-0.187660585	0.279503202	0.352458485	0.512589967
TraesCS1A02G021200	4.059519085	0.311573187	0.454603544	0.258746517	0.408382852
TraesCS1A02G021400	16.75835311	0.050572757	0.839102303	0.881199484	0.932384303
TraesCS1A02G021700	10.22819414	-0.820755818	0.657872912	0.035272545	0.081863145
TraesCS1A02G021800	0.440322831	-0.160729749	0.888633156	0.641541855	0.770002525
TraesCS1A02G022500	104.1148533	0.018100214	0.564702048	0.952387452	0.973268787
TraesCS1A02G023400	71.12885616	-0.08410808	0.140873127	0.504117904	0.656910187
TraesCS1A02G023600	4.920700123	-0.052433726	0.540613008	0.85979777	0.919789299
TraesCS1A02G023700	31.3768556	-0.187113062	0.276681668	0.3508307	0.510923518
TraesCS1A02G023800	80.1515667	-0.392601659	0.132107632	0.000947014	0.003413218
TraesCS1A02G024300	13.24590945	-0.08270698	0.287339607	0.685537549	0.802456791
TraesCS1A02G024400	8.028558432	-0.019645447	0.367081297	0.933911288	0.963070537
TraesCS1A02G024500	31.68916895	-0.212587713	0.172700274	0.147096586	0.264566139
TraesCS1A02G024600	11.47230386	-1.352667014	0.562128318	0.001283951	0.004486951
TraesCS1A02G024700	241.6780798	-1.17553807	0.192851552	1.96E-10	2.15E-09
TraesCS1A02G025100	94.15037064	0.023270762	0.131481622	0.845217405	0.911055996
TraesCS1A02G025200	147.6616355	0.670477983	0.15450194	1.56E-06	9.67E-06
TraesCS1A02G025500	16.2054877	1.51780203	1.209854638	0.012498436	0.03360904
TraesCS1A02G025600	229.4320917	1.280649761	0.349191618	2.78E-05	0.000137964
TraesCS1A02G025700	38.44032792	0.296703798	0.277202152	0.143295114	0.259097885
TraesCS1A02G025800	3.607201312	2.305534976	1.21493793	0.001492006	0.005140497
TraesCS1A02G025900	86.04696412	0.353663762	0.114898348	0.000811909	0.002967668
TraesCS1A02G026100	1.580668304	-0.142426939	0.688187543	0.667775191	0.78911224
TraesCS1A02G026200	133.4011738	1.364031847	0.41207825	9.34E-05	0.000418495
TraesCS1A02G026300	6.38889001	-0.002568639	0.272419124	0.989624816	0.994175703
TraesCS1A02G026400	185.4587973	0.16148609	0.323600901	0.463697207	0.620503691
TraesCS1A02G026700	0.495255221	0.278727276	0.866969058	0.439522378	0.597514713
TraesCS1A02G026900	3.846142046	-0.053844618	0.301647882	0.797868541	0.880852293
TraesCS1A02G027200	17.98162423	0.144509132	0.23441211	0.423257402	0.582465723
TraesCS1A02G027300	0.701624554	0.034967427	0.748227395	0.916810771	0.95330812
TraesCS1A02G027500	4.824246699	0.482609001	0.968317675	0.225561183	0.368614302
TraesCS1A02G027600	2.174603986	0.635465381	0.684102787	0.09085405	0.17946021
TraesCS1A02G027700	0.734759011	0.035207253	0.756569525	0.916400862	0.953128033
TraesCS1A02G027800	0.499308364	0.015066878	0.923735438	0.963928012	0.979733452
TraesCS1A02G027900	0.305594991	0.085223102	0.993754063	0.794716417	NA
TraesCS1A02G028200	0.798320288	0.193439842	0.911457017	0.578685517	0.719652741
TraesCS1A02G028400	1.553264103	0.248597099	0.567317998	0.422928568	0.582168781
TraesCS1A02G028500	28.75161207	0.28052529	0.370019522	0.246715696	0.394304342
TraesCS1A02G028600	9.558402775	-0.177905863	0.488425532	0.529610082	0.679071184
TraesCS1A02G028700	0.9789927	-0.228055803	0.581727257	0.466630188	0.623248711
TraesCS1A02G028900	54.88038008	0.274156617	0.389521828	0.272233695	0.42430976
TraesCS1A02G029100	44.79461713	0.28211224	0.357579411	0.234278629	0.379500739
TraesCS1A02G029200	41.76154248	0.526826766	0.235259224	0.00499639	0.015037562
TraesCS1A02G029300	669.5400431	0.370775134	0.335735749	0.108973738	0.208245837
TraesCS1A02G029700	2.095245371	0.975806329	0.891361568	0.037810052	0.086782912
TraesCS1A02G029800	434.3682052	0.625156806	0.288872736	0.004833806	0.014601269
TraesCS1A02G029900	1.05214122	0.970277673	1.194055453	0.05565564	0.120030836
TraesCS1A02G030000	1190.404933	-2.602434235	0.317420502	1.42E-17	3.54E-16
TraesCS1A02G030100	294.1824128	-0.418209051	0.192122307	0.008721613	0.024539451
TraesCS1A02G030200	2.508562953	-0.711146306	0.546119297	0.036640839	0.084483936
TraesCS1A02G030300	1.273813117	-0.221384174	0.496362558	0.440425743	0.598339694
TraesCS1A02G030400	122.9493585	-0.511848318	0.560937488	0.116670965	0.219847524
TraesCS1A02G030500	45.56998245	-0.09608404	0.233245397	0.592858052	0.73139383
TraesCS1A02G030600	83.71121139	0.740811734	0.203685572	2.95E-05	0.000145696
TraesCS1A02G030700	201.6548634	-1.140256064	0.266000627	2.36E-06	1.42E-05
TraesCS1A02G030900	88.14458064	0.177241031	0.498951642	0.536136485	0.684553314
TraesCS1A02G031100	3.478212673	-0.864684168	1.552235492	0.064194787	0.135203084
TraesCS1A02G031200	174.5255286	0.213169655	0.156614457	0.117769433	0.221460108
TraesCS1A02G031300	257.4481221	-2.387015979	0.35279339	1.07E-12	1.55E-11
TraesCS1A02G031600	1.1624832	0.445975815	0.756406495	0.229166665	0.37309126
TraesCS1A02G031700	1.362661764	0.385566443	0.570634944	0.227373466	0.370925766
TraesCS1A02G032200	0.608295891	-0.065097908	0.98717445	0.842225698	0.908955931
TraesCS1A02G032500	3.195953426	-0.802588101	0.537245414	0.020674066	0.051948905
TraesCS1A02G032700	3.005659007	0.042712037	0.410919112	0.866360058	0.923558085
TraesCS1A02G032900	159.7434813	0.787573059	0.60183377	0.032318975	0.076019029
TraesCS1A02G033000	64.18619222	-0.236044127	0.16365605	0.093726912	0.184135827
TraesCS1A02G033100	152.5142614	0.342493359	0.140117738	0.005971325	0.017582045
TraesCS1A02G033200	451.2219471	1.037058512	0.343561023	0.000255402	0.001042297
TraesCS1A02G033300	8.068525213	-0.162491967	0.283743792	0.424314655	0.583586458
TraesCS1A02G033500	910.090078	-2.207184021	0.331350996	2.79E-12	3.86E-11
TraesCS1A02G033600	26.65642926	-1.371597818	0.533940661	0.000827575	0.003020642
TraesCS1A02G033700	6.831298583	-3.858960452	0.686385535	2.58E-10	2.79E-09
TraesCS1A02G033800	17.60466895	0.065680416	0.209428416	0.6952435	0.809022095
TraesCS1A02G034300	107.2592025	0.186796819	0.178365865	0.213469756	0.353450755
TraesCS1A02G034400	34.62004786	-0.253354826	0.383852548	0.304610794	0.461253609
TraesCS1A02G034600	1.137418323	-1.311965717	1.307240229	0.024181876	0.059336133
TraesCS1A02G034700	5.694301945	-0.130854733	0.40316624	0.602992549	0.739744331
TraesCS1A02G035000	34.06490253	-0.23235631	0.247839556	0.215739098	0.356324397
TraesCS1A02G035100	103.7158154	0.627232685	0.364240594	0.01545318	0.040406051
TraesCS1A02G035200	8.282147423	0.065132743	0.250564538	0.728715621	0.832833157
TraesCS1A02G035300	6.238894593	0.04892983	0.279167006	0.807259579	0.8867039
TraesCS1A02G035400	0.439155084	-0.066435124	0.988532219	0.838967665	0.906903303
TraesCS1A02G035500	24.56617065	-1.068088686	0.20774356	3.97E-08	3.17E-07
TraesCS1A02G035600	92.58839306	-1.301358043	0.525310516	0.001104828	0.0039234
TraesCS1A02G035700	2.982324688	0.013822901	0.531068299	0.962485325	0.978971029
TraesCS1A02G035800	190.9816347	-0.187504058	0.10715511	0.060662578	0.12901903
TraesCS1A02G035900	5.326481333	0.461882425	0.442575439	0.099025695	0.192588253
TraesCS1A02G036100	131.3381833	-0.928526514	0.169660992	5.69E-09	5.15E-08
TraesCS1A02G036200	490.8319178	-1.063150163	0.147280834	9.51E-14	1.55E-12
TraesCS1A02G036300	11.74436689	0.243720236	0.277575265	0.22722162	0.370761952
TraesCS1A02G036500	6.885541527	0.056550473	0.339862396	0.802503453	0.883553645
TraesCS1A02G036700	0.591398059	-0.116979509	1.000191404	0.722776236	0.828467925
TraesCS1A02G036800	0.845362776	0.007775192	0.630381375	0.980503188	0.989174998
TraesCS1A02G037200	0.342942123	0.14776124	1.012687728	0.656073886	NA
TraesCS1A02G037300	0.386413138	0.445764865	0.892369549	0.250447447	NA
TraesCS1A02G037400	435.9743499	-0.090894511	0.114566939	0.391887327	0.552157143
TraesCS1A02G037700	5.370376125	0.787685791	0.661081092	0.041750077	0.094289177
TraesCS1A02G037800	10.2566091	2.85234973	0.510980005	8.19E-10	8.31E-09
TraesCS1A02G037900	223.0151443	-0.001962293	0.335978608	0.993023191	0.996118314
TraesCS1A02G038200	0.411503616	-0.140852454	0.876618756	0.681828493	0.799780307
TraesCS1A02G038300	2.490839481	0.154876334	0.654335143	0.635359797	0.765155242
TraesCS1A02G038400	38.38502559	0.243706447	0.290587924	0.240622485	0.386978192
TraesCS1A02G038500	7.975697385	-0.195120448	0.461233425	0.476554949	0.631973121
TraesCS1A02G038800	1.048725456	0.110842975	0.537412598	0.708835897	0.818816316
TraesCS1A02G039100	37.19887071	-0.031905978	0.336876314	0.88714023	0.935832987
TraesCS1A02G039200	62.3278884	-0.057441307	0.176778152	0.700607447	0.812723128
TraesCS1A02G039400	117.6019172	-0.151886107	0.126531598	0.187457222	0.319759094
TraesCS1A02G039800	13.19901199	-0.398014775	0.391650321	0.120030722	0.224943713
TraesCS1A02G039900	14.5650794	1.965655267	0.496993235	6.82E-06	3.78E-05
TraesCS1A02G040000	0.651021884	0.324419202	0.780966751	0.367758627	0.528308136
TraesCS1A02G040400	73.85994927	-0.533702323	0.186496594	0.000740309	0.002731021
TraesCS1A02G040500	25.49184204	-0.345903321	0.183845496	0.024382899	0.059741955
TraesCS1A02G040600	911.7485098	-1.080602345	0.260022182	3.99E-06	2.31E-05
TraesCS1A02G040700	8.487820138	0.119380683	0.384082792	0.624837871	0.757416854
TraesCS1A02G041000	1.209028042	0.538065769	0.59663799	0.113610787	0.215185921
TraesCS1A02G041100	20.98992305	0.116066366	0.417102306	0.651103793	0.776796802
TraesCS1A02G041300	0.443906456	-0.287274188	1.084593245	0.409402433	0.569102617
TraesCS1A02G042100	3.145494935	0.901830118	0.872013506	0.047508426	0.105101112
TraesCS1A02G042500	1.657102376	0.086283062	0.455296269	0.749407365	0.847871535
TraesCS1A02G042700	587.2145864	0.196195042	0.168937912	0.173965984	0.301936055
TraesCS1A02G042800	5.201489972	1.480720791	0.959078591	0.007975303	0.022719871
TraesCS1A02G042900	10.74517739	-1.12460667	0.342574064	0.000106645	0.000472041
TraesCS1A02G043200	277.4970829	0.01166107	0.098156988	0.900034754	0.94362219
TraesCS1A02G043400	13.22209867	0.009113332	0.212104532	0.957001881	0.975968632
TraesCS1A02G043600	117.3500166	0.365847799	0.115891089	0.000583675	0.002201638
TraesCS1A02G043700	14.2797556	0.085553053	0.361280629	0.71566841	0.823506274
TraesCS1A02G043900	28.98936623	2.704035417	1.967782685	0.002390377	0.007829735
TraesCS1A02G044000	20.08062302	0.149606215	0.402620121	0.552182174	0.698681265
TraesCS1A02G044100	8.661955513	-0.039422694	0.369214236	0.868323726	0.924642921
TraesCS1A02G044200	77.87025646	0.120331236	0.11323658	0.251956744	0.4003309
TraesCS1A02G044500	295.2001465	0.239905664	0.089679175	0.004867191	0.014692913
TraesCS1A02G044600	62.18531627	-0.891079445	0.174092824	3.65E-08	2.93E-07
TraesCS1A02G044800	42.86226156	0.198589306	0.158465709	0.148814059	0.266929271
TraesCS1A02G045300	343.7116431	-0.31675876	0.111940687	0.002177398	0.007205784
TraesCS1A02G045400	357.3999772	-0.206789083	0.114360801	0.050299326	0.110277902
TraesCS1A02G045700	1064.811406	-0.452121287	0.134994751	0.000190365	0.000798304
TraesCS1A02G045800	259.8504943	0.417000877	0.280824129	0.044824902	0.100082755
TraesCS1A02G046000	1.040359932	0.13376773	0.587055092	0.666982787	0.788563634
TraesCS1A02G046100	4.441058101	-0.0292372	0.414470924	0.908750364	0.948607375
TraesCS1A02G046300	8.75468855	-0.48769004	0.29964169	0.026583875	0.064332264
TraesCS1A02G046400	289.6679157	-1.702688266	0.29473244	1.15E-09	1.14E-08
TraesCS1A02G046500	251.8287681	0.294857624	0.138559535	0.016989362	0.043840788
TraesCS1A02G046600	261.3705138	0.266276175	0.161070895	0.05555004	0.119828184
TraesCS1A02G046700	2.603742688	0.365028333	0.582426058	0.256274233	0.405519561
TraesCS1A02G046800	36.59869064	-0.674273686	0.199764273	8.63E-05	0.000389388
TraesCS1A02G046900	1.873800542	0.223942925	0.517346626	0.446128153	0.603647119
TraesCS1A02G047000	450.7874881	1.820340273	0.222665335	4.53E-17	1.08E-15
TraesCS1A02G047200	7.418879357	-0.029250653	0.295784405	0.887993907	0.936390972
TraesCS1A02G047300	25.52018977	3.224942181	1.134818283	6.79E-05	0.000312922
TraesCS1A02G047400	61.84644974	8.069546238	0.975381122	1.63E-18	4.46E-17
TraesCS1A02G047500	136.5409598	0.177746715	0.13724467	0.148487436	0.266469375
TraesCS1A02G048000	1.239192621	0.201013085	0.80934689	0.564387238	0.708257008
TraesCS1A02G048100	3.217591271	0.068171728	0.523775695	0.815486599	0.891722123
TraesCS1A02G048200	3.019733945	0.032827366	0.512039655	0.909345633	0.948957203
TraesCS1A02G048300	0.827094095	-0.055853906	0.82451693	0.868977187	0.925024502
TraesCS1A02G048400	0.705109871	-0.018407331	0.929867645	0.955864736	0.975107268
TraesCS1A02G048600	14.09364545	0.233860692	0.379535655	0.338866205	0.498412771
TraesCS1A02G048700	82.69221648	2.30468743	0.551055856	1.90E-06	1.16E-05
TraesCS1A02G049000	6.246265535	0.014973899	0.270669252	0.939338995	0.966162081
TraesCS1A02G049100	2.076978449	1.72052118	1.521971839	0.010957562	0.029971984
TraesCS1A02G049300	74.85958906	-0.295069951	0.245094493	0.114917485	0.217162085
TraesCS1A02G049500	0.530377626	0.204462572	0.983226482	0.553011377	0.69930088
TraesCS1A02G049600	140.3893088	2.776342019	0.292572964	9.75E-23	4.04E-21
TraesCS1A02G049700	365.3907422	0.337029527	0.112864005	0.001197137	0.004212152
TraesCS1A02G050100	150.2005559	1.655212969	0.157664195	1.53E-26	8.76E-25
TraesCS1A02G050200	0.590477435	0.28671267	1.030712833	0.41977947	0.579282972
TraesCS1A02G050300	4.414376707	0.776874132	0.465950344	0.014070374	0.037246993
TraesCS1A02G050400	0.908722711	0.654484883	0.921873025	0.123679896	0.230357241
TraesCS1A02G050800	0.501747521	0.037119308	0.690627922	0.910039174	0.94927919
TraesCS1A02G051000	2.309867505	0.005133958	0.470108729	0.985092604	0.991817486
TraesCS1A02G051100	12.01200404	-0.03243909	0.314711639	0.880441449	0.931848145
TraesCS1A02G051200	0.728124917	0.171551714	0.674094821	0.604389628	0.740836139
TraesCS1A02G051300	49.78807643	0.913428562	0.235233939	1.12E-05	5.95E-05
TraesCS1A02G051400	5.457418867	0.531743037	0.47933658	0.075485738	0.154238487
TraesCS1A02G051500	142.6641178	0.198482913	0.240156999	0.279724037	0.432737887
TraesCS1A02G051600	16.42222468	0.504973161	0.53732522	0.11199212	0.212712654
TraesCS1A02G051700	2173.856917	0.145171474	0.145566144	0.26051026	0.410492562
TraesCS1A02G051800	18.60787457	0.015662663	0.337721753	0.944534234	0.968983627
TraesCS1A02G051900	35.10487623	0.115989743	0.18934598	0.459145474	0.61604795
TraesCS1A02G052100	20.5649416	-0.34606237	0.237940413	0.060464449	0.128692468
TraesCS1A02G052200	376.3578957	0.143518081	0.070418014	0.035675798	0.082639417
TraesCS1A02G052300	5.971202895	-0.13925405	0.321960293	0.525623234	0.675905052
TraesCS1A02G052400	23.26058497	-0.119288944	0.257494785	0.53275131	0.681753345
TraesCS1A02G053400	0.560108566	0.225884477	0.739227414	0.512476371	0.66418007
TraesCS1A02G053600	10.70323958	0.046836692	0.2605504	0.807569748	0.88692641
TraesCS1A02G053700	4.329740812	-0.066351757	0.441448047	0.802345617	0.883514051
TraesCS1A02G054000	68.99591193	-0.324579477	0.142720116	0.010258607	0.028294177
TraesCS1A02G054300	212.14281	0.153698162	0.113312864	0.143255637	0.259047385
TraesCS1A02G054400	24.98824962	-1.231619374	0.279731153	1.47E-06	9.15E-06
TraesCS1A02G054700	1.75457884	0.672684227	0.584535941	0.054304262	0.117658417
TraesCS1A02G054800	0.313860275	0.199066966	0.710657122	0.556830293	NA
TraesCS1A02G054900	84.45121495	0.008152741	0.104767387	0.933925598	0.963070537
TraesCS1A02G055000	129.54217	-1.191066631	0.239121525	9.72E-08	7.33E-07
TraesCS1A02G055200	168.7080502	-0.233869198	0.133876136	0.051985172	0.113383445
TraesCS1A02G055400	285.4988911	-0.662526679	0.301095196	0.004072346	0.012550185
TraesCS1A02G055500	1.492461354	0.148813891	0.50104402	0.603433482	0.740096346
TraesCS1A02G055600	3.028638943	0.10351326	0.372941558	0.665751336	0.787792452
TraesCS1A02G055800	3.228100797	0.449776004	0.478160086	0.124182741	0.23107888
TraesCS1A02G056000	2.15386768	0.909911185	0.636359602	0.020879954	0.052385911
TraesCS1A02G056105	7.164544513	0.061868285	0.289027122	0.762676928	0.857319476
TraesCS1A02G056200	140.3198393	-2.774335839	0.304770598	3.69E-21	1.33E-19
TraesCS1A02G056400	2.026677691	-0.31448763	0.489963563	0.275910482	0.42851281
TraesCS1A02G056500	142.316725	0.116900753	0.133507123	0.332053396	0.491127826
TraesCS1A02G056600	91.61079397	0.167143636	0.300730516	0.427854943	0.586821101
TraesCS1A02G056700	2.656296104	0.182567139	0.604012141	0.564585325	0.708369951
TraesCS1A02G056800	0.932626896	0.246299719	0.744039775	0.478254424	0.633562537
TraesCS1A02G056900	30.77328237	-3.897396942	0.313263398	1.99E-37	2.63E-35
TraesCS1A02G057100	33.75770212	-0.209202859	0.146669172	0.106335238	0.204089712
TraesCS1A02G057200	1062.722798	-2.865384045	0.269998157	9.06E-28	5.65E-26
TraesCS1A02G057300	11.96987666	-0.080241293	0.238380934	0.659507182	0.783180395
TraesCS1A02G057400	1.717339792	0.1279658	0.43030335	0.624824167	0.757414521
TraesCS1A02G057700	0.437469083	0.228610091	1.048630848	0.501965662	0.65507924
TraesCS1A02G057900	0.366059869	-0.163277096	0.805600495	0.63602601	NA
TraesCS1A02G058000	1.435664056	0.043218708	0.46950629	0.874973142	0.92856895
TraesCS1A02G058200	2.375954304	-0.282139099	0.602352826	0.380608312	0.540776008
TraesCS1A02G058300	38.98026527	-0.393298652	0.180038108	0.009493257	0.026426938
TraesCS1A02G058400	2120.054153	-1.514949151	0.220342163	1.11E-12	1.61E-11
TraesCS1A02G058500	4.028312776	-0.497956893	0.487721244	0.096493503	0.188599748
TraesCS1A02G058600	3.194171715	0.39542847	0.48417044	0.174378516	0.302497309
TraesCS1A02G058700	2.916349741	0.048413083	0.498748008	0.864768411	0.922693619
TraesCS1A02G058900	158.0304295	-2.414838991	0.263197427	3.79E-21	1.36E-19
TraesCS1A02G059100	139.7428869	2.825896409	0.435020371	3.04E-12	4.19E-11
TraesCS1A02G059200	44.97454107	0.038506161	0.247557948	0.83628665	0.905249942
TraesCS1A02G059900	1.648358444	-0.903869242	0.868511312	0.046812646	0.103807151
TraesCS1A02G060100	33.64589483	0.671523289	0.292336241	0.003043673	0.009699041
TraesCS1A02G060500	39.28571505	-0.651083173	0.512196727	0.043142741	0.096875981
TraesCS1A02G060600	1.174637051	-0.557062576	0.63267744	0.114400029	0.216405471
TraesCS1A02G060700	91.70236486	-0.116567772	0.182465293	0.445238279	0.602886416
TraesCS1A02G061600	0.450167154	-0.056146278	0.730634726	0.866369763	0.923558085
TraesCS1A02G061700	389.808606	-0.567098801	0.182398099	0.00028712	0.001159205
TraesCS1A02G061900	2.923438605	-0.174667336	0.408415696	0.492159222	0.646207351
TraesCS1A02G062000	0.68780658	0.008054832	0.981170734	0.980279185	0.989045888
TraesCS1A02G062100	554.1281635	0.239821741	0.175260664	0.105549657	0.202858042
TraesCS1A02G062200	13.0300184	6.243943037	0.649952852	3.16E-23	1.37E-21
TraesCS1A02G062400	19.47511559	-0.710465588	0.311630868	0.003011879	0.009609196
TraesCS1A02G063300	44.05865863	0.030870096	0.178781101	0.837593894	0.906103561
TraesCS1A02G063500	42.16115488	-0.151778627	0.148441378	0.246543127	0.394126093
TraesCS1A02G063600	17.4107554	-0.430362638	0.213742706	0.012632924	0.033912497
TraesCS1A02G064000	197.4214109	-0.070166922	0.253488811	0.710673864	0.820098436
TraesCS1A02G064100	128.5763432	0.224056821	0.147929826	0.085663275	0.171015789
TraesCS1A02G064800	2.466012453	0.383399779	0.557947875	0.223969595	0.366658917
TraesCS1A02G064900	3.108556064	-0.441407283	0.497484025	0.1397895	0.254036432
TraesCS1A02G065000	6.133543847	-0.038938671	0.242074292	0.832201607	0.902752849
TraesCS1A02G065200	4.606629463	-0.035624697	0.399445383	0.886446338	0.935511681
TraesCS1A02G065300	76.96985511	1.26273092	0.223811881	2.93E-09	2.76E-08
TraesCS1A02G065400	42.33203731	-0.084525011	0.316098752	0.696186636	0.809640581
TraesCS1A02G065500	20.94531986	-2.348337226	0.445654827	1.04E-08	9.06E-08
TraesCS1A02G065600	19.2173117	-0.062066341	0.358484981	0.790495345	0.876101463
TraesCS1A02G065700	231.1562003	0.087594462	0.102648381	0.364094932	0.524646615
TraesCS1A02G065800	0.943025193	-0.091840446	0.522475395	0.753184447	0.850649684
TraesCS1A02G065900	0.484769517	0.267644126	0.854376349	0.455514684	0.612692728
TraesCS1A02G066000	6.485861041	0.570637279	0.355764074	0.023058199	0.056994057
TraesCS1A02G066200	36.28056689	-1.323495637	0.38899938	6.96E-05	0.000319852
TraesCS1A02G066300	32.80717559	0.303563408	0.350787923	0.196682133	0.331874629
TraesCS1A02G066400	763.6011467	-2.663992695	0.347730281	9.48E-16	1.95E-14
TraesCS1A02G066600	2.502609473	0.370968455	0.509846538	0.214133954	0.354216996
TraesCS1A02G066700	22.67789689	1.630131332	0.461618047	4.00E-05	0.000192646
TraesCS1A02G066800	573.5619138	1.634026191	0.207802894	6.42E-16	1.35E-14
TraesCS1A02G066900	1662.039764	0.165626347	0.192250419	0.295492674	0.450748251
TraesCS1A02G067000	1.432082865	0.257580198	0.466716756	0.354176452	0.514434643
TraesCS1A02G067200	49.58707398	-0.443489855	0.182395973	0.00391373	0.012134733
TraesCS1A02G067300	134.3500536	-0.021547753	0.193347011	0.892187817	0.938712629
TraesCS1A02G067400	3.103282255	1.757977818	0.666142486	0.000510347	0.001949215
TraesCS1A02G067462	8.333352226	0.092399973	0.254709679	0.626385028	0.758579544
TraesCS1A02G067600	2.789651064	0.291811229	0.428396671	0.271384799	0.423319032
TraesCS1A02G067700	0.327288546	0.080128167	0.85916287	0.813359686	NA
TraesCS1A02G067800	1.220663928	0.663715885	0.746279658	0.092963857	0.182876017
TraesCS1A02G067900	49.62258976	0.331089645	0.230320995	0.065971196	0.138273862
TraesCS1A02G068000	70.55885318	0.133699102	0.141283752	0.288866038	0.4432095
TraesCS1A02G068100	110.7323164	-2.61160506	0.33881684	7.27E-16	1.52E-14
TraesCS1A02G068300	502.905487	0.035824525	0.093812708	0.687741373	0.803877738
TraesCS1A02G068400	12.60544429	0.119803636	0.487667422	0.670453966	0.791202773
TraesCS1A02G068500	1.959337096	-1.279950381	0.899152166	0.013110854	0.035010356
TraesCS1A02G068600	7.05142869	-0.153802131	0.29114025	0.456402996	0.613452939
TraesCS1A02G068700	5.122810564	4.011860774	0.858932139	4.07E-08	3.25E-07
TraesCS1A02G068900	5.812871776	5.02233154	0.935038436	1.48E-09	1.45E-08
TraesCS1A02G069100	0.774651631	0.372062971	0.770923766	0.30736926	0.46417993
TraesCS1A02G069300	104.5649546	-1.204159345	0.392905824	0.000213106	0.000884305
TraesCS1A02G069400	119.4329057	0.019865328	0.117351925	0.854654374	0.916618563
TraesCS1A02G069500	5.421920294	0.423408855	0.616378761	0.207442699	0.345678693
TraesCS1A02G069600	2720.223739	0.848193048	0.249972826	7.22E-05	0.000330495
TraesCS1A02G069700	45.28064777	0.184300187	0.147680818	0.157362938	0.279124365
TraesCS1A02G069800	1.754822526	0.221216573	0.63849488	0.498680139	0.652009251
TraesCS1A02G069900	186.4929241	-2.340298275	0.225178923	2.58E-26	1.44E-24
TraesCS1A02G070100	39.3582333	-0.03672126	0.297478953	0.860146134	0.919984495
TraesCS1A02G070200	48.06839955	-4.792644231	0.632977808	9.13E-16	1.89E-14
TraesCS1A02G070300	38.90210657	-0.657140328	0.177972779	2.59E-05	0.000129259
TraesCS1A02G070400	500.2220189	1.943922573	0.396701472	1.10E-07	8.22E-07
TraesCS1A02G070500	1.112006587	-1.28733384	1.225571414	0.023893164	0.058745681
TraesCS1A02G070600	142.7903425	2.478007673	0.340352441	2.37E-14	4.16E-13
TraesCS1A02G070800	3.909148606	-0.192668154	0.447593763	0.474130137	0.629881428
TraesCS1A02G070900	22.60487378	0.906947982	0.632404645	0.020757838	0.052129408
TraesCS1A02G071100	26.66877905	0.046653977	0.212341531	0.782706323	0.871017216
TraesCS1A02G071300	26.08620859	0.166906363	0.225537631	0.343386528	0.503192905
TraesCS1A02G071400	314.8967848	-1.477418589	0.350212572	3.18E-06	1.87E-05
TraesCS1A02G071500	21.39602366	-1.008842703	0.404215421	0.001247562	0.004375054
TraesCS1A02G071600	2.627129926	0.275390635	0.533876414	0.360830218	0.521378402
TraesCS1A02G071657	11.93049865	0.266572433	0.547889042	0.382607085	0.542653355
TraesCS1A02G071700	229.7004626	-0.716026797	0.166055126	1.71E-06	1.05E-05
TraesCS1A02G071800	401.3685242	-0.827653738	0.201363513	4.17E-06	2.40E-05
TraesCS1A02G072000	849.9502149	0.056935488	0.189184437	0.71623362	0.823824078
TraesCS1A02G072100	48.64462912	5.045514688	0.526790405	3.65E-23	1.58E-21
TraesCS1A02G072200	1122.23264	1.390284673	0.253803902	7.29E-09	6.51E-08
TraesCS1A02G072300	1.50156452	1.069305413	1.314698769	0.045013201	0.100437855
TraesCS1A02G072600	572.3366147	0.394035224	0.181049918	0.009664959	0.026827219
TraesCS1A02G072986	1.501955486	-0.256072855	0.537520036	0.395893337	0.556146899
TraesCS1A02G073000	120.4428376	-1.095351529	0.145202637	8.75E-15	1.61E-13
TraesCS1A02G073100	9.019002756	2.007407395	0.493820473	4.27E-06	2.45E-05
TraesCS1A02G073200	22.58267083	2.148455392	0.434783612	7.29E-08	5.60E-07
TraesCS1A02G073300	284.6450704	1.839224494	0.260003616	2.22E-13	3.47E-12
TraesCS1A02G073400	47.92562925	0.364060374	0.162089732	0.009209552	0.025731564
TraesCS1A02G073500	89.68741384	-0.561415623	0.221371796	0.001903852	0.006385828
TraesCS1A02G073600	5.622438176	-0.449751767	0.377860709	0.075686055	0.154577693
TraesCS1A02G073900	26.66108948	-0.411641996	0.397133025	0.111940738	0.212647967
TraesCS1A02G074000	0.888718005	0.383268354	0.833988027	0.30481597	0.46144533
TraesCS1A02G074200	0.99645232	0.086517681	0.511797186	0.764453127	0.858488032
TraesCS1A02G074400	220.2256492	-0.466825748	0.16060763	0.000826037	0.003015794
TraesCS1A02G074800	67.03678444	0.843908429	0.192970122	1.32E-06	8.25E-06
TraesCS1A02G074900	3.202002521	1.221978279	0.488828548	0.001093001	0.003885954
TraesCS1A02G075000	34.31170109	-0.260357942	0.272948568	0.19300208	0.327012149
TraesCS1A02G075100	37.09336155	0.137904332	0.210678355	0.412831575	0.572435316
TraesCS1A02G075200	7.638715169	0.077252972	0.505590347	0.787573822	0.874341525
TraesCS1A02G075300	14.79896968	0.626149704	0.333952836	0.010494626	0.028866727
TraesCS1A02G075500	4.50678405	0.394581758	0.528193873	0.19773238	0.333250476
TraesCS1A02G075600	4.04225608	1.181587107	0.525124557	0.002172713	0.007192922
TraesCS1A02G075700	182.9734829	-0.315258675	0.169575793	0.029223504	0.069766919
TraesCS1A02G075800	15.31141743	2.073233517	0.736734423	0.000237116	0.000974069
TraesCS1A02G075900	1.270185724	0.15134011	0.589069008	0.627601961	0.759400239
TraesCS1A02G076000	58.938097	0.646131427	0.161468819	7.28E-06	4.01E-05
TraesCS1A02G076100	152.6487899	0.571120574	0.35431416	0.022601519	0.056038179
TraesCS1A02G076200	20.84472057	5.574291548	1.285918304	1.96E-07	1.41E-06
TraesCS1A02G076300	1.05177387	-2.568867217	1.199562661	0.000683855	0.002540178
TraesCS1A02G076400	87.90663993	-0.212164492	0.119083338	0.052271757	0.113939565
TraesCS1A02G076500	4.848713013	0.04673254	0.53374718	0.874062167	0.928005187
TraesCS1A02G076700	20.32842265	5.29567475	1.042066339	6.93E-09	6.21E-08
TraesCS1A02G076800	2.159875122	0.237797846	0.482555953	0.40048323	0.560408008
TraesCS1A02G076900	77.51490022	-0.875215336	0.381201535	0.002406825	0.007876098
TraesCS1A02G077000	3.05541315	-2.346325828	0.822374868	0.000157835	0.000673442
TraesCS1A02G077100	1.771802419	0.248641476	0.504196099	0.392161944	0.552403898
TraesCS1A02G077200	261.8319688	0.198798015	0.096124779	0.028565628	0.068436566
TraesCS1A02G077400	1.315999539	0.250936422	0.549669814	0.410839563	0.570435896
TraesCS1A02G077500	315.3823994	0.837737477	0.148628002	1.98E-09	1.91E-08
TraesCS1A02G077600	108.3570163	-0.219590494	0.106533604	0.027067134	0.065341619
TraesCS1A02G077700	155.128597	-0.402531481	0.181915463	0.008475767	0.02394023
TraesCS1A02G078200	1.729778496	-0.063804167	0.714437315	0.847657941	0.912666656
TraesCS1A02G078300	2.492879869	-0.132957285	0.397427327	0.594009626	0.732273568
TraesCS1A02G078700	143.3277323	0.012940976	0.195394647	0.935583305	0.963982306
TraesCS1A02G078800	966.3703542	2.357043515	0.369988591	1.55E-11	1.96E-10
TraesCS1A02G079300	0.420199324	0.047009022	0.857665687	0.889369559	0.937183589
TraesCS1A02G079400	111.4151039	3.301927915	0.427228582	1.84E-16	4.10E-15
TraesCS1A02G079600	1.993903645	0.533066074	0.615372301	0.122710854	0.228924984
TraesCS1A02G079700	819.9857995	1.406226293	0.258213627	8.65E-09	7.64E-08
TraesCS1A02G079800	60.84675031	-0.132051353	0.165343599	0.353083556	0.513155318
TraesCS1A02G079900	19.0740317	2.542975471	0.299996389	1.53E-18	4.20E-17
TraesCS1A02G080100	29.39109741	-0.264136873	0.214731461	0.122503709	0.228633206
TraesCS1A02G080200	39.04526592	-0.305197333	0.16039236	0.027649586	0.066560467
TraesCS1A02G080300	20.05070903	0.068072924	0.242938994	0.711779516	0.82079623
TraesCS1A02G080500	178.77572	-2.063441644	0.326130361	2.95E-11	3.60E-10
TraesCS1A02G080600	401.9011656	-1.326215911	0.966676551	0.013554836	0.036037087
TraesCS1A02G080700	569.6654237	-0.546679444	0.292376008	0.012647737	0.033945941
TraesCS1A02G081200	194.1095433	1.702342496	0.264036216	1.79E-11	2.24E-10
TraesCS1A02G081300	1130.568243	-1.530883481	0.167559294	1.21E-20	4.13E-19
TraesCS1A02G081400	600.0256022	-0.28513025	0.0925612	0.001125089	0.003987259
TraesCS1A02G081700	1.512879504	0.684973619	0.990299777	0.117305394	0.220783312
TraesCS1A02G082000	1244.809923	0.909581072	0.113586494	1.70E-16	3.81E-15
TraesCS1A02G082100	12.89560311	-1.528318735	0.253294181	2.72E-10	2.94E-09
TraesCS1A02G082200	157.4082011	0.440787458	0.21943066	0.012295654	0.033134196
TraesCS1A02G082500	649.9267538	1.236682268	0.37914426	0.000112794	0.000496938
TraesCS1A02G082600	70.34102143	-0.251636848	0.109037086	0.012937947	0.034625592
TraesCS1A02G082700	137.7576009	-0.970351198	0.186293349	2.51E-08	2.07E-07
TraesCS1A02G082800	4.939302582	0.040564436	0.309271489	0.849251963	0.91354262
TraesCS1A02G082900	1.588735322	-0.08916173	0.721435975	0.789377472	0.875452076
TraesCS1A02G083000	65.00901489	2.241531961	0.566131187	5.00E-06	2.84E-05
TraesCS1A02G083100	0.739409606	-0.333351358	0.901316138	0.367307983	0.527860613
TraesCS1A02G083300	125.6919873	1.533813534	0.213633179	1.26E-13	2.02E-12
TraesCS1A02G083400	185.6605622	0.444454291	0.099681491	1.94E-06	1.18E-05
TraesCS1A02G083500	128.5995723	0.391009458	0.11674222	0.000259457	0.001057231
TraesCS1A02G083900	3.69031637	-0.816986932	0.521213713	0.017032589	0.043942897
TraesCS1A02G084000	0.363485102	-0.118962226	0.868736419	0.727828456	NA
TraesCS1A02G084100	34.56695555	0.266708983	0.174927754	0.071431968	0.147375709
TraesCS1A02G084200	233.3051529	0.012397239	0.07267494	0.860345771	0.920102913
TraesCS1A02G084300	218.160539	-2.060120075	0.21857004	5.65E-22	2.18E-20
TraesCS1A02G084400	4.1252467	0.041204306	0.279308162	0.837257843	0.905865966
TraesCS1A02G084500	124.3452333	0.428171702	0.182295048	0.005264684	0.015761476
TraesCS1A02G084600	23.7270144	3.129027772	0.434022939	1.23E-14	2.22E-13
TraesCS1A02G084800	26.86009155	1.302669971	0.641457446	0.003390939	0.010682874
TraesCS1A02G084900	179.2801083	2.943698663	0.169589265	4.98E-69	5.44E-66
TraesCS1A02G085000	17.99883745	-0.155866635	0.244957942	0.401061038	0.560925236
TraesCS1A02G085200	1.517084959	1.269310517	1.385041395	0.028293373	0.067872274
TraesCS1A02G085300	0.818427478	0.820610163	0.99213696	0.075339195	0.154008901
TraesCS1A02G085400	107.9712619	1.279838453	0.357881973	3.85E-05	0.000186242
TraesCS1A02G085500	65.68787695	-1.290368747	0.229691063	3.37E-09	3.15E-08
TraesCS1A02G085600	624.7492121	0.329442356	0.142819432	0.009211695	0.025733072
TraesCS1A02G085700	17.31559376	0.017354244	0.275858844	0.930524907	0.961488739
TraesCS1A02G085800	0.755584046	0.933691034	1.03875814	0.054957398	0.118798613
TraesCS1A02G085900	31.10323315	-0.249920474	0.173968228	0.089888851	0.177890006
TraesCS1A02G086100	176.2911262	-0.72580342	0.308146214	0.002369703	0.007768724
TraesCS1A02G086200	3390.476865	-1.585686638	0.15245601	4.47E-26	2.43E-24
TraesCS1A02G086500	232.9809211	-0.15733445	0.092267479	0.072591011	0.149356658
TraesCS1A02G086600	166.2891089	-0.481754051	0.120710657	1.30E-05	6.85E-05
TraesCS1A02G086700	0.914856723	0.698412057	0.999641593	0.112925534	0.214127533
TraesCS1A02G086800	189.0539772	0.202728923	0.11740301	0.060607632	0.128931754
TraesCS1A02G086900	56.32454507	0.152540744	0.150675913	0.249637937	0.39757541
TraesCS1A02G087000	0.3241804	0.161715654	0.881800095	0.639800313	NA
TraesCS1A02G087100	45.24056024	-0.024524477	0.184724331	0.873545809	0.927709995
TraesCS1A02G087300	3.890102911	0.479028862	0.479100807	0.104406923	0.201047051
TraesCS1A02G087400	7.806997967	1.994021344	0.554004939	2.42E-05	0.000121363
TraesCS1A02G087500	64.76808311	-0.594891845	0.367381127	0.021157125	0.052983579
TraesCS1A02G087900	246.9190366	0.343584133	0.089166364	4.80E-05	0.000227588
TraesCS1A02G088000	180.2975576	0.597834178	0.123320653	1.52E-07	1.11E-06
TraesCS1A02G088100	319.8871951	0.167869491	0.094503541	0.060739818	0.12916416
TraesCS1A02G088200	57.14200486	0.151795158	0.1312978	0.20126872	0.33770891
TraesCS1A02G088300	28.99875328	4.106995082	0.954848982	2.24E-07	1.59E-06
TraesCS1A02G088400	7.130751522	4.767405656	0.913976127	3.07E-09	2.88E-08
TraesCS1A02G088600	12.98876381	-1.335007126	0.592479359	0.001918045	0.006426854
TraesCS1A02G088800	3.398587349	0.110996088	0.3114584	0.605210487	0.741581896
TraesCS1A02G088900	347.601258	0.485141597	0.120051542	1.03E-05	5.54E-05
TraesCS1A02G089100	243.296873	0.22802917	0.133889286	0.058197114	0.124602422
TraesCS1A02G089200	1.186582114	-0.028168956	0.417159535	0.912410309	0.950844523
TraesCS1A02G089300	15.67316989	0.460931707	0.35791216	0.06024709	0.128309496
TraesCS1A02G089400	28.30566745	0.035768723	0.248307721	0.848053894	0.912793056
TraesCS1A02G089500	3698.330113	0.242901906	0.186221193	0.116656614	0.219837719
TraesCS1A02G089600	3481.382052	0.83496673	0.192403951	1.52E-06	9.45E-06
TraesCS1A02G089700	0.719457414	0.249667204	0.604872179	0.436052464	0.594302976
TraesCS1A02G089800	153.8314884	-1.596539861	0.242599704	7.91E-12	1.03E-10
TraesCS1A02G089900	816.0558906	0.656237957	0.05548192	2.87E-33	2.79E-31
TraesCS1A02G090000	421.2644494	0.228400026	0.117715068	0.034759827	0.080848485
TraesCS1A02G090100	127.1821023	-0.091644195	0.102380004	0.341193407	0.500889917
TraesCS1A02G090200	0.395099486	-0.181275047	0.753584468	0.596869499	NA
TraesCS1A02G090300	30.1189409	0.189036723	0.161635963	0.175868108	0.304449807
TraesCS1A02G090400	0.741328437	-0.091643768	0.699134575	0.781958452	0.87066998
TraesCS1A02G090500	0.714876568	0.055920469	0.626455175	0.860346192	0.920102913
TraesCS1A02G090600	636.1335845	-0.409182608	0.115119685	0.000109836	0.000485126
TraesCS1A02G090700	1.365441336	-0.109381663	0.484808005	0.696504714	0.809848189
TraesCS1A02G091000	21.15330514	0.074868827	0.228030323	0.672472899	0.792727393
TraesCS1A02G091100	478.5404909	0.172991537	0.051682499	0.000664929	0.002476513
TraesCS1A02G091200	83.82854891	0.400238528	0.130895064	0.000685162	0.002544508
TraesCS1A02G091300	236.7523999	1.216323886	0.214986137	2.65E-09	2.52E-08
TraesCS1A02G091400	50.05678911	0.148879084	0.140189012	0.234502739	0.379746101
TraesCS1A02G091500	1.261242766	-0.158895096	0.484350171	0.57202976	0.71430398
TraesCS1A02G091600	31.44160935	-3.165535229	0.371138409	2.95E-19	8.75E-18
TraesCS1A02G091700	1.058707476	-0.638459553	0.836570233	0.119688948	0.224419891
TraesCS1A02G091900	1.668323382	0.037001511	0.786108422	0.912603752	0.950916381
TraesCS1A02G092000	4.756337715	0.090310593	0.666843535	0.781880634	0.870633542
TraesCS1A02G092100	0.461463884	0.088042424	0.734678596	0.792783361	0.877636174
TraesCS1A02G092200	0.779142539	0.300469282	1.007955124	0.404528307	0.564351237
TraesCS1A02G092300	3.094509452	1.770187213	1.166337536	0.005724827	0.016955979
TraesCS1A02G092500	0.13190288	-0.138932222	1.010828696	0.674532322	NA
TraesCS1A02G092700	1404.412989	-1.097473379	0.328584467	8.80E-05	0.0003963
TraesCS1A02G092900	1237.90877	0.056554497	0.126595197	0.624437456	0.757136718
TraesCS1A02G093000	30.712049	5.089300886	0.452989501	1.17E-30	9.29E-29
TraesCS1A02G093200	5.202334818	0.303418365	0.336463017	0.185429649	0.317073265
TraesCS1A02G093300	35.70937567	-1.001210275	0.65129745	0.014628899	0.038528861
TraesCS1A02G093400	1.751291874	-0.46135655	0.623219127	0.176166966	0.304819867
TraesCS1A02G093500	0.97238882	-0.046414194	0.735216544	0.889435187	0.937239046
TraesCS1A02G093800	1500.027166	-0.067597327	0.14585975	0.601485924	0.738551422
TraesCS1A02G093900	1339.114291	-0.256772156	0.152696495	0.054453568	0.117928748
TraesCS1A02G094000	48.98744253	0.264322062	0.145587838	0.039838626	0.090649345
TraesCS1A02G094200	2.815303589	3.082700406	0.771082266	1.46E-06	9.07E-06
TraesCS1A02G094700	0.657351683	0.376436856	0.900588672	0.317851149	0.475674815
TraesCS1A02G094800	4.93193038	0.391252049	0.357711808	0.105417594	0.202668403
TraesCS1A02G094900	16.51521429	3.998929197	0.823500454	1.64E-08	1.38E-07
TraesCS1A02G095000	324.6531847	0.502507005	0.088312751	2.14E-09	2.05E-08
TraesCS1A02G095100	657.675539	-0.072478574	0.118120213	0.506043886	0.658517904
TraesCS1A02G095200	28.33957703	0.705987925	0.234201297	0.000301352	0.001211169
TraesCS1A02G095400	19.19905747	0.280456691	0.182582797	0.066202228	0.138665374
TraesCS1A02G095500	163.9429544	0.547232724	0.188406913	0.000614728	0.002306343
TraesCS1A02G095600	133.6625363	2.610594968	0.406259237	7.14E-12	9.37E-11
TraesCS1A02G095700	5.685400441	-0.479232974	0.660080755	0.17442966	0.302562705
TraesCS1A02G095800	107.7441287	1.805036767	0.897327291	0.002098843	0.0069711
TraesCS1A02G096000	106.6172079	-0.143610933	0.093486551	0.105448678	0.20270654
TraesCS1A02G096100	44.18030682	-0.208564582	0.136629766	0.088520122	0.175653842
TraesCS1A02G096200	87.13009999	0.030719685	0.163936841	0.828108347	0.899937574
TraesCS1A02G096300	0.299145803	0.187190898	0.98505141	0.583743198	NA
TraesCS1A02G096500	447.3934125	0.031064682	0.128555527	0.790651002	0.876150107
TraesCS1A02G096600	95.0399384	-0.191782658	0.153549354	0.153302407	0.27338596
TraesCS1A02G097000	1328.87574	-0.898736935	0.180739146	7.80E-08	5.97E-07
TraesCS1A02G097100	16.73464734	-0.102561773	0.199693621	0.527872136	0.677671272
TraesCS1A02G097200	190.8731291	0.440984976	0.237883485	0.017990523	0.046086091
TraesCS1A02G097300	20.56820492	-1.028441708	0.298470199	6.06E-05	0.000281823
TraesCS1A02G097400	831.3151327	-0.010113172	0.064331305	0.872044433	0.926879924
TraesCS1A02G097500	64.2012136	0.46373228	0.188454205	0.003314762	0.010469419
TraesCS1A02G097600	46.88514609	0.119442703	0.153767217	0.375184568	0.535677547
TraesCS1A02G097700	1266.124532	0.341847205	0.130090758	0.003549136	0.01112148
TraesCS1A02G098800	26.19191475	-1.294142665	0.614547853	0.002852093	0.009159402
TraesCS1A02G098900	1.067751474	0.331932035	0.882774651	0.368395949	0.528960173
TraesCS1A02G099000	1107.575639	-1.521384438	0.175538991	8.31E-19	2.35E-17
TraesCS1A02G099300	299.526718	-0.218522384	0.161725999	0.117570473	0.221143658
TraesCS1A02G099400	21.58531257	0.910751816	0.194132665	3.16E-07	2.20E-06
TraesCS1A02G099500	247.2476763	0.020210686	0.211148755	0.904546719	0.946302097
TraesCS1A02G099600	4.007377549	0.051848691	0.346601996	0.8207374	0.895152348
TraesCS1A02G099700	13.52948655	-0.223603212	0.2314762	0.212885858	0.352718954
TraesCS1A02G099800	10.92165531	0.283001424	0.357708279	0.232969111	0.377899246
TraesCS1A02G099900	13.20042003	0.298914905	0.334204612	0.189899852	0.322901862
TraesCS1A02G100000	1.476521764	-0.445552589	0.621272843	0.188920364	0.321637316
TraesCS1A02G100100	14.6713131	3.271305341	0.750619255	2.54E-07	1.79E-06
TraesCS1A02G100200	56.24336195	0.100889767	0.151786474	0.4495009	0.60688626
TraesCS1A02G100300	27.77280494	-0.068426638	0.276048991	0.73130375	0.834685707
TraesCS1A02G100400	167.9848225	-0.146723317	0.138855538	0.237796891	0.383684326
TraesCS1A02G100500	3.918538707	0.785911263	0.444425118	0.010804427	0.029601411
TraesCS1A02G100600	424.2229452	-0.774733411	0.289718216	0.000855185	0.003111021
TraesCS1A02G100800	2.036451571	-0.173064928	0.439760511	0.515128075	0.666536805
TraesCS1A02G101000	18.49727057	-0.046550629	0.565565973	0.878127454	0.930450877
TraesCS1A02G101100	10.39321706	0.034193022	0.240102669	0.851653714	0.914912283
TraesCS1A02G101200	21.74748839	0.396668513	0.283930788	0.057302083	0.122975969
TraesCS1A02G101300	31.67217693	0.096788756	0.288274327	0.636408487	0.765946735
TraesCS1A02G101500	9.872252516	-0.418059881	0.374453206	0.094501971	0.185340376
TraesCS1A02G101600	20.12745341	-0.28362416	0.266684275	0.150991595	0.270075801
TraesCS1A02G101700	39.1103369	-0.112545616	0.155702644	0.407917524	0.567681431
TraesCS1A02G101900	20.09848262	0.122973694	0.163162127	0.382556078	0.542591686
TraesCS1A02G102100	0.508567733	-0.333377942	0.900878475	0.367263828	0.527839247
TraesCS1A02G102200	0.379683094	0.120528162	0.741406851	0.720911106	NA
TraesCS1A02G102300	292.853245	0.558095317	0.101437378	5.04E-09	4.60E-08
TraesCS1A02G102500	55.84068018	0.929490845	0.221083933	2.95E-06	1.75E-05
TraesCS1A02G102600	408.0737544	0.03490026	0.115779741	0.744754024	0.844648192
TraesCS1A02G102700	6.239933788	0.800648662	0.771853772	0.055918783	0.120483009
TraesCS1A02G102800	39.64147955	0.735827712	0.374399077	0.006927337	0.020060198
TraesCS1A02G102900	4.661508065	2.015765008	0.627284918	8.17E-05	0.000370697
TraesCS1A02G103000	13.66466265	2.019592469	0.440332119	4.55E-07	3.08E-06
TraesCS1A02G103900	375.220429	0.753133507	0.283272681	0.000916833	0.003314382
TraesCS1A02G104000	14.2897388	-0.151618939	0.226660867	0.390737682	0.551019547
TraesCS1A02G104200	18.17655934	-2.384822956	0.49265835	8.80E-08	6.68E-07
TraesCS1A02G104300	2.374778277	0.770341169	0.933429249	0.083758737	0.167901763
TraesCS1A02G104500	17.6597171	-0.946804956	0.470424981	0.004852986	0.014652453
TraesCS1A02G104600	1.272565047	0.237916156	0.597415074	0.454315035	0.611513008
TraesCS1A02G104700	81.92611	0.690792182	0.169303405	4.88E-06	2.78E-05
TraesCS1A02G105300	205.944498	-1.410727502	0.154614824	1.47E-20	4.97E-19
TraesCS1A02G105400	328.773114	-0.044949444	0.146955743	0.729962706	0.833721936
TraesCS1A02G105500	251.2258869	0.152852766	0.115045627	0.150736975	0.269754226
TraesCS1A02G105600	628.1722077	-0.020701365	0.14643312	0.873366055	0.927628138
TraesCS1A02G105700	4.581757893	0.366982469	0.540309554	0.234282787	0.379500739
TraesCS1A02G105800	77.90516599	2.008073236	0.342482608	5.48E-10	5.68E-09
TraesCS1A02G105900	339.7176442	-0.09616905	0.136852138	0.434309425	0.592607047
TraesCS1A02G106000	212.9464112	0.251028221	0.116515546	0.019158624	0.048646251
TraesCS1A02G106100	405.2493872	0.11295314	0.079256805	0.138959183	0.252844687
TraesCS1A02G106200	2.117314057	-0.228903785	0.469227539	0.410114117	0.569773305
TraesCS1A02G106300	47.68409768	0.676859737	0.242977482	0.000674202	0.002507371
TraesCS1A02G106500	205.4919358	0.044502776	0.130109849	0.706459242	0.817247655
TraesCS1A02G106600	1618.887236	0.63637199	0.120927104	1.57E-08	1.33E-07
TraesCS1A02G106700	46.8433503	0.25090036	0.204753878	0.129488283	0.238965283
TraesCS1A02G106800	0.984674551	-0.159254063	0.4382814	0.547998935	0.694729468
TraesCS1A02G107300	242.4268553	0.125329549	0.08754641	0.133939359	0.245588991
TraesCS1A02G107500	18.01008262	1.054243506	0.59497882	0.007974348	0.022719871
TraesCS1A02G107600	166.680468	0.345432465	0.142969422	0.006365277	0.018610503
TraesCS1A02G107700	2.998351797	0.880563984	0.835957331	0.047587428	0.105243588
TraesCS1A02G107800	410.6429818	-0.095352282	0.122672446	0.396520155	0.55666948
TraesCS1A02G107900	58.26707422	-0.452914358	0.115744154	2.08E-05	0.000105754
TraesCS1A02G108000	0.664326621	0.008511001	0.614917588	0.978443792	0.987913045
TraesCS1A02G108100	97.02500348	0.140508693	0.177939745	0.34880779	0.508913044
TraesCS1A02G108200	4.795322585	-0.01080546	0.259146067	0.955029062	0.974646656
TraesCS1A02G108300	130.9092947	0.104780854	0.17312898	0.476320702	0.631778697
TraesCS1A02G108400	22.19777168	-0.103290662	0.360185201	0.659695694	0.783255649
TraesCS1A02G108600	3.77331636	-0.103894351	0.5663342	0.733143957	0.836190312
TraesCS1A02G108800	14.50252035	0.200195383	0.264084123	0.304577094	0.461235158
TraesCS1A02G108900	67.29838723	0.401586266	0.181005154	0.008378973	0.023704725
TraesCS1A02G109000	4.055893441	-1.029482606	0.594975725	0.009036087	0.025321708
TraesCS1A02G109100	18.13201554	-0.99038622	0.652701634	0.015504352	0.040519275
TraesCS1A02G109200	110.6893392	0.709847605	0.143800162	8.29E-08	6.32E-07
TraesCS1A02G109300	35.9984417	0.543601949	0.256201497	0.006579499	0.0191723
TraesCS1A02G109400	0.90752425	-0.405823388	0.765155335	0.269624694	0.421290776
TraesCS1A02G109500	73.3837284	-0.242525527	0.216006205	0.157531288	0.279347372
TraesCS1A02G109600	64.54210377	0.537991874	0.204842314	0.001547352	0.005311659
TraesCS1A02G109700	5.634493208	1.298687362	0.441734999	0.000302017	0.001213505
TraesCS1A02G109800	0.663464023	0.50674927	0.919441082	0.205283526	0.342944747
TraesCS1A02G110000	63.20157562	2.420526678	0.568032621	1.17E-06	7.42E-06
TraesCS1A02G110100	15.01457756	0.300592094	0.23109795	0.095069086	0.186295508
TraesCS1A02G110200	145.5509313	0.187264948	0.09192503	0.031881774	0.075150044
TraesCS1A02G110300	1117.04607	1.266961637	0.136697444	4.11E-21	1.47E-19
TraesCS1A02G110400	0.515586143	0.066904305	0.745616813	0.841876019	0.90880518
TraesCS1A02G110500	1.157667389	0.296277996	0.619505298	0.365177346	0.525653738
TraesCS1A02G110700	16.0281486	0.797612239	0.312313484	0.001212562	0.004262267
TraesCS1A02G110800	88.11046063	0.294111715	0.208761269	0.079925612	0.161481116
TraesCS1A02G110900	2410.199004	-2.293865093	0.254320784	1.90E-20	6.36E-19
TraesCS1A02G111000	143.136934	-0.386977055	0.243719034	0.039746305	0.090469528
TraesCS1A02G111100	125.9801648	-0.704160748	0.158556356	9.46E-07	6.07E-06
TraesCS1A02G111300	14.50849611	0.213620595	0.310783919	0.322396208	0.4807203
TraesCS1A02G111400	0.497089614	-0.391364803	0.830225982	0.295709598	0.451012348
TraesCS1A02G111500	0.316694269	0.127438554	0.80154082	0.709408901	NA
TraesCS1A02G111600	13.0549659	-0.172843703	0.200839318	0.28937518	0.44374513
TraesCS1A02G111800	7.257227626	0.264923625	0.276325045	0.188924167	0.321637316
TraesCS1A02G111900	1453.075931	-0.030019402	0.114774786	0.777855959	0.86786786
TraesCS1A02G112000	55.052625	0.076224143	0.150584521	0.56554798	0.709001922
TraesCS1A02G112100	88.27695303	0.792103079	0.178193677	9.22E-07	5.93E-06
TraesCS1A02G112200	126.0706076	-0.671330578	0.244548797	0.000775543	0.00284716
TraesCS1A02G112400	358.1469626	0.208889284	0.114494333	0.048214901	0.106419092
TraesCS1A02G112500	2261.47328	0.455250405	0.163950148	0.001319019	0.004597912
TraesCS1A02G112600	130.3335873	-0.041362896	0.158178568	0.763981751	0.858138833
TraesCS1A02G112700	63.82196689	0.682864782	0.16169055	2.61E-06	1.56E-05
TraesCS1A02G112800	43.4259526	0.089806937	0.124490282	0.430271811	0.588945348
TraesCS1A02G113100	1.741730468	-0.024284745	0.487293409	0.931002516	0.961723399
TraesCS1A02G113300	45.07481857	-0.685020611	0.246052478	0.000669383	0.00249143
TraesCS1A02G113500	0.414116032	0.225045349	0.990159465	0.517198749	0.66847222
TraesCS1A02G113600	1.087028393	0.050117868	0.571604021	0.869549222	0.925317294
TraesCS1A02G113700	23.72192182	-0.711224006	0.275965114	0.001241696	0.004356177
TraesCS1A02G114000	12.86085645	1.082453705	0.311080497	5.41E-05	0.000253787
TraesCS1A02G114100	4.169420599	0.602678797	0.536959642	0.064728158	0.136136285
TraesCS1A02G114300	224.4101523	0.059124461	0.11427087	0.576922812	0.71811188
TraesCS1A02G114400	14.326095	0.609944088	0.320529734	0.010074917	0.027831201
TraesCS1A02G114600	40.02208038	0.191318945	0.429473762	0.466149489	0.622855331
TraesCS1A02G114700	0.970166821	1.247183262	0.861430488	0.013058799	0.034897205
TraesCS1A02G115000	1115.313477	-1.108092551	0.181788678	1.87E-10	2.06E-09
TraesCS1A02G115100	238.7309728	0.121486088	0.176879224	0.416018295	0.575730672
TraesCS1A02G115200	540.3751519	-2.480613208	0.189847032	4.05E-40	6.39E-38
TraesCS1A02G115300	11.31246583	-0.207904117	0.273573185	0.297203291	0.452830655
TraesCS1A02G115400	73.11800622	1.724272663	0.360088091	2.22E-07	1.58E-06
TraesCS1A02G115500	98.94824024	-0.031184538	0.205600111	0.850659626	0.914409947
TraesCS1A02G115700	204.643282	2.776905493	0.414211325	8.22E-13	1.21E-11
TraesCS1A02G115800	2.355619077	3.45407108	1.248708626	7.11E-05	0.000326091
TraesCS1A02G115900	7451.554893	-0.551487455	0.158313801	7.63E-05	0.00034776
TraesCS1A02G116000	284.5062488	-0.365771509	0.083145568	3.97E-06	2.30E-05
TraesCS1A02G116200	95.55913144	0.165914665	0.170660194	0.254029001	0.402859886
TraesCS1A02G116300	0.555520897	-0.386104984	0.8147769	0.299182198	0.455063781
TraesCS1A02G116500	18.95948371	0.220234887	0.289672164	0.286983796	0.440985543
TraesCS1A02G116600	30.24955049	-0.053537659	0.194249691	0.73709277	0.838942119
TraesCS1A02G116700	317.0057013	0.674883386	0.361953776	0.009893001	0.027387441
TraesCS1A02G116800	8.994879561	1.531302895	0.562699366	0.000493647	0.001891443
TraesCS1A02G116900	119.8665738	-0.268175369	0.265645618	0.172835124	0.300469203
TraesCS1A02G117000	9.918581582	-0.861849914	0.3658907	0.002056544	0.006843217
TraesCS1A02G117300	5.434541348	0.196315286	0.458320617	0.472242059	0.628125503
TraesCS1A02G117400	4.061929277	0.091453742	0.515460397	0.752438686	0.850033806
TraesCS1A02G117500	2.539686938	0.074003281	0.357690131	0.751161566	0.849061805
TraesCS1A02G117600	8.266343259	-0.465996878	0.325017645	0.043550207	0.097651021
TraesCS1A02G117700	17.62679735	0.313164498	0.273523015	0.119888386	0.224747077
TraesCS1A02G117800	1.121517997	0.656261889	0.987059331	0.128603762	0.23767422
TraesCS1A02G117900	12.33287458	2.779143147	1.003001904	0.000122715	0.000536777
TraesCS1A02G118200	2.191888517	-0.232414868	0.613313423	0.470031313	0.62617812
TraesCS1A02G118300	45.43385506	-0.544340441	0.150953407	4.86E-05	0.000230155
TraesCS1A02G118400	70.81212633	0.433102446	0.20850485	0.010638562	0.029205811
TraesCS1A02G118700	228.7729884	0.259276353	0.1174922	0.016260072	0.042253796
TraesCS1A02G118800	220.3439061	0.927448561	0.142636671	1.10E-11	1.42E-10
TraesCS1A02G118900	5.552638062	1.908635485	0.624303671	0.000143418	0.000617816
TraesCS1A02G119000	6.845327882	5.677137509	0.737765465	5.33E-16	1.13E-14
TraesCS1A02G119100	38.25349395	2.115899255	0.387162586	4.83E-09	4.42E-08
TraesCS1A02G119300	152.0986058	1.783413203	0.253058147	2.79E-13	4.31E-12
TraesCS1A02G119500	451.3283188	1.468549184	0.212397122	8.69E-13	1.28E-11
TraesCS1A02G119600	380.7779346	-2.914648761	0.285755087	6.23E-26	3.35E-24
TraesCS1A02G119700	143.0828796	0.490146439	0.147309942	0.000173432	0.000733608
TraesCS1A02G119800	96.64090717	-1.798221859	0.267063788	2.48E-12	3.46E-11
TraesCS1A02G119900	14.39835212	0.713446494	0.526550605	0.032384259	0.076147742
TraesCS1A02G120000	13.32315873	0.992138065	0.290878398	6.82E-05	0.000314265
TraesCS1A02G120100	243.5150907	0.106133775	0.144527033	0.408536878	0.568231087
TraesCS1A02G120200	1163.83235	-0.271475213	0.396976075	0.282350809	0.435660977
TraesCS1A02G120400	3.877189364	-0.222922081	0.353527151	0.340431475	0.500071666
TraesCS1A02G120500	89.00836531	0.387345881	0.143963826	0.002357969	0.007735534
TraesCS1A02G120600	4.325130895	0.001267564	0.319423632	0.995352126	0.99727499
TraesCS1A02G120800	346.7696224	-0.990688894	0.230057063	1.98E-06	1.21E-05
TraesCS1A02G120900	43.69314312	-0.332901855	0.231816869	0.065723219	0.137886403
TraesCS1A02G121000	545.4931155	0.105049531	0.089823746	0.219903643	0.361661575
TraesCS1A02G121100	0.368837833	-0.023359977	0.79616969	0.944779572	NA
TraesCS1A02G121200	29.23207567	0.98289225	0.229257117	2.14E-06	1.30E-05
TraesCS1A02G121300	362.6627074	-0.25399848	0.103929086	0.008899299	0.024978951
TraesCS1A02G121400	258.8718254	-0.058204274	0.076821454	0.432810194	0.591300025
TraesCS1A02G121500	5.695292558	-0.066824942	0.390010875	0.785889779	0.873170997
TraesCS1A02G121700	112.7951695	0.253541596	0.12498707	0.025708278	0.062521169
TraesCS1A02G121800	616.8871606	2.487693157	0.686401569	1.26E-05	6.64E-05
TraesCS1A02G122000	1456.73563	-0.640577753	0.44926889	0.030830492	0.073015802
TraesCS1A02G122100	126.4391687	0.279657781	0.175206916	0.05902367	0.126084666
TraesCS1A02G122200	134.6074627	0.104072564	0.241806895	0.571312166	0.713778818
TraesCS1A02G122300	37.48384158	-0.104195174	0.161600233	0.45631529	0.613380798
TraesCS1A02G122400	0.965262166	-0.258238748	0.54335439	0.394890017	0.555061929
TraesCS1A02G122500	512.5259852	0.806857032	0.305114216	0.000912006	0.003298916
TraesCS1A02G122600	21.0844869	-1.760335536	0.489303527	2.94E-05	0.000145241
TraesCS1A02G122700	376.6585055	0.303441024	0.090463333	0.000399492	0.001561302
TraesCS1A02G122800	134.514805	-1.383346163	0.297827968	4.99E-07	3.35E-06
TraesCS1A02G123000	143.5294405	0.317881601	0.117400741	0.003143942	0.009986784
TraesCS1A02G123100	16.61482896	1.335067698	0.45711759	0.000314882	0.001260071
TraesCS1A02G123300	28.05064384	0.169871788	0.187039691	0.274083459	0.426418426
TraesCS1A02G123600	37.6809926	-0.278771088	0.183684459	0.069051128	0.143403476
TraesCS1A02G123700	1.156926481	2.202088643	1.192707074	0.001851245	0.0062317
TraesCS1A02G123800	1.42646849	0.237616008	0.738482637	0.492010568	0.646051762
TraesCS1A02G123900	83.10576737	0.257923006	0.314584771	0.237808193	0.383693973
TraesCS1A02G124000	9.511467416	0.038058646	0.238038047	0.834241217	0.90402675
TraesCS1A02G124100	17.1395105	-0.076623145	0.290509741	0.709373009	0.819292356
TraesCS1A02G124200	108.6954704	2.077903175	0.831048061	0.000517748	0.001974865
TraesCS1A02G124300	3.072538527	-0.275963317	0.477972758	0.32898557	0.487921716
TraesCS1A02G124400	212.1531582	-2.130357965	0.292565063	3.82E-14	6.52E-13
TraesCS1A02G124500	2.098552969	0.528942301	0.652085624	0.1368888	0.249827864
TraesCS1A02G124600	290.9345829	0.57649413	0.119908352	1.98E-07	1.42E-06
TraesCS1A02G124800	45.49816909	-0.04389265	0.48254757	0.875000011	0.928579616
TraesCS1A02G124900	1.66135794	0.033541398	0.71227197	0.91933928	0.954821761
TraesCS1A02G125000	198.5393873	0.071717283	0.077014072	0.334863351	0.494030313
TraesCS1A02G125100	226.7236736	-0.019996508	0.16285361	0.887061444	0.935801496
TraesCS1A02G125200	5.803127297	-0.233249366	0.834130058	0.509370758	0.661354501
TraesCS1A02G125300	150.6091323	-0.177437077	0.107572158	0.076949995	0.156631055
TraesCS1A02G125400	22.34694484	0.351071483	0.494218379	0.229328828	0.373304685
TraesCS1A02G125500	55.54604954	0.011617826	0.299779195	0.95574612	0.975091786
TraesCS1A02G125600	53.90123469	0.080135434	0.122436011	0.475542357	0.631036575
TraesCS1A02G125700	81.40596696	1.928909168	0.224383248	1.18E-18	3.29E-17
TraesCS1A02G125900	220.3476437	3.504077665	0.281569945	1.86E-37	2.48E-35
TraesCS1A02G126000	46.140038	0.525862182	0.170311776	0.00035442	0.001401331
TraesCS1A02G126100	21.91641571	-2.660221138	0.278757099	7.41E-23	3.11E-21
TraesCS1A02G126300	173.0121975	0.261873814	0.116982672	0.014839476	0.039013626
TraesCS1A02G126400	3.589276213	3.717266391	0.820740587	8.55E-08	6.50E-07
TraesCS1A02G126600	0.834354457	0.332934499	0.795909433	0.358965958	0.519434262
TraesCS1A02G126800	406.2521693	-0.263172878	0.120435594	0.016892028	0.043630223
TraesCS1A02G126900	158.2992584	0.919191643	0.257512444	3.78E-05	0.000182819
TraesCS1A02G127000	188.2137235	-0.285449497	0.106067849	0.003839214	0.011929861
TraesCS1A02G127400	67.58900662	0.01930484	0.142043396	0.879014008	0.931048145
TraesCS1A02G127500	17.11012044	-0.484466878	0.274522349	0.019402909	0.049181642
TraesCS1A02G127700	3.47786869	1.140271102	0.639306351	0.007105711	0.020511616
TraesCS1A02G127900	212.724526	2.053536962	0.203993748	1.04E-24	5.04E-23
TraesCS1A02G128100	108.2877492	0.029115395	0.151136088	0.826832692	0.899012045
TraesCS1A02G128300	125.4801136	0.242910572	0.123491411	0.030943171	0.07322733
TraesCS1A02G128500	1.127517373	-0.440794648	0.674873005	0.211673266	0.351138491
TraesCS1A02G128600	269.083993	-0.057674377	0.126594691	0.617586236	0.751813734
TraesCS1A02G128900	139.9066468	-0.270224685	0.130050173	0.021343831	0.053386238
TraesCS1A02G129100	127.4996988	-0.025226912	0.208061012	0.879876633	0.93153798
TraesCS1A02G129200	78.50256503	0.029902657	0.135881012	0.807016778	0.886557801
TraesCS1A02G129300	11.74242616	0.229867344	0.429800334	0.383308954	0.543381559
TraesCS1A02G129400	1.40568803	-0.203360593	0.61518735	0.525906282	0.676126365
TraesCS1A02G129500	106.5564224	0.119641327	0.175834235	0.421176332	0.580604465
TraesCS1A02G129600	22.49201695	-4.744432759	0.636528183	2.14E-15	4.23E-14
TraesCS1A02G129700	1.658757135	-0.181735928	0.472444705	0.51280082	0.664455739
TraesCS1A02G129800	35.29344779	-0.022557079	0.206704289	0.892049133	0.93867631
TraesCS1A02G130100	5.959123015	-0.139947014	0.287103293	0.493974873	0.647816896
TraesCS1A02G130200	0.402545545	-0.264364646	0.853433083	0.46046288	NA
TraesCS1A02G130600	13.64433048	-0.077819015	0.207594113	0.640634404	0.769293538
TraesCS1A02G130700	18.08586342	0.799035945	0.352281095	0.00279508	0.008995151
TraesCS1A02G130800	247.5898408	0.047712433	0.068746971	0.475487177	0.630974967
TraesCS1A02G130900	149.3315261	-0.617291082	0.193708758	0.000191292	0.000801771
TraesCS1A02G131000	344.7895648	0.089762469	0.08986791	0.294854704	0.450013136
TraesCS1A02G131200	233.9938804	0.214532638	0.088059148	0.010534524	0.028958793
TraesCS1A02G131300	242.7341065	-0.430330695	0.141179916	0.000609811	0.002290755
TraesCS1A02G131500	118.0134829	0.286429157	0.255097403	0.135713405	0.248134648
TraesCS1A02G131600	109.4367133	0.061848734	0.106124662	0.533847276	0.682622679
TraesCS1A02G131900	160.9994271	-1.195049919	0.26106787	6.68E-07	4.40E-06
TraesCS1A02G132000	15.27241655	0.524694889	0.388890899	0.045676453	0.101672313
TraesCS1A02G132300	11.27542058	-1.310655892	0.828608667	0.009177746	0.025661595
TraesCS1A02G132600	653.2862617	0.422098542	0.101843122	9.10E-06	4.93E-05
TraesCS1A02G133000	2.647255283	-3.972013242	0.918804399	2.07E-07	1.48E-06
TraesCS1A02G133100	1878.925626	-0.253935373	0.169768656	0.079306842	0.160454353
TraesCS1A02G133300	8.934556014	-0.351041212	0.35905687	0.144229279	0.260409561
TraesCS1A02G133400	365.4012653	0.32677727	0.120500814	0.002974726	0.009499912
TraesCS1A02G133500	827.7402735	-0.435232513	0.19350188	0.006712757	0.019523873
TraesCS1A02G133600	0.945139945	-0.023875906	0.564470947	0.937215277	0.964935541
TraesCS1A02G133700	420.9159944	0.382575314	0.089218643	6.00E-06	3.35E-05
TraesCS1A02G133800	95.66195917	0.298856191	0.151865724	0.024476857	0.059933466
TraesCS1A02G133900	45.95690158	-0.736105039	0.287737388	0.00127533	0.004462015
TraesCS1A02G134000	926.8864817	1.095096678	0.219469751	8.80E-08	6.68E-07
TraesCS1A02G134100	95.11777644	-0.710304956	0.455762011	0.0201491	0.050810437
TraesCS1A02G134200	28.00001877	-0.326989173	0.172455718	0.025563097	0.062227561
TraesCS1A02G134300	184.7461867	-0.058083983	0.125248601	0.61194926	0.747298745
TraesCS1A02G134500	126.3840485	0.194220073	0.122386739	0.082692811	0.166153111
TraesCS1A02G134600	124.4048229	-0.078823263	0.286066771	0.698765682	0.811317713
TraesCS1A02G134800	34.17170232	-0.165836781	0.161368426	0.234701769	0.37995745
TraesCS1A02G135100	13.26900886	0.025119931	0.23115998	0.88811839	0.936494842
TraesCS1A02G135300	510.6648703	0.05360878	0.086590289	0.517720295	0.668966407
TraesCS1A02G135600	234.2179673	-0.366487863	0.209100144	0.0299668	0.071251206
TraesCS1A02G135700	1093.772682	-0.066422575	0.125483881	0.562396946	0.706825443
TraesCS1A02G135800	1.297494753	0.123751832	0.577844962	0.688063096	0.804162519
TraesCS1A02G136000	0.743471771	-0.084742703	0.572925037	0.781857167	0.870620858
TraesCS1A02G136100	60.01612405	0.142690803	0.614357765	0.653346797	0.778609491
TraesCS1A02G136200	243.0757617	0.140825377	0.087382502	0.091510719	0.180582177
TraesCS1A02G136400	122.5278741	0.094384757	0.135679162	0.439741093	0.597713552
TraesCS1A02G136500	1339.880839	-0.055811679	0.115744591	0.602452719	0.739346288
TraesCS1A02G136600	1.935944552	0.926831066	0.880399348	0.04411088	0.098714765
TraesCS1A02G136800	123.5801186	-0.466712971	0.167302075	0.001205633	0.004240184
TraesCS1A02G136900	113.931133	0.894914161	0.138445542	1.34E-11	1.70E-10
TraesCS1A02G137000	89.07427809	0.189859782	0.150727846	0.151590124	0.270924551
TraesCS1A02G137100	0.527780137	-0.424678486	0.733722356	0.243586249	0.390534333
TraesCS1A02G137200	140.2224376	-0.446556427	0.129572493	0.000136467	0.00059098
TraesCS1A02G137300	3.743801388	0.139651515	0.397034606	0.575474717	0.716892134
TraesCS1A02G137400	70.48829375	0.173956114	0.128151985	0.134926336	0.246933932
TraesCS1A02G137500	81.56411116	0.003959924	0.139599411	0.974747158	0.985809845
TraesCS1A02G137600	5.061228443	0.265130485	0.327572853	0.237007142	0.382744156
TraesCS1A02G137700	310.6287586	-0.453239581	0.088334056	6.37E-08	4.94E-07
TraesCS1A02G137800	271.0153848	0.198992851	0.089294913	0.019199252	0.04873053
TraesCS1A02G137900	267.758461	0.295576034	0.10394028	0.002303822	0.007579282
TraesCS1A02G138000	44.99429893	-0.045777632	0.175589432	0.75817443	0.854384707
TraesCS1A02G138100	23.76440584	0.847719795	0.28573361	0.000317386	0.001269457
TraesCS1A02G138200	61.92755949	0.056780236	0.179153768	0.706544435	0.817295576
TraesCS1A02G138300	1.331511526	-0.495399757	0.65218966	0.159691852	0.282387221
TraesCS1A02G138400	398.0935393	1.106671874	0.108619436	4.79E-25	2.38E-23
TraesCS1A02G138500	86.63257066	0.142511545	0.28382812	0.48308714	0.637889864
TraesCS1A02G138600	303.2267427	0.15309146	0.075187851	0.035058802	0.081437864
TraesCS1A02G138800	685.7708733	-0.186562244	0.117419921	0.084431637	0.169006279
TraesCS1A02G139100	306.9939535	-0.066845039	0.141413463	0.59669352	0.734504099
TraesCS1A02G139300	220.9788871	0.28439717	0.123099135	0.011196082	0.030528983
TraesCS1A02G139400	155.3966981	0.899584843	0.141744848	2.89E-11	3.53E-10
TraesCS1A02G139500	187.8279281	0.359816955	0.084253718	7.36E-06	4.05E-05
TraesCS1A02G139600	90.6302954	0.064516003	0.145886424	0.618225951	0.752317641
TraesCS1A02G139700	33.85001966	0.17553042	0.167876337	0.221862786	0.364119431
TraesCS1A02G139800	0.454891675	-0.46467659	0.889697597	0.234368692	0.379614303
TraesCS1A02G139900	1722.686754	1.079574767	0.162594543	5.54E-12	7.39E-11
TraesCS1A02G140100	0.585389196	0.212095911	0.749169102	0.538530638	0.686456118
TraesCS1A02G140300	5.43785123	-0.113447495	0.290243944	0.581313621	0.721895547
TraesCS1A02G140600	14.63085319	0.394988558	0.288075329	0.060710735	0.129106123
TraesCS1A02G140700	21.19354677	-0.747006829	0.399338125	0.008749853	0.024605261
TraesCS1A02G140800	2.695441094	0.620017836	0.609984728	0.078449778	0.159068542
TraesCS1A02G140900	69.46446867	-0.174577969	0.205024588	0.291296795	0.445989833
TraesCS1A02G141000	0.541786354	-0.579833804	0.971312245	0.164051651	0.288391513
TraesCS1A02G141100	3.787334298	0.45058519	0.470545986	0.119986735	0.224877846
TraesCS1A02G141200	2.847668735	0.983727713	0.661801169	0.016762185	0.04334144
TraesCS1A02G141300	42.09781866	2.133729727	0.359813216	3.23E-10	3.45E-09
TraesCS1A02G141400	106.2402895	-0.03922052	0.170666634	0.787772559	0.874444154
TraesCS1A02G141500	3.553584326	0.020696724	0.503318659	0.942222152	0.96775233
TraesCS1A02G141600	1.694532389	0.44042434	0.571288094	0.173634957	0.301503425
TraesCS1A02G141700	73.16018487	0.877758843	0.323710394	0.000706745	0.002616843
TraesCS1A02G141900	119.565067	0.044552722	0.234956953	0.804940206	0.8852353
TraesCS1A02G142000	505.7511088	-1.032966236	0.270742608	1.54E-05	8.00E-05
TraesCS1A02G142100	0.417743249	0.086356188	0.685173053	0.792921142	0.877653929
TraesCS1A02G142200	166.2206014	0.451205211	0.11909134	3.50E-05	0.000170511
TraesCS1A02G142300	44.83911526	0.149408588	0.168906191	0.300832395	0.456988604
TraesCS1A02G142400	152.2333206	0.578058017	0.242373568	0.002858864	0.009177466
TraesCS1A02G142500	103.2690844	0.016821709	0.168831893	0.907368164	0.94774092
TraesCS1A02G142600	189.7022858	-0.194183506	0.115150102	0.067770516	0.14129343
TraesCS1A02G142700	26.90915034	0.147409481	0.191015836	0.349683105	0.509767301
TraesCS1A02G142800	36.07243248	-0.401263613	0.248249727	0.035559644	0.082423326
TraesCS1A02G142900	53.55883336	-0.001196918	0.221061451	0.994498131	0.996892385
TraesCS1A02G143000	125.9408477	0.013392359	0.182640427	0.930195701	0.961291565
TraesCS1A02G143100	311.7421785	1.330294979	0.187834346	2.80E-13	4.33E-12
TraesCS1A02G143200	35.05755629	-0.030292366	0.261660253	0.875129529	0.928693903
TraesCS1A02G143300	258.9877103	-1.188946502	0.216035347	6.23E-09	5.62E-08
TraesCS1A02G143400	203.8288913	0.722090315	0.225873695	0.000156302	0.000667493
TraesCS1A02G143500	105.0930978	0.075259946	0.090256629	0.381748658	0.541770063
TraesCS1A02G143600	2.455068626	1.099739276	0.823541304	0.019928505	0.050322808
TraesCS1A02G143800	79.20810447	0.622132318	0.164109252	1.85E-05	9.49E-05
TraesCS1A02G143900	89.67180037	-0.258026665	0.242725323	0.164200584	0.288626426
TraesCS1A02G144000	98.6417374	0.061004911	0.091138862	0.48226147	0.637075972
TraesCS1A02G144200	5.353713026	0.905585523	0.592156447	0.016703617	0.043217904
TraesCS1A02G144500	0.409163043	-0.305404106	0.803468369	0.396635913	0.556756097
TraesCS1A02G144700	3.860215057	-0.168980372	0.500740118	0.555811725	0.701595414
TraesCS1A02G144800	172.7381286	-0.426007933	0.345519757	0.073558652	0.150998514
TraesCS1A02G145000	83.24889985	0.252110671	0.245518111	0.177126002	0.306054134
TraesCS1A02G145100	2.510960326	0.138967933	0.427396882	0.594089618	0.732336697
TraesCS1A02G145500	40.98266097	0.131803595	0.151223849	0.321470285	0.479577732
TraesCS1A02G145800	1215.553652	5.407599753	0.405737098	8.54E-42	1.52E-39
TraesCS1A02G145900	11.21663135	1.175451474	0.30667786	1.50E-05	7.81E-05
TraesCS1A02G146000	2.987100139	0.035557464	0.675334399	0.91321608	0.951244208
TraesCS1A02G146200	153.7056796	0.326898978	0.13570077	0.007083918	0.020456929
TraesCS1A02G146400	2.975284838	0.072732584	0.315212983	0.736359779	0.838452022
TraesCS1A02G146600	238.2940918	-0.192321232	0.093640279	0.030170211	0.071659221
TraesCS1A02G146800	1.176620438	0.413472628	0.667478277	0.235504595	0.380906439
TraesCS1A02G146900	306.1551305	-0.776675329	0.167184455	3.55E-07	2.45E-06
TraesCS1A02G147000	426.2955506	-0.054490873	0.138286013	0.660642704	0.783973551
TraesCS1A02G147100	0.518906341	0.500333526	0.921031437	0.209948228	0.349047038
TraesCS1A02G147300	0.514290731	-0.10279755	0.75806157	0.760957538	0.856258476
TraesCS1A02G147400	11.20193905	-0.254478362	0.338865533	0.265721102	0.416693785
TraesCS1A02G147500	81.61073352	0.565602153	0.173132087	0.00016398	0.000697719
TraesCS1A02G147600	5.695018491	-0.043390354	0.293533448	0.833773757	0.90369678
TraesCS1A02G147700	23.73297358	0.342344503	0.290612068	0.103254792	0.19926469
TraesCS1A02G148000	328.1259149	0.008099385	0.088874385	0.923984933	0.957686743
TraesCS1A02G148300	6.808203392	1.007789658	0.586056472	0.009484256	0.026403919
TraesCS1A02G148400	306.0379016	-0.116255175	0.135472138	0.340441161	0.500071666
TraesCS1A02G148600	0.706552339	-0.371141184	0.622675439	0.265658101	0.416646176
TraesCS1A02G149000	0.344730405	0.160841252	0.817489542	0.641315049	NA
TraesCS1A02G149100	100.5514005	0.20278997	0.113844086	0.054014521	0.117129615
TraesCS1A02G149200	190.0021262	0.011235747	0.097487653	0.903076182	0.945511625
TraesCS1A02G149300	169.1473849	1.501260464	0.47353672	0.000137458	0.0005947
TraesCS1A02G149500	3.885746527	-0.484203518	0.499354108	0.109754641	0.209376074
TraesCS1A02G149600	2.066897485	0.267027168	0.483041185	0.34727699	0.507203109
TraesCS1A02G149700	26.85683749	1.589058568	0.553099071	0.000312513	0.001251771
TraesCS1A02G149800	439.4896734	0.189865176	0.2586385	0.323609489	0.482110595
TraesCS1A02G150000	1.680777207	-0.188609852	0.566027654	0.539294593	0.687114038
TraesCS1A02G150100	941.2114511	0.870331896	0.334463506	0.000991211	0.003557396
TraesCS1A02G150200	77.4828034	-0.043895298	0.295467335	0.832528619	0.902917373
TraesCS1A02G150300	1.457237783	-0.190346871	1.025557911	0.57183374	0.714195287
TraesCS1A02G150400	197.5226728	-0.112261946	0.251476946	0.551283902	0.697913674
TraesCS1A02G150500	4.231267336	-1.061617404	0.545541993	0.005178264	0.015525962
TraesCS1A02G150600	518.9709727	0.086756254	0.079074086	0.254906016	0.403850947
TraesCS1A02G150700	0.618496695	0.503030216	0.977226277	0.211319701	0.350744775
TraesCS1A02G150800	4.426158929	4.358663217	1.143354652	1.63E-06	1.00E-05
TraesCS1A02G150900	31.0265817	6.249357095	0.80291828	2.53E-16	5.58E-15
TraesCS1A02G151000	180.216928	0.446752399	0.156880161	0.00109254	0.003885083
TraesCS1A02G151100	151.9598388	0.008873972	0.14438011	0.944927906	0.969187061
TraesCS1A02G151200	44.94552118	0.135410794	0.163475981	0.33687532	0.49621345
TraesCS1A02G151400	22.12208989	-0.284881738	0.773690886	0.42206158	0.581419426
TraesCS1A02G151500	99.27271422	-1.452065244	0.225150042	2.04E-11	2.53E-10
TraesCS1A02G151600	31.18566394	2.185418745	0.410431135	9.59E-09	8.40E-08
TraesCS1A02G151700	25.59561926	-0.230879273	0.198350296	0.153681534	0.273895066
TraesCS1A02G152000	54.6250502	-0.121207665	0.136291841	0.322559756	0.480914428
TraesCS1A02G152100	1.01133423	0.222060881	0.535780293	0.45866497	0.615589195
TraesCS1A02G152200	287.8228931	0.630420002	0.068523814	3.77E-21	1.36E-19
TraesCS1A02G152300	39.3656118	-0.072173692	0.320985713	0.741080687	0.841766683
TraesCS1A02G152400	1.343029823	0.499382185	0.650760986	0.15635825	0.277772859
TraesCS1A02G152500	538.1059081	0.319959551	0.113516744	0.00221915	0.007325462
TraesCS1A02G152600	82.72929775	-0.463068731	0.779070046	0.219207545	0.360804839
TraesCS1A02G152800	389.1230935	-0.100829766	0.455551512	0.709196486	0.819114727
TraesCS1A02G152900	214.535906	-0.409691943	0.171477374	0.005096751	0.015304476
TraesCS1A02G153000	50.76560077	-0.746501671	0.277453629	0.000835364	0.003046449
TraesCS1A02G153100	474.5789759	2.668384062	0.238698053	2.76E-30	2.13E-28
TraesCS1A02G153200	32.30816062	-0.626402596	0.962533869	0.140010963	0.254328377
TraesCS1A02G153300	147.1040136	0.290458194	0.086713185	0.000431796	0.001674931
TraesCS1A02G153400	1.544965658	-0.626210614	0.805627235	0.120205045	0.225200153
TraesCS1A02G153500	7.845690905	0.224723385	0.40614389	0.377423161	0.537808609
TraesCS1A02G153600	107.9210993	0.156296525	0.113625243	0.137508398	0.250717466
TraesCS1A02G153700	6.475318752	-0.115563275	0.277465873	0.563710752	0.707740714
TraesCS1A02G153800	0.576109148	0.013079004	0.641384374	0.967427659	0.981422504
TraesCS1A02G153900	331.746355	0.450731455	0.100954502	1.82E-06	1.12E-05
TraesCS1A02G154100	21.75202858	-0.070472132	0.198061161	0.662727367	0.785545957
TraesCS1A02G154200	33.35089577	-0.088963734	0.233348563	0.620603235	0.754067536
TraesCS1A02G154300	233.7211858	0.387637885	0.090234003	5.63E-06	3.16E-05
TraesCS1A02G154400	239.6671493	-0.147435229	0.102538117	0.125742044	0.233341992
TraesCS1A02G154500	23.2528288	0.462212894	0.304004965	0.036361161	0.083951847
TraesCS1A02G154600	72.16999902	-0.784192732	0.18780026	3.11E-06	1.83E-05
TraesCS1A02G154700	268.9438346	0.083172082	0.093971024	0.351244476	0.511319525
TraesCS1A02G154800	0.877532074	-0.443050347	0.862196102	0.249768369	0.39775396
TraesCS1A02G155000	10.91862196	-0.116426934	0.432196808	0.657035073	0.781348246
TraesCS1A02G155200	2241.800517	-0.290883231	0.08395959	0.000283326	0.001145619
TraesCS1A02G155500	36.45550517	0.079757193	0.136009642	0.514765601	0.666235202
TraesCS1A02G155600	5.828816484	0.714147832	0.434165272	0.016228316	0.04218344
TraesCS1A02G155700	2.269183643	0.938785572	0.635264551	0.01806246	0.046245722
TraesCS1A02G155900	10.11956493	-0.119032859	0.444790461	0.655479394	0.780170796
TraesCS1A02G156000	19.852396	-0.274021116	0.281136735	0.179290687	0.308957688
TraesCS1A02G156100	55.83855778	-0.220099868	0.317259263	0.314357669	0.471924339
TraesCS1A02G156200	7.047190665	-0.387794419	0.301106535	0.073221773	0.150421782
TraesCS1A02G156300	82.89882813	0.043618797	0.133225227	0.717286379	0.82453507
TraesCS1A02G156400	75.88129412	2.670846037	0.418536303	8.56E-12	1.11E-10
TraesCS1A02G156500	100.3303402	0.007752047	0.155682595	0.954591128	0.97440394
TraesCS1A02G156600	81.81068746	0.284036404	0.122284939	0.010853446	0.02971877
TraesCS1A02G157100	0.368317356	-0.009286569	0.852772449	0.978036525	NA
TraesCS1A02G157200	17.00611495	-0.421217417	0.264653128	0.035126251	0.081571708
TraesCS1A02G157500	205.9869345	-0.725005815	0.135195887	8.49E-09	7.51E-08
TraesCS1A02G157600	50.59631025	0.317730368	0.230508287	0.077515478	0.157537446
TraesCS1A02G157700	48.22662072	0.392117907	0.182669574	0.010522082	0.028932313
TraesCS1A02G157800	26.12669299	-1.85007308	0.344320454	1.02E-08	8.90E-08
TraesCS1A02G157900	114.706709	1.027224677	0.208006624	1.07E-07	8.02E-07
TraesCS1A02G158300	82.21735608	-0.125516396	0.118430915	0.249990397	0.397957616
TraesCS1A02G158400	306.07347	-1.55571503	0.208441579	1.51E-14	2.70E-13
TraesCS1A02G158500	123.0945931	0.066549506	0.117016963	0.538270603	0.686282406
TraesCS1A02G158600	1473.820177	0.185400152	0.235559775	0.3063936	0.463181954
TraesCS1A02G158700	554.2183166	0.240616868	0.125543248	0.035017966	0.081361358
TraesCS1A02G158800	276.9723758	-0.548435244	0.195247491	0.000838878	0.003057872
TraesCS1A02G158900	171.9113234	0.399652755	0.105002592	4.29E-05	0.000205375
TraesCS1A02G159100	478.157368	-0.083034292	0.111250092	0.42254645	0.581820539
TraesCS1A02G159200	11.86825992	0.355711948	0.325007046	0.115590628	0.218171069
TraesCS1A02G159300	333.943708	-0.291711124	0.151989881	0.028222642	0.067733222
TraesCS1A02G159400	38.97363685	0.286878593	0.149522893	0.028853306	0.069038591
TraesCS1A02G159500	44.11773442	-1.127049896	0.239618992	3.61E-07	2.49E-06
TraesCS1A02G159600	21.21025898	-3.452742502	0.462894301	1.28E-15	2.60E-14
TraesCS1A02G159700	37.5530988	-0.014129497	0.775743665	0.96648803	0.981035293
TraesCS1A02G160000	11.19175202	0.035955843	0.261226099	0.851890921	0.914949254
TraesCS1A02G160100	10.92716809	0.051169607	0.244724709	0.782142593	0.87076926
TraesCS1A02G160200	60.63132257	-1.319531956	0.221845683	4.91E-10	5.13E-09
TraesCS1A02G160300	0.944068901	0.035232745	0.628541981	0.911773364	0.950385471
TraesCS1A02G160400	26.97612853	-0.183034749	0.222046658	0.294079648	0.44905975
TraesCS1A02G160500	155.1297899	-0.203698164	0.104370594	0.036939613	0.085058568
TraesCS1A02G160600	252.4319906	-0.03721852	0.087975423	0.658068501	0.782136197
TraesCS1A02G160700	542.0346356	-0.413450346	0.152480507	0.001953122	0.006531303
TraesCS1A02G160800	61.429903	1.157215734	0.171462407	2.82E-12	3.90E-11
TraesCS1A02G160900	0.379564372	0.283137576	0.872160667	0.433298719	NA
TraesCS1A02G161000	3.170852068	0.734294733	0.813960614	0.079967925	0.16154304
TraesCS1A02G161200	30.65052178	-0.137126977	0.362938048	0.561258826	0.70581778
TraesCS1A02G161300	63.21284826	-0.585945936	0.131542811	1.08E-06	6.88E-06
TraesCS1A02G161400	9.451888127	0.430852845	0.526203052	0.162102679	0.285780697
TraesCS1A02G161900	131.6163839	0.220817797	0.139399309	0.075861817	0.154835771
TraesCS1A02G162000	0.342861251	0.109076445	0.866948726	0.749135282	NA
TraesCS1A02G162200	36.18423861	0.134337541	0.191822945	0.395455711	0.555620832
TraesCS1A02G162300	44.31100697	-0.051503783	0.138377059	0.678341661	0.797048532
TraesCS1A02G162400	90.96185818	0.002685984	0.117955732	0.980326506	0.989052105
TraesCS1A02G162600	9.763207527	0.49849534	0.273823836	0.016271307	0.042273851
TraesCS1A02G162800	636.9608962	-0.198365486	0.218537056	0.250716744	0.398817759
TraesCS1A02G163000	17.79159544	-0.752136712	0.619228182	0.041867426	0.094506829
TraesCS1A02G163100	7.501432129	-0.139234473	0.849704545	0.68550902	0.802452395
TraesCS1A02G163200	45.97888542	-0.100365259	0.13224991	0.401534681	0.561404487
TraesCS1A02G163400	140.7702842	0.241974441	0.158235777	0.077934646	0.158215386
TraesCS1A02G163500	29.79631045	-0.151803379	0.354457464	0.514424584	0.665913391
TraesCS1A02G163600	6.875081907	-0.164532957	0.381555583	0.499710795	0.652904359
TraesCS1A02G163700	26.44034117	1.387237162	0.414089612	8.13E-05	0.000368862
TraesCS1A02G163800	0.362052176	0.099547738	0.6774117	0.761669511	NA
TraesCS1A02G163900	128.0347138	-0.134081025	0.124106151	0.237271093	0.383033128
TraesCS1A02G164000	450.7321868	0.290096381	0.096800628	0.001449555	0.00500718
TraesCS1A02G164200	221.2617679	0.400006311	0.089873936	2.58E-06	1.54E-05
TraesCS1A02G164300	44.96216941	-0.204111735	0.193939867	0.200060736	0.336198478
TraesCS1A02G164400	86.33493209	0.048045565	0.136449455	0.695624412	0.809286697
TraesCS1A02G164600	199.5772513	-1.166202862	0.136984192	3.56E-18	9.50E-17
TraesCS1A02G164700	285.7420576	-0.609061453	0.167187375	3.47E-05	0.000168943
TraesCS1A02G164800	338.2533899	-0.411037092	0.293043739	0.054235487	0.1175306
TraesCS1A02G164900	646.8630024	0.140346918	0.19521905	0.38039526	0.54057984
TraesCS1A02G165300	108.9945674	0.426077194	0.136909625	0.000500745	0.001916093
TraesCS1A02G165400	9.650109794	0.070862016	0.44700565	0.79076206	0.876219301
TraesCS1A02G165500	39.77381207	-0.232042489	0.476136895	0.407960458	0.567700216
TraesCS1A02G165600	20.27144649	0.343641726	0.271138312	0.087252113	0.173620362
TraesCS1A02G165700	3819.605626	-2.754558152	0.271166143	1.34E-25	7.03E-24
TraesCS1A02G165800	1078.982185	-0.56169677	0.275978906	0.007920329	0.022587065
TraesCS1A02G165900	38.40398319	0.646158655	0.280738712	0.003141629	0.00998075
TraesCS1A02G166000	10.21520914	0.251549601	0.766684862	0.47298492	0.628823529
TraesCS1A02G166100	769.7999763	0.846726595	0.446053105	0.00721547	0.020784372
TraesCS1A02G166200	168.4137884	2.356375663	0.540343126	8.36E-07	5.42E-06
TraesCS1A02G166300	0.985529575	0.682260243	1.196989392	0.123167287	0.229610118
TraesCS1A02G166400	2.864747551	-0.193345066	0.389829725	0.434778243	0.593033476
TraesCS1A02G166600	71.5712181	2.301694921	0.604631891	8.26E-06	4.51E-05
TraesCS1A02G166900	182.0733658	0.442099652	0.201813745	0.007642903	0.021880095
TraesCS1A02G167000	0.868346876	-0.24075869	0.659661682	0.469343918	0.62563186
TraesCS1A02G167100	80.80115976	3.172155738	0.475445328	5.24E-13	7.87E-12
TraesCS1A02G167200	90.54951845	0.146690392	0.117177562	0.174655859	0.30286762
TraesCS1A02G167300	39.19519976	0.277787925	0.206730552	0.095673679	0.187241046
TraesCS1A02G167400	36.21926112	-0.503595768	0.240760506	0.008015786	0.022811703
TraesCS1A02G167600	27.9548455	0.304225855	0.230259568	0.090430734	0.178770999
TraesCS1A02G168100	186.5602747	-1.810665735	0.191108805	4.22E-22	1.65E-20
TraesCS1A02G168200	0.555275246	0.198686545	1.033971713	0.555342946	0.701203754
TraesCS1A02G168300	0.581974161	0.345718043	1.063101704	0.344152214	0.504031011
TraesCS1A02G168400	169.1535212	-2.085726242	0.247425694	4.36E-18	1.15E-16
TraesCS1A02G168600	217.3955587	2.683816996	0.397521974	7.07E-13	1.05E-11
TraesCS1A02G168700	22.00658328	-0.43181255	0.20304808	0.009411966	0.026221907
TraesCS1A02G168800	16.22259825	0.281376392	0.263259466	0.150771552	0.269796013
TraesCS1A02G168900	270.2972332	0.328264147	0.098404636	0.000377726	0.001483799
TraesCS1A02G169000	269.9531748	0.193043764	0.128008526	0.096595084	0.188772702
TraesCS1A02G169100	121.0373713	0.236752011	0.121494426	0.033047808	0.077440257
TraesCS1A02G169200	5.344368878	0.113661613	0.314410998	0.598717633	0.736166071
TraesCS1A02G169300	32.08419347	0.930589189	0.278607305	8.72E-05	0.000393171
TraesCS1A02G169400	1.143427152	0.847075517	0.845944836	0.055222407	0.119242753
TraesCS1A02G169500	26.98318514	-1.015784892	0.292873316	5.58E-05	0.000261129
TraesCS1A02G169600	40.64287078	-0.730614406	0.374159125	0.007216003	0.020785077
TraesCS1A02G169900	0.833561066	-0.237360253	0.546753612	0.434371829	0.592620022
TraesCS1A02G170000	291.1819116	1.211121137	0.378271946	0.000137745	0.000595797
TraesCS1A02G170100	4.570385517	-1.132083987	0.485104485	0.001806703	0.006095993
TraesCS1A02G170200	83.08842066	-0.312245235	0.1762055	0.035850351	0.082993085
TraesCS1A02G170300	71.27968117	0.192737497	0.134739153	0.111616785	0.212204057
TraesCS1A02G170400	400.407297	0.481662423	0.112243557	3.46E-06	2.02E-05
TraesCS1A02G170500	293.1090122	0.154387297	0.107540592	0.123998517	0.230819488
TraesCS1A02G170600	509.4168291	-0.659232764	0.104757032	3.27E-11	3.96E-10
TraesCS1A02G170700	326.3004462	-2.297406011	0.231525611	3.38E-24	1.57E-22
TraesCS1A02G170800	5.653650621	5.077951493	0.622796623	1.15E-17	2.90E-16
TraesCS1A02G170900	27.24799419	0.286989868	0.269231786	0.148797379	0.266908697
TraesCS1A02G171000	1839.6652	-2.437134661	0.250718348	2.02E-23	8.89E-22
TraesCS1A02G171100	188.7612441	0.208225349	0.105611536	0.034752679	0.080837752
TraesCS1A02G171200	42.72341608	-1.152403457	0.213600213	1.11E-08	9.60E-08
TraesCS1A02G171300	20.77932062	0.146373364	0.275407732	0.463179799	0.619972426
TraesCS1A02G171400	37.27754228	0.430794374	0.268389166	0.033064179	0.077468547
TraesCS1A02G171500	17.14442924	-0.079707193	0.252671043	0.672915457	0.793132369
TraesCS1A02G171600	17.47617232	0.18750019	0.310907892	0.384166072	0.544211239
TraesCS1A02G171700	46.80450237	0.171056526	0.135878622	0.161080339	0.284393325
TraesCS1A02G172100	56.4287371	0.17928856	0.205115074	0.278639714	0.431579057
TraesCS1A02G172200	13.7297863	-0.458911313	0.549521401	0.149128551	0.267393583
TraesCS1A02G172300	65.22311299	0.339214671	0.124012355	0.002607933	0.0084521
TraesCS1A02G172600	0.62279864	0.034523388	0.573557314	0.910028284	0.94927919
TraesCS1A02G172700	453.4445951	-1.898888522	0.26441176	9.76E-14	1.59E-12
TraesCS1A02G172800	10.99090996	-0.276118917	0.313502163	0.206322331	0.344313137
TraesCS1A02G173100	810.9164889	-2.905726993	0.284863106	6.31E-26	3.39E-24
TraesCS1A02G173200	277.2935721	0.243165204	0.117879472	0.024693659	0.060386383
TraesCS1A02G173300	0.344339934	0.122106576	0.800393615	0.720720663	NA
TraesCS1A02G173400	512.7446746	0.045352722	0.083048305	0.56964285	0.712407203
TraesCS1A02G173500	113.7260172	0.96647992	0.187736304	3.44E-08	2.77E-07
TraesCS1A02G173600	5.41623164	-0.193519203	0.394460416	0.437681021	0.595932961
TraesCS1A02G173700	154.7708863	-1.605496989	0.20978794	3.42E-15	6.63E-14
TraesCS1A02G173800	243.6546812	-0.645860409	0.385979778	0.016870804	0.043581651
TraesCS1A02G174000	594.9902705	-0.220300526	0.159382663	0.11062957	0.210693904
TraesCS1A02G174100	15.80355194	0.959119286	0.535588335	0.008398362	0.023749513
TraesCS1A02G174200	30.97402276	-0.075482482	0.280729583	0.707745534	0.818145033
TraesCS1A02G174400	4.949458245	0.356425704	0.672767097	0.301076398	0.457291813
TraesCS1A02G174500	17.7288857	1.313641348	0.338905956	1.28E-05	6.75E-05
TraesCS1A02G174600	214.9682112	0.243043929	0.084554562	0.002617888	0.008480932
TraesCS1A02G174700	1364.347532	0.320197152	0.200638568	0.050220822	0.110141745
TraesCS1A02G174800	0.785318669	-0.138595948	0.538301618	0.641563741	0.770002525
TraesCS1A02G174900	6.085232585	0.287466808	0.526206354	0.337142238	0.496444321
TraesCS1A02G175000	75.00194249	0.607369855	0.278581137	0.004795661	0.01450002
TraesCS1A02G175200	374.1039582	1.227106008	0.2724479	9.40E-07	6.03E-06
TraesCS1A02G175300	0.846846625	-0.046864186	0.983555326	0.885893758	0.935347658
TraesCS1A02G175500	896.4621822	3.695977244	0.534674942	6.34E-14	1.06E-12
TraesCS1A02G175600	6.291927245	0.347313145	0.266422813	0.080556527	0.162512959
TraesCS1A02G175700	141.5621619	-0.590238877	0.091405318	1.26E-11	1.60E-10
TraesCS1A02G175800	63.19594983	-0.029862887	0.111315397	0.773261317	0.86464173
TraesCS1A02G175900	117.0892585	0.066073543	0.103479039	0.496791399	0.650478714
TraesCS1A02G176000	0.514471103	-0.109058584	0.80089196	0.748911957	0.847590377
TraesCS1A02G176100	52.58075539	0.103673594	0.229373622	0.559896047	0.704644843
TraesCS1A02G176200	41.73468129	0.008765387	0.180902807	0.953973467	0.974037417
TraesCS1A02G176400	0.688215554	-0.295912452	0.793573339	0.408743934	0.568428384
TraesCS1A02G176500	531.6757554	-0.140661974	0.103139596	0.146219827	0.263263598
TraesCS1A02G176700	110.6721589	0.580329688	0.237587343	0.002397834	0.007850951
TraesCS1A02G176800	12.49526675	1.253297618	0.484264394	0.000843749	0.003074541
TraesCS1A02G176900	159.6219783	-0.967301918	0.39260309	0.001400501	0.004856585
TraesCS1A02G177000	35.33513087	0.750482119	0.483102043	0.019248481	0.048840005
TraesCS1A02G177100	40.90688193	1.319515253	0.42062548	0.000164406	0.000699201
TraesCS1A02G177300	368.7122689	1.755714814	0.294139151	3.54E-10	3.76E-09
TraesCS1A02G177400	95.40770178	0.104181391	0.091877445	0.233262287	0.378255653
TraesCS1A02G177500	113.4552787	-3.461654275	0.502856767	8.71E-14	1.43E-12
TraesCS1A02G177600	79.93699402	-0.261855	0.138158088	0.033756735	0.078842635
TraesCS1A02G177700	62.91396596	-0.32028491	0.152359181	0.016165933	0.042040989
TraesCS1A02G177800	225.8100256	0.515793151	0.282100138	0.015205701	0.03983698
TraesCS1A02G178100	158.4807255	0.281753037	0.288367044	0.174531359	0.302688131
TraesCS1A02G178200	140.7904402	0.174163853	0.160206723	0.209467464	0.348368259
TraesCS1A02G178300	286.2590293	-0.090895495	0.118806898	0.406435217	0.566277323
TraesCS1A02G178400	28.5936408	0.148498351	0.217714398	0.388193604	0.548259966
TraesCS1A02G178500	2.887189442	-0.12761094	0.419414173	0.620405138	0.753921293
TraesCS1A02G178600	11.53272262	-0.745707725	0.26448221	0.000552986	0.002096961
TraesCS1A02G178700	222.9579909	-1.483223022	0.288716072	4.38E-08	3.47E-07
TraesCS1A02G178900	3.990627966	-0.04256603	0.382661593	0.860977134	0.920437938
TraesCS1A02G179000	468.9607779	0.36480548	0.105071578	0.000189921	0.000796719
TraesCS1A02G179300	1.282917491	0.113290956	0.492263144	0.688859762	0.80478048
TraesCS1A02G179400	269.3753128	-1.613295434	0.392297868	4.66E-06	2.66E-05
TraesCS1A02G179500	150.0635128	-1.532820723	0.154537723	6.50E-24	2.96E-22
TraesCS1A02G179600	374.6688948	0.804117029	0.131981246	1.24E-10	1.39E-09
TraesCS1A02G179700	224.9324947	-0.94403009	0.184059896	3.69E-08	2.97E-07
TraesCS1A02G179800	0.316222679	-0.050538475	0.862220557	0.881119834	NA
TraesCS1A02G180000	77.77908097	-2.647983663	0.366222292	2.52E-14	4.40E-13
TraesCS1A02G180100	72.12828782	0.09607308	0.111817618	0.355425071	0.515811752
TraesCS1A02G180200	54.43702654	0.303067273	0.169827342	0.036261833	0.083757387
TraesCS1A02G180300	155.7787558	-0.132167824	0.107099665	0.18659178	0.318674943
TraesCS1A02G180400	102.8160905	0.075032873	0.132032853	0.530211151	0.679600528
TraesCS1A02G180500	212.6102482	0.244350817	0.078327019	0.001170718	0.004130447
TraesCS1A02G180800	324.4492291	-1.313822692	0.20308551	1.87E-11	2.33E-10
TraesCS1A02G180900	0.549318985	0.148102147	0.624425588	0.64367309	0.771599927
TraesCS1A02G181000	486.7729337	5.627474019	0.428073329	9.83E-41	1.63E-38
TraesCS1A02G181100	37.02625509	0.325564214	0.26653137	0.100631248	0.195118447
TraesCS1A02G181300	0.085251473	-0.045398946	0.988234148	0.889162677	NA
TraesCS1A02G181400	257.9279581	0.115478542	0.068832428	0.084321868	0.168833435
TraesCS1A02G181500	344.6417024	0.824877055	0.186732837	1.06E-06	6.77E-06
TraesCS1A02G181600	20.23732792	0.459061439	0.266097156	0.023008059	0.056891578
TraesCS1A02G181700	3.063943172	0.063834838	0.641325347	0.842334402	0.90897119
TraesCS1A02G181900	210.7876969	-0.019948667	0.074309145	0.781578437	0.870443417
TraesCS1A02G182000	55.64247427	0.013259175	0.165712046	0.92592598	0.958833584
TraesCS1A02G182100	57.79868062	-0.732899983	0.172152813	2.17E-06	1.31E-05
TraesCS1A02G182200	1.397033698	-1.580484485	0.974964777	0.006050978	0.017793322
TraesCS1A02G182300	246.5047228	-0.225214873	0.218500014	0.192499701	0.326421789
TraesCS1A02G182400	107.4333455	0.043153124	0.13978642	0.730348349	0.833951735
TraesCS1A02G182500	58.76503239	-0.035189628	0.135963662	0.773854756	0.865104024
TraesCS1A02G182600	62.34046747	0.544948489	0.371078513	0.03343889	0.078209727
TraesCS1A02G182700	179.1820497	0.251184861	0.108314975	0.012586115	0.033800183
TraesCS1A02G182800	26.95341702	0.191770332	0.172460497	0.190590488	0.323839418
TraesCS1A02G182900	131.5316464	0.16326743	0.185211168	0.289863316	0.444332993
TraesCS1A02G183000	59.14839218	2.506077959	0.279957041	2.50E-20	8.25E-19
TraesCS1A02G183200	7.440829386	0.088529566	0.242471527	0.630584494	0.761465105
TraesCS1A02G183400	248.505029	-0.395493204	0.14445049	0.001962222	0.00655842
TraesCS1A02G183600	2.318134483	-1.542277476	0.683111086	0.001588805	0.005440485
TraesCS1A02G183700	1.880673881	-0.381736889	0.803107123	0.302161808	0.458505
TraesCS1A02G183800	1242.862141	1.433405968	0.149664613	2.00E-22	8.09E-21
TraesCS1A02G183900	220.1525297	0.051879451	0.111795286	0.617943564	0.752097063
TraesCS1A02G184000	1.034938669	-1.579299856	1.324491692	0.012486296	0.033580152
TraesCS1A02G184100	75.48589994	0.405922779	0.12950716	0.000513023	0.001958503
TraesCS1A02G184300	147.2379666	-0.049679318	0.128654016	0.67131617	0.791881764
TraesCS1A02G184400	72.05563092	0.128528318	0.248762573	0.492431839	0.646404773
TraesCS1A02G184500	219.5410878	-0.128920466	0.103395784	0.184036196	0.315157006
TraesCS1A02G184600	152.7007256	-0.206704593	0.139587287	0.097072411	0.189558066
TraesCS1A02G184800	7.546505497	0.073487817	0.281942804	0.715828049	0.823580968
TraesCS1A02G184900	212.6802267	1.336328863	0.258918517	3.99E-08	3.18E-07
TraesCS1A02G185100	2.22001741	2.955590294	0.743563167	1.85E-06	1.13E-05
TraesCS1A02G185200	210.5088727	-0.864627919	0.250734893	5.89E-05	0.000274507
TraesCS1A02G185300	92.703683	0.245085254	0.1860217	0.113133133	0.214437342
TraesCS1A02G185500	21.03985289	-1.164357898	0.333249655	5.17E-05	0.000243609
TraesCS1A02G185700	197.1840846	-1.043502052	0.375937024	0.00054129	0.002057306
TraesCS1A02G185800	3.415122026	-0.082204626	0.391241112	0.738830651	0.840137551
TraesCS1A02G185900	135.5587356	0.084835257	0.096834542	0.354648061	0.514953641
TraesCS1A02G186000	10.36974354	1.122065465	0.595884464	0.005711372	0.016920992
TraesCS1A02G186100	710.8196602	1.707230665	0.33884984	6.53E-08	5.06E-07
TraesCS1A02G186200	1.478866425	2.762692774	1.18040055	0.000362969	0.001431602
TraesCS1A02G186300	54.25030495	1.742201965	0.496188152	4.00E-05	0.000192548
TraesCS1A02G186400	55.24816108	1.752270902	1.002211115	0.003816676	0.011866987
TraesCS1A02G186500	184.5205935	1.722788392	0.52645239	8.77E-05	0.000395241
TraesCS1A02G186600	87.82694865	2.303070153	1.510301206	0.002969412	0.009485041
TraesCS1A02G186700	124.5221143	0.023618306	0.40959496	0.925699808	0.958668702
TraesCS1A02G186800	191.6763403	1.561463613	0.289360952	1.07E-08	9.32E-08
TraesCS1A02G187000	19.53468501	3.483646075	0.408147699	1.93E-19	5.87E-18
TraesCS1A02G187100	0.402673867	0.299391721	0.815471485	0.406372961	NA
TraesCS1A02G187300	39.74860108	1.561434399	0.245690803	3.55E-11	4.28E-10
TraesCS1A02G187400	178.5642488	0.302026977	0.136259921	0.013187549	0.035194299
TraesCS1A02G187500	0.548160522	0.664998778	1.018221054	0.126942321	0.235151705
TraesCS1A02G187600	21.0741479	1.733390944	0.785721165	0.001482961	0.005111308
TraesCS1A02G187700	72.20253898	4.166283051	0.361014327	1.34E-32	1.22E-30
TraesCS1A02G187800	2.094094401	1.550150873	1.072901269	0.00872057	0.024538431
TraesCS1A02G187900	22.56718974	5.220960384	0.523922492	9.14E-25	4.46E-23
TraesCS1A02G188000	805.1587921	0.380828165	0.157798747	0.005431748	0.01620108
TraesCS1A02G188200	227.8164693	0.193794138	0.117754986	0.073687396	0.151198214
TraesCS1A02G188500	75.35072661	0.05592855	0.214245834	0.742380771	0.842727515
TraesCS1A02G188600	37.2545624	-1.605866034	0.260885734	1.23E-10	1.39E-09
TraesCS1A02G188700	363.2006259	0.178724694	0.159440462	0.196115997	0.331140297
TraesCS1A02G188800	97.03243325	-0.110492109	0.109326678	0.278359733	0.431330743
TraesCS1A02G188900	110.8317153	0.099315491	0.225111734	0.571917562	0.714223136
TraesCS1A02G189000	86.05576795	-0.555017348	0.17442148	0.000230183	0.000948617
TraesCS1A02G189100	346.6141783	0.058431918	0.154898644	0.666475815	0.788261578
TraesCS1A02G189200	73.18831906	4.601540283	0.521051919	2.44E-20	8.06E-19
TraesCS1A02G189300	72.48206857	5.320636244	0.282005111	1.23E-80	2.61E-77
TraesCS1A02G189400	1.193058772	1.342674377	0.879684857	0.009866829	0.027326529
TraesCS1A02G189500	19.44791166	0.142575594	0.153656913	0.289288887	0.443666366
TraesCS1A02G189600	48.3558786	0.379143631	0.158417606	0.00578657	0.017118709
TraesCS1A02G189700	5.326671808	-0.218637128	0.401070318	0.386535454	0.546494747
TraesCS1A02G189800	5.546220469	0.01486553	0.326677709	0.946274766	0.969651531
TraesCS1A02G189900	109.8696809	0.028462947	0.153137344	0.832324078	0.902793587
TraesCS1A02G190000	11.16669249	-0.076930713	0.281232071	0.702721382	0.814245216
TraesCS1A02G190100	20.51982065	0.135368733	0.323545537	0.538373092	0.686328109
TraesCS1A02G190200	21.51642237	-0.196646072	0.255688947	0.303333291	0.459780077
TraesCS1A02G190300	1.362293184	0.253346634	0.529825723	0.396958504	0.557067908
TraesCS1A02G190400	1.482257038	0.891965731	0.956440002	0.056878537	0.122211212
TraesCS1A02G190500	122.6889648	1.118192578	0.241132225	4.89E-07	3.30E-06
TraesCS1A02G190700	514.0187849	0.038161152	0.092618794	0.66493252	0.787211179
TraesCS1A02G190800	426.1422875	0.596727909	0.144382285	4.56E-06	2.61E-05
TraesCS1A02G190900	23.51479459	0.897337632	0.212248256	2.61E-06	1.56E-05
TraesCS1A02G191000	9.059359647	-0.362299441	0.286913394	0.082992177	0.166608054
TraesCS1A02G191100	0.387044996	0.001421314	0.938279226	0.996579671	NA
TraesCS1A02G191300	354.0184155	-0.371527727	0.191525462	0.01911313	0.048552968
TraesCS1A02G191400	139.7993722	-0.308858464	0.199921953	0.058171016	0.124556775
TraesCS1A02G191500	0.638268554	-0.077850715	0.752846766	0.816965245	0.892645258
TraesCS1A02G191600	17.75846492	0.143845471	0.271156352	0.466639004	0.623248711
TraesCS1A02G191700	91.38763596	-2.011073454	0.167564023	4.94E-34	5.11E-32
TraesCS1A02G191800	239.5912321	-3.271303672	0.363895132	4.20E-21	1.50E-19
TraesCS1A02G191900	75.24299327	-0.573825954	0.147118718	1.33E-05	6.99E-05
TraesCS1A02G192200	195.7399215	-0.267862835	0.091266277	0.001953203	0.006531303
TraesCS1A02G192300	352.7565192	0.162481569	0.18183825	0.285934117	0.43975021
TraesCS1A02G192400	89.28087318	0.765057761	0.112687607	1.21E-12	1.75E-11
TraesCS1A02G192500	51.47444246	-0.492888761	0.145224509	0.000133982	0.000581159
TraesCS1A02G192600	163.3944087	-0.741532237	0.187972648	8.42E-06	4.59E-05
TraesCS1A02G192800	127.4268737	-0.952410673	0.295760132	0.000132325	0.000574806
TraesCS1A02G193000	203.7459279	0.697129785	0.152407043	5.06E-07	3.39E-06
TraesCS1A02G193100	9.007721684	-0.093343672	0.315962302	0.66631747	0.788177058
TraesCS1A02G193200	746.7528404	0.556368385	0.25679355	0.005625173	0.016704054
TraesCS1A02G193300	827.7090882	0.030924555	0.092217149	0.724579638	0.829805244
TraesCS1A02G193400	13.38315791	-0.43054656	0.409020844	0.104004095	0.200405186
TraesCS1A02G193500	3519.90052	-0.787762755	0.160330951	9.47E-08	7.15E-07
TraesCS1A02G193600	93.83410448	0.265084972	0.114086789	0.011748889	0.031846485
TraesCS1A02G193700	2.484324387	0.297709705	0.465950162	0.286582671	0.440521788
TraesCS1A02G193800	1.79538964	-0.463920728	0.582735588	0.158744895	0.281063886
TraesCS1A02G193900	23.30505804	0.214926635	0.192852486	0.175574415	0.304050905
TraesCS1A02G194000	253.4378238	-0.291413187	0.167127001	0.041557347	0.093939254
TraesCS1A02G194100	68.03303772	-0.767860754	0.222940883	6.10E-05	0.000283691
TraesCS1A02G194200	1.230930248	-0.394831593	0.690640169	0.262251732	0.412668389
TraesCS1A02G194400	83.89924675	0.021348839	0.144223188	0.867894273	0.924493308
TraesCS1A02G194500	19.77594242	-0.042709206	0.173246208	0.771810277	0.863554983
TraesCS1A02G194600	33.5429877	0.048889848	0.17895835	0.745622204	0.845300366
TraesCS1A02G194700	2.200848506	-0.18140738	0.403023809	0.472263454	0.628142371
TraesCS1A02G194800	127.2600993	-0.165776827	0.092205573	0.058317999	0.124813053
TraesCS1A02G194900	80.18638413	1.467728791	0.194673423	8.93E-15	1.64E-13
TraesCS1A02G195000	644.2408776	-0.286165129	0.208677146	0.088226482	0.175162768
TraesCS1A02G195100	194.765005	0.013545579	0.100444347	0.886319913	0.935487817
TraesCS1A02G195200	326.2454603	-1.052784644	0.131174522	1.89E-16	4.22E-15
TraesCS1A02G195300	131.5691184	-0.03575979	0.134628179	0.768510347	0.861239556
TraesCS1A02G195312	4.437467714	0.382590821	0.463240607	0.176033089	0.304654938
TraesCS1A02G195400	1609.408932	0.354664643	0.074605012	7.76E-07	5.06E-06
TraesCS1A02G195500	466.0608511	-0.9543355	0.232658249	4.64E-06	2.65E-05
TraesCS1A02G195700	201.7805784	1.440430811	0.371132986	1.23E-05	6.50E-05
TraesCS1A02G195900	421.2547612	0.091071755	0.250581994	0.627890203	0.75961122
TraesCS1A02G196000	4.63880542	-0.083854255	0.273961952	0.672579554	0.792827193
TraesCS1A02G196100	8.37959882	0.176477636	0.254318544	0.353488706	0.513611624
TraesCS1A02G196200	8.321663501	0.45412801	0.37952932	0.073963752	0.151683237
TraesCS1A02G196300	192.3911725	0.357156528	0.091350118	3.54E-05	0.000172074
TraesCS1A02G196400	1.176385071	0.14027708	0.561908073	0.644998415	0.772437074
TraesCS1A02G196500	1127.564077	-2.405338646	0.261997092	3.65E-21	1.32E-19
TraesCS1A02G196600	94.32652794	1.018382547	0.355139392	0.000412411	0.001607003
TraesCS1A02G196800	66.25196936	0.036199027	0.164767267	0.798789504	0.881349743
TraesCS1A02G197000	45.27545791	-0.165142682	0.236059019	0.362567172	0.523085311
TraesCS1A02G197100	5.363508248	0.205583326	0.371747785	0.393105488	0.553405998
TraesCS1A02G197200	531.0014551	1.646994351	0.185217643	1.04E-19	3.24E-18
TraesCS1A02G197300	195.2368932	-0.114794442	0.071640056	0.098431254	0.191664845
TraesCS1A02G197500	48.04361284	0.069257049	0.177027036	0.643244403	0.771287731
TraesCS1A02G197600	568.1340815	0.139103765	0.145239681	0.280194301	0.433316616
TraesCS1A02G197700	15.11376933	1.734821012	0.301939313	1.35E-09	1.34E-08
TraesCS1A02G197800	111.7134428	0.002156827	0.106942619	0.982812927	0.990576388
TraesCS1A02G197900	465.1720505	-1.102396029	0.222097179	1.01E-07	7.59E-07
TraesCS1A02G198000	108.1154207	-0.180080284	0.139090858	0.147508496	0.265101961
TraesCS1A02G198100	206.6758483	0.146239497	0.102599469	0.12905355	0.238321621
TraesCS1A02G198200	77.75983108	-0.108455605	0.137485638	0.379563717	0.539759896
TraesCS1A02G198300	105.3121368	0.558951759	0.351238874	0.024359399	0.059702638
TraesCS1A02G198400	526.9635916	-0.202908304	0.165774907	0.153839359	0.274149236
TraesCS1A02G198500	278.9813702	0.281951165	0.202121312	0.085854906	0.17132719
TraesCS1A02G198600	61.92987298	0.758175273	0.351444039	0.0039954	0.012347596
TraesCS1A02G198700	186.5576311	0.056109108	0.104854222	0.56844184	0.711388607
TraesCS1A02G198800	4.61712458	4.450598487	0.708441696	5.62E-12	7.48E-11
TraesCS1A02G199000	172.7673562	-0.081022207	0.117827905	0.456231233	0.613318967
TraesCS1A02G199100	0.662098427	-0.452495904	1.126483739	0.241767491	0.388320371
TraesCS1A02G199200	15.48778391	0.019454947	0.34532648	0.932064837	0.962050944
TraesCS1A02G199500	223.4964062	-0.04654989	0.108916439	0.647162424	0.773951765
TraesCS1A02G199600	3.757225514	-0.020998348	0.423459715	0.935229471	0.963744358
TraesCS1A02G199700	1.755831213	0.996116551	1.085452192	0.047573876	0.105226113
TraesCS1A02G199900	6.673810676	-0.158909308	0.264055906	0.41400243	0.57357258
TraesCS1A02G200000	1204.229445	-1.794031013	0.238467869	8.23E-15	1.52E-13
TraesCS1A02G200200	0.479844133	0.285926864	0.790240577	0.422795073	0.58206282
TraesCS1A02G200500	3.232153605	-1.573327492	0.821873575	0.003354604	0.010577649
TraesCS1A02G200600	1.646312779	-0.206455356	0.474714575	0.45951277	0.616414564
TraesCS1A02G200800	127.2025936	0.221302872	0.129748782	0.059342447	0.126670901
TraesCS1A02G200900	107.3103217	0.065369135	0.099021345	0.484563014	0.63931173
TraesCS1A02G201000	10.26685958	0.196917726	0.508506015	0.49737044	0.650955528
TraesCS1A02G201100	0.527652894	-0.176003882	0.676489237	0.595794999	0.733717835
TraesCS1A02G201200	23.00842319	0.459117679	0.219371663	0.009275222	0.025885952
TraesCS1A02G201300	56.82257457	-0.189974854	0.150663863	0.151206517	0.270357328
TraesCS1A02G201400	445.6054933	1.169068766	0.267130474	1.62E-06	1.00E-05
TraesCS1A02G201500	7.35575701	0.12066664	0.234790821	0.503891201	0.656733819
TraesCS1A02G201600	2247.826052	-0.650287582	0.215344406	0.000321926	0.001285474
TraesCS1A02G201700	105.7043628	0.971384971	0.261580699	2.22E-05	0.000112468
TraesCS1A02G201800	8.272434702	0.307286474	0.345818303	0.187588261	0.319884221
TraesCS1A02G202000	8.150026199	-1.397304424	0.431849673	0.000117278	0.000515026
TraesCS1A02G202100	21.94671429	-1.255733185	0.693694525	0.005935845	0.017491866
TraesCS1A02G202200	4.955171192	-0.429509109	0.378469065	0.088700641	0.175932639
TraesCS1A02G202300	347.4083544	0.249796391	0.232295386	0.165554821	0.290566345
TraesCS1A02G202700	24.7947802	-0.126446076	0.283638209	0.533281797	0.6821658
TraesCS1A02G202800	0.427344629	0.397631234	0.711721849	0.265293483	0.416223646
TraesCS1A02G202900	146.6265019	9.561369037	0.945246145	1.13E-26	6.53E-25
TraesCS1A02G203000	588.22653	0.158685678	0.099915508	0.09168344	0.180860607
TraesCS1A02G203100	23.68180231	0.123414164	0.24072627	0.501013194	0.654096274
TraesCS1A02G203200	59.08644536	0.742807768	0.368464369	0.005994567	0.017641468
TraesCS1A02G203300	1.232039592	-0.915991108	0.869206962	0.044832376	0.100096343
TraesCS1A02G203400	222.6041146	0.348574424	0.103057197	0.000287724	0.001161383
TraesCS1A02G203600	663.0586724	0.111035295	0.395768028	0.655062047	0.779802805
TraesCS1A02G203700	146.8667449	-0.711265501	0.560944089	0.039559412	0.090123802
TraesCS1A02G203800	36.01051038	0.678481318	0.920145608	0.113612053	0.215185921
TraesCS1A02G204100	0.949380002	0.06762692	0.735736183	0.839780969	0.907459629
TraesCS1A02G204200	210.9964222	0.85973316	0.201156376	2.08E-06	1.26E-05
TraesCS1A02G204300	83.11487854	1.371437277	0.164438577	1.51E-17	3.76E-16
TraesCS1A02G204400	4.501232578	1.749810411	0.641388607	0.000408024	0.001591367
TraesCS1A02G204500	2.347493029	-0.447264219	0.585318797	0.173498097	0.301338551
TraesCS1A02G204700	5.604638396	0.254095472	0.361425766	0.285429202	0.439235738
TraesCS1A02G205000	2.895352171	-0.462473724	0.501005043	0.12532179	0.232699887
TraesCS1A02G205200	1.020105693	-0.028057212	0.981281107	0.931458889	0.961771998
TraesCS1A02G205300	186.6791965	0.428157132	0.109069965	2.25E-05	0.000113611
TraesCS1A02G205400	100.5851364	-0.045100166	0.095838021	0.619604082	0.753331299
TraesCS1A02G205600	186.6950421	-0.037665133	0.09657139	0.680534893	0.798808814
TraesCS1A02G205700	249.5520075	-0.325764186	0.123716184	0.00377575	0.011753935
TraesCS1A02G205900	0.859397989	-0.33501902	0.701806604	0.336873394	0.49621345
TraesCS1A02G206000	1.914296729	-0.064673258	0.491296375	0.818618524	0.893738744
TraesCS1A02G206100	24.7601193	0.804540045	0.485004584	0.013862537	0.036761601
TraesCS1A02G206200	30.9878488	0.760595007	0.310727002	0.001730174	0.005866011
TraesCS1A02G206300	30.72681705	0.102022735	0.306051999	0.630951139	0.761778107
TraesCS1A02G206400	18.24685684	0.539274647	0.207983182	0.001708837	0.005802173
TraesCS1A02G206500	3.956413443	1.150727684	0.638410632	0.006726364	0.019556779
TraesCS1A02G206600	221.6192679	-0.104999314	0.127404949	0.365495808	0.525969306
TraesCS1A02G206700	210.8815586	0.369193674	0.072441465	1.24E-07	9.21E-07
TraesCS1A02G206800	34.34944382	2.243358679	0.304685346	1.83E-14	3.26E-13
TraesCS1A02G206900	540.8021585	-1.055838784	0.196394855	1.13E-08	9.82E-08
TraesCS1A02G207000	24.66044399	-0.443399445	0.265273185	0.027358953	0.065962151
TraesCS1A02G207100	15.13356812	-1.995126207	0.401843484	7.61E-08	5.83E-07
TraesCS1A02G207500	3.345370216	2.430711946	0.885171416	0.000190091	0.000797385
TraesCS1A02G207600	30.69897149	6.308746394	0.634836709	1.20E-24	5.79E-23
TraesCS1A02G207700	85.90578572	0.079946889	0.138963622	0.520969222	0.671839866
TraesCS1A02G207900	37.9750996	0.488805116	0.477401384	0.097632758	0.190398008
TraesCS1A02G208000	58.57169633	0.721652817	0.176403748	4.55E-06	2.60E-05
TraesCS1A02G208100	4.587433778	0.467818229	0.508822576	0.124930722	0.232119383
TraesCS1A02G208300	0.359920845	0.072921027	0.796492288	0.829524017	NA
TraesCS1A02G208400	187.5452602	-0.462521248	0.241883406	0.014503553	0.038236446
TraesCS1A02G208500	196.780214	-0.002015695	0.124543034	0.985893515	0.992227168
TraesCS1A02G208600	235.5660681	0.776220272	0.159081992	1.12E-07	8.36E-07
TraesCS1A02G208900	23.23170074	0.157230478	0.315087296	0.468228114	0.62473456
TraesCS1A02G209000	1.014942811	-0.605420726	0.801420554	0.129558609	0.239076705
TraesCS1A02G209100	369.196053	-0.078183911	0.288519935	0.702560073	0.814097441
TraesCS1A02G209200	0.623880545	-0.41872696	0.784397247	0.260555462	0.410536867
TraesCS1A02G209400	229.5527019	-0.602727489	0.227079935	0.00118729	0.004182406
TraesCS1A02G209500	0.63996257	0.308895148	0.571736611	0.326416726	0.485108263
TraesCS1A02G209600	240.1342556	-0.097946938	0.077155446	0.188435913	0.321025934
TraesCS1A02G210200	522.3245537	0.028867939	0.214303927	0.865286691	0.922976738
TraesCS1A02G210300	91.54361112	0.013537332	0.117455635	0.900733602	0.944025385
TraesCS1A02G210400	37.85970806	2.697615918	0.312113866	2.68E-19	8.00E-18
TraesCS1A02G210500	28.47429437	0.053967886	0.187101349	0.72845565	0.832685587
TraesCS1A02G210600	176.8740165	0.05260014	0.111293194	0.611688703	0.747094456
TraesCS1A02G210700	9.146221785	-1.738488582	0.334891799	2.91E-08	2.38E-07
TraesCS1A02G210800	179.5308014	3.100115328	0.298307349	5.82E-27	3.42E-25
TraesCS1A02G211000	379.1830192	-2.532515285	0.334655613	2.49E-15	4.90E-14
TraesCS1A02G211100	1.149837188	1.737146453	1.112795238	0.005531949	0.016466566
TraesCS1A02G211300	31.21616745	1.482068959	0.299910873	1.18E-07	8.77E-07
TraesCS1A02G211400	1.98804716	0.004953198	0.425505997	0.984748747	0.99162854
TraesCS1A02G211500	83.69977556	1.688888379	0.445853069	1.56E-05	8.13E-05
TraesCS1A02G211600	43.85565564	-1.018607068	0.291087255	4.99E-05	0.000235969
TraesCS1A02G211900	61.79813572	0.160912871	0.126084908	0.161226187	0.284590413
TraesCS1A02G212000	3.348924313	-4.038606164	0.996058258	6.51E-07	4.30E-06
TraesCS1A02G212300	3.457635711	1.958725687	1.502566014	0.006321811	0.018493921
TraesCS1A02G212600	1.423900368	1.419506012	0.928557439	0.008892464	0.024960737
TraesCS1A02G212700	172.3227771	-2.988136411	0.418168333	2.47E-14	4.32E-13
TraesCS1A02G212800	800.8949953	0.337646958	0.110391658	0.000939802	0.003388411
TraesCS1A02G212900	146.3808968	0.232228694	0.194564217	0.145846833	0.262764134
TraesCS1A02G213000	186.6322071	-1.166617764	0.215776199	1.05E-08	9.13E-08
TraesCS1A02G213100	66.45788885	-0.302975719	0.112078084	0.003418296	0.010760594
TraesCS1A02G213300	10.88172429	-0.349236604	0.265991363	0.078646232	0.159390669
TraesCS1A02G213400	599.384163	-0.123488556	0.122902846	0.272626759	0.424812183
TraesCS1A02G213600	380.2072196	-1.260416736	0.245476669	4.56E-08	3.61E-07
TraesCS1A02G213700	6.561749861	-4.128454842	1.251711833	1.04E-05	5.58E-05
TraesCS1A02G213800	12.68738281	0.002447522	0.35079332	0.991524567	0.995293625
TraesCS1A02G213900	125.1694901	-0.30351581	0.141176573	0.01548895	0.040486364
TraesCS1A02G214100	13.12350288	0.24871383	0.290755916	0.231490128	0.376050179
TraesCS1A02G214200	24.78805458	-0.43024882	0.210209023	0.011621227	0.03154552
TraesCS1A02G214300	290.968308	-0.375583574	0.117353783	0.000477277	0.001833983
TraesCS1A02G214316	1.417158834	0.06933765	0.536833875	0.814774475	0.891229628
TraesCS1A02G214400	3.21195845	-0.245028882	0.41711964	0.344814386	0.504673544
TraesCS1A02G214600	404.0506169	0.185057407	0.12709385	0.109186829	0.208560295
TraesCS1A02G214700	0.672795908	-1.018655621	1.195915428	0.048714094	0.107343434
TraesCS1A02G215100	14.88194836	2.120267758	0.364297418	6.31E-10	6.50E-09
TraesCS1A02G215300	18.42569209	-0.229158867	0.246439125	0.22035601	0.362194195
TraesCS1A02G215400	1583.497367	0.643736835	0.143250796	7.89E-07	5.13E-06
TraesCS1A02G215500	193.5182191	0.376948349	0.372615996	0.127267038	0.235602765
TraesCS1A02G215600	104.6882478	0.148527743	0.130087601	0.207737267	0.346081558
TraesCS1A02G215700	281.8258744	-0.204075848	0.135424706	0.093288719	0.183410648
TraesCS1A02G215800	85.42425019	0.33115184	0.17174438	0.02332424	0.057560858
TraesCS1A02G215900	55.9600568	7.762127326	0.613149309	1.91E-38	2.71E-36
TraesCS1A02G216100	2.661301807	-0.703863021	0.609079638	0.051180692	0.111906441
TraesCS1A02G216300	67.21468942	0.337887713	0.15813938	0.013714653	0.036410953
TraesCS1A02G216700	60.44895168	-0.696215097	0.346266256	0.006500352	0.018959295
TraesCS1A02G216800	29.77262369	0.183362877	0.13578708	0.132663705	0.24380807
TraesCS1A02G216900	127.5087989	-0.054773475	0.101139557	0.565476166	0.708944772
TraesCS1A02G217000	1.294744719	0.23104037	0.55214447	0.448708351	0.606127899
TraesCS1A02G217100	21.22779043	0.008266687	0.299426463	0.96848023	0.982144506
TraesCS1A02G217200	604.7386433	0.187614451	0.146161051	0.146708288	0.264019251
TraesCS1A02G217300	1506.179588	-0.457494855	0.149573831	0.00051799	0.001975686
TraesCS1A02G217400	6.890940432	-0.200535072	0.339107245	0.37797674	0.538363322
TraesCS1A02G217500	18.35037921	0.25443844	0.275905615	0.20615082	0.344082673
TraesCS1A02G217600	7.172066195	-2.009388479	0.377162771	1.14E-08	9.87E-08
TraesCS1A02G217800	24.72341512	0.353547517	0.244801471	0.060081285	0.128013001
TraesCS1A02G217900	443.5758075	0.470396342	0.155357276	0.000543032	0.00206334
TraesCS1A02G218000	179.3971653	-0.854883104	0.168860594	4.67E-08	3.69E-07
TraesCS1A02G218100	72.07369238	-0.191741379	0.324748528	0.386360964	0.546300838
TraesCS1A02G218200	30.25419437	0.363138494	0.246381039	0.054748036	0.118427721
TraesCS1A02G218300	4.00473773	0.432820305	0.509651543	0.152650881	0.272469104
TraesCS1A02G218400	70.78457879	1.485526634	0.378064473	1.01E-05	5.43E-05
TraesCS1A02G218500	6.554887795	0.716467786	0.424361999	0.014522007	0.038278099
TraesCS1A02G218600	18.44504967	3.619441063	1.055335484	8.29E-06	4.53E-05
TraesCS1A02G218700	525.5419974	0.498700547	0.113137586	1.87E-06	1.14E-05
TraesCS1A02G218800	244.718183	-0.180644121	0.195209926	0.258887784	0.408570037
TraesCS1A02G218900	290.1741832	-0.002955875	0.115011725	0.977879928	0.987585192
TraesCS1A02G219000	62.1206898	0.83705466	0.249843812	8.45E-05	0.000382031
TraesCS1A02G219200	63.7373355	-0.449432189	0.265223189	0.02545947	0.0620109
TraesCS1A02G219400	265.5079271	0.109105033	0.127974667	0.348775952	0.50887689
TraesCS1A02G219500	3.979580868	-1.553873691	0.539874238	0.000315358	0.001261765
TraesCS1A02G219800	7.381572502	-0.286300592	0.373072202	0.23987838	0.386100879
TraesCS1A02G219900	4.97794581	-0.347708712	0.464953421	0.216659767	0.357574672
TraesCS1A02G220000	10.26464359	-2.032855628	0.602559233	4.90E-05	0.000231825
TraesCS1A02G220100	45.83149103	1.912869736	0.40044362	2.05E-07	1.47E-06
TraesCS1A02G220200	194.5459686	0.412716368	0.149455519	0.001679873	0.005717565
TraesCS1A02G220300	70.00578858	-0.260709122	0.321809273	0.239505473	0.385638421
TraesCS1A02G220400	0.566909041	0.081489383	0.655729936	0.801420572	0.883041982
TraesCS1A02G220500	6.036923471	-0.216157738	0.483193495	0.443912991	0.601543824
TraesCS1A02G220600	0.260331433	0.144763131	0.973004759	0.667469025	NA
TraesCS1A02G220800	50.40670887	-0.565282335	0.169333616	0.000126234	0.00055097
TraesCS1A02G220900	1.527764335	0.042723368	0.537347878	0.885173443	0.934934783
TraesCS1A02G221000	149.0335216	0.187265345	0.358308433	0.425495773	0.584608648
TraesCS1A02G221100	850.7125626	0.023574463	0.118586532	0.829399608	0.900906253
TraesCS1A02G221200	8.272755177	0.279171583	0.363156122	0.243478614	0.390420813
TraesCS1A02G221300	2.882854739	0.064405401	0.409572119	0.799372679	0.881694856
TraesCS1A02G221400	33.20098506	-0.749411503	0.370087464	0.00580037	0.017155056
TraesCS1A02G221500	9.411888053	0.303284922	0.20922648	0.071510764	0.147504506
TraesCS1A02G221700	91.02737567	2.741899313	0.427211068	5.92E-12	7.86E-11
TraesCS1A02G221800	160.8947204	0.127894874	0.150631119	0.334611507	0.493778135
TraesCS1A02G221900	368.6675396	0.994439181	0.156254908	3.02E-11	3.68E-10
TraesCS1A02G222000	166.2935701	0.107768261	0.15061903	0.416376085	0.576030864
TraesCS1A02G222200	70.18087538	0.015083031	0.113282654	0.886027669	0.935347658
TraesCS1A02G222300	0.411851741	0.257842509	0.927548255	0.47046512	0.626548085
TraesCS1A02G222500	4.191692502	0.559781204	0.615176446	0.107595114	0.206068897
TraesCS1A02G222700	43.38132965	-0.084096423	0.255155651	0.657996491	0.782117143
TraesCS1A02G222800	226.2730898	0.444375312	0.135723703	0.000259397	0.001057046
TraesCS1A02G222900	497.8591654	-0.505453705	0.207913773	0.003098163	0.009854387
TraesCS1A02G223000	17.20564487	-0.026677231	0.247526223	0.886140968	0.935381113
TraesCS1A02G223100	13.19902957	-0.40019823	0.201735205	0.015292166	0.040040226
TraesCS1A02G223200	44.37650946	-0.166312079	0.15622109	0.221973876	0.36424299
TraesCS1A02G223300	589.710605	-0.173492068	0.148576888	0.185367603	0.317012285
TraesCS1A02G223600	3.291584527	-0.257012215	0.460156611	0.351131658	0.511219662
TraesCS1A02G223700	367.2318471	0.444756626	0.086483706	6.27E-08	4.87E-07
TraesCS1A02G223800	344.3230944	0.085843399	0.082114822	0.276638662	0.429365264
TraesCS1A02G223900	55.6088459	0.056121089	0.163201229	0.690587702	0.805950236
TraesCS1A02G224000	609.902574	-0.174471557	0.083102773	0.028479691	0.068255632
TraesCS1A02G224200	1.170855654	0.574186525	1.213552907	0.164060983	0.288400886
TraesCS1A02G224600	0.554542109	0.42240702	1.022815786	0.273634615	0.42589475
TraesCS1A02G224700	788.096167	-0.381960822	0.153541845	0.004385913	0.013397097
TraesCS1A02G224800	168.3602234	-0.021571416	0.116311331	0.84114616	0.908347604
TraesCS1A02G224900	2.158399203	-0.178544684	0.74130978	0.600801707	0.737973383
TraesCS1A02G225000	479.4423802	-0.516701401	0.203544854	0.002169042	0.007183406
TraesCS1A02G225100	9.732834066	1.071950403	0.421742769	0.00105812	0.003774974
TraesCS1A02G225200	124.7850898	0.830881213	0.166140719	6.26E-08	4.86E-07
TraesCS1A02G225600	116.7736024	-0.228573428	0.10945059	0.02454765	0.060080278
TraesCS1A02G225700	1.497968971	0.624274543	0.808119567	0.121550067	0.227197934
TraesCS1A02G225800	1.030047117	-0.713763629	1.034782176	0.10962325	0.209219541
TraesCS1A02G226000	1.27186971	1.901744427	0.83769799	0.001070674	0.003815421
TraesCS1A02G226100	24.39853918	-0.200570134	0.178144244	0.181157543	0.311437699
TraesCS1A02G226200	2.081653541	-0.143277796	0.452753333	0.595645043	0.733626851
TraesCS1A02G226300	145.0356837	-0.093183024	0.134511536	0.442422539	0.600094298
TraesCS1A02G226400	0.41314609	-0.41784407	1.013956699	0.277964489	0.430866475
TraesCS1A02G226500	89.69982546	-0.031687671	0.272514463	0.87259639	0.927135847
TraesCS1A02G226600	18.75556425	-0.24616838	0.278725923	0.223888449	0.366564665
TraesCS1A02G226700	3.736952214	2.163893892	0.949507534	0.000783361	0.002872933
TraesCS1A02G226900	14.64189722	0.122218554	0.201819092	0.455131062	0.612359855
TraesCS1A02G227000	233.6459787	1.554887571	0.209541532	2.09E-14	3.68E-13
TraesCS1A02G227200	161.0042943	0.189992352	0.352013839	0.413839523	0.57336892
TraesCS1A02G227300	250.958671	0.545117886	0.283860224	0.011157031	0.030442508
TraesCS1A02G227400	1.034219518	-0.213665678	0.578435346	0.493047952	0.646947529
TraesCS1A02G227600	547.7782834	0.14255027	0.247208376	0.444890791	0.602483788
TraesCS1A02G227700	2.128809223	-3.341054317	1.172161598	6.08E-05	0.000282886
TraesCS1A02G228000	97.73764457	-0.111996216	0.171264794	0.442886575	0.600518909
TraesCS1A02G228100	72.85183502	2.366239985	0.476714592	4.92E-08	3.88E-07
TraesCS1A02G228200	176.3753768	0.183496797	0.192461192	0.246801394	0.394390957
TraesCS1A02G228300	221.9637545	0.200900753	0.084892059	0.013306169	0.035470161
TraesCS1A02G228400	2.389584034	4.148343025	0.726416127	1.59E-10	1.77E-09
TraesCS1A02G228500	3.035453634	0.263324336	0.559838344	0.39374294	0.55388057
TraesCS1A02G228600	4.857007458	-0.417456295	0.374333053	0.09487031	0.185976765
TraesCS1A02G228700	4.676869531	-0.043086507	0.377601646	0.858159805	0.918841505
TraesCS1A02G228900	39.33518011	-0.120014067	0.177668996	0.423171895	0.582381403
TraesCS1A02G229000	1.349919849	-0.103285851	0.666911401	0.751849039	0.849574055
TraesCS1A02G229100	0.388367629	0.015545406	0.788140007	0.963195103	NA
TraesCS1A02G229300	0	0	1.403378339	1	NA
TraesCS1A02G229400	10.88924072	-0.262645336	0.331439761	0.244700057	0.391766131
TraesCS1A02G229500	14.41398482	-0.570547823	0.461277582	0.053452473	0.116116502
TraesCS1A02G229600	3.472139717	0.41062749	0.434966973	0.133681681	0.245272475
TraesCS1A02G229700	41.34437641	-0.328569891	0.140561473	0.008522333	0.024055736
TraesCS1A02G229800	61.82726707	-1.099663409	0.280488065	1.05E-05	5.61E-05
TraesCS1A02G229900	29.57130494	0.10539633	0.201055715	0.518440604	0.669561117
TraesCS1A02G230000	92.85854777	-0.084682582	0.116454185	0.431536485	0.590096676
TraesCS1A02G230100	98.41957056	-0.154565697	0.126481536	0.179614775	0.309375657
TraesCS1A02G230300	4.316693463	-0.216667419	0.421921272	0.405289349	0.565084895
TraesCS1A02G230400	1366.288721	1.41609019	0.223653628	4.44E-11	5.29E-10
TraesCS1A02G230500	10.64009086	2.681060325	0.581133022	1.67E-07	1.21E-06
TraesCS1A02G230600	89.66359302	0.115218895	0.193837495	0.46931348	0.625612913
TraesCS1A02G230900	4.827584767	-0.454629879	0.473654812	0.118505789	0.222600923
TraesCS1A02G231000	160.0870906	0.350399928	0.168580015	0.014976813	0.039333093
TraesCS1A02G231100	200.1092527	0.559320931	0.190570977	0.000534736	0.002035358
TraesCS1A02G231400	36.062321	-0.190206982	0.174565814	0.198194341	0.333848036
TraesCS1A02G231700	0.845831033	0.783340696	0.75770895	0.057912332	0.124095886
TraesCS1A02G231900	1.570332756	-0.545803655	0.713781365	0.143747438	0.259795397
TraesCS1A02G232000	9.922669219	-0.030784404	0.200055102	0.849894469	0.913950084
TraesCS1A02G232200	0.31332166	0.077683184	0.949224142	0.815575656	NA
TraesCS1A02G232300	39.0868512	0.849824292	0.492134222	0.011091947	0.030287902
TraesCS1A02G232400	2.17273521	-0.752927662	0.785584587	0.070127044	0.145152854
TraesCS1A02G232500	3.447027739	0.272089502	0.721090278	0.432218893	0.590693691
TraesCS1A02G232600	1.930493506	-0.4596514	0.729397207	0.210651298	0.34995766
TraesCS1A02G232900	3.88330407	-0.292535975	0.339812225	0.20376647	0.340971558
TraesCS1A02G233100	5.637387058	0.544564588	0.385598277	0.038045548	0.087213674
TraesCS1A02G233200	119.8068155	-0.020924749	0.127926461	0.857524636	0.918477221
TraesCS1A02G233300	0.604062886	-0.392135715	0.872680765	0.299459971	0.455408633
TraesCS1A02G233400	73.12374494	-0.272253352	0.15890532	0.047926235	0.105881357
TraesCS1A02G233500	27.94174914	0.000586065	0.1969752	0.997095324	0.998355542
TraesCS1A02G233600	194.8793231	-0.122325282	0.087758572	0.144423989	0.260676243
TraesCS1A02G233700	152.4459895	-0.183510765	0.087616709	0.028094366	0.067484705
TraesCS1A02G233800	1.820358883	0.592583311	0.696212682	0.113291342	0.214690693
TraesCS1A02G233900	2.009425295	-1.018852053	0.701338325	0.017303086	0.04455466
TraesCS1A02G234000	1.165792844	-0.151802469	0.769688893	0.657028945	0.781348246
TraesCS1A02G234100	3.168531625	0.294207059	0.449911629	0.281883727	0.435189091
TraesCS1A02G234200	183.0481881	-0.036180664	0.098873311	0.698548686	0.811207141
TraesCS1A02G234300	6.043205168	1.438988482	0.476783832	0.000224765	0.000927984
TraesCS1A02G234400	75.25236646	-0.965576611	0.415066804	0.002063128	0.006863226
TraesCS1A02G234500	11.20216816	0.302844067	0.411963312	0.24321547	0.390087355
TraesCS1A02G234600	968.1665618	-0.731911226	0.531310945	0.029918326	0.071164116
TraesCS1A02G234800	140.3334689	-2.934711983	0.345554132	6.11E-19	1.76E-17
TraesCS1A02G234900	264.296906	0.18621595	0.075399312	0.010502705	0.028885644
TraesCS1A02G235000	321.907671	8.230296206	0.652113795	2.20E-38	3.10E-36
TraesCS1A02G235100	79.31740166	2.582481099	0.300035882	4.60E-19	1.34E-17
TraesCS1A02G235200	19.95068801	2.111350979	0.584678526	2.06E-05	0.000104839
TraesCS1A02G235300	0.609331896	0.396460493	0.810253923	0.287525794	0.441688977
TraesCS1A02G235500	155.0637489	-0.228462634	0.154164703	0.089611585	0.177453337
TraesCS1A02G235600	67.06287001	0.281944053	0.165713616	0.047221366	0.104559111
TraesCS1A02G235700	3.714102665	0.674418106	0.58160151	0.053139391	0.115519927
TraesCS1A02G235800	24.25259179	0.47718391	0.575955409	0.145909177	0.262837043
TraesCS1A02G235900	2.105986841	0.050761541	0.400085959	0.838949361	0.906903303
TraesCS1A02G236000	5.768358616	1.362875244	0.411769761	9.35E-05	0.000418937
TraesCS1A02G236100	146.2883994	0.901910412	0.286062778	0.000167349	0.000710756
TraesCS1A02G236300	1.873070795	0.156747836	0.519093915	0.591890268	0.730599982
TraesCS1A02G236400	57.02796643	2.025675706	0.244847856	1.73E-17	4.26E-16
TraesCS1A02G236500	44.21892254	1.324795935	0.162901637	8.71E-17	2.01E-15
TraesCS1A02G236600	75.74893239	-0.089149048	0.123797967	0.431527582	0.590095695
TraesCS1A02G236700	60.92736588	0.112277071	0.114422199	0.289489737	0.443911357
TraesCS1A02G236900	0.718259699	1.264910004	1.118914168	0.02223717	0.055283116
TraesCS1A02G237000	23.83726673	0.044558646	0.748357916	0.894176733	0.939899901
TraesCS1A02G237100	48.8175993	-0.423325106	0.188710587	0.007161433	0.020647691
TraesCS1A02G237200	164.7995469	0.461879487	0.130943637	9.32E-05	0.000417972
TraesCS1A02G237300	0.385116198	0.29356243	0.75101361	0.405534465	NA
TraesCS1A02G237800	363.8184337	-1.072181266	0.223754737	2.28E-07	1.62E-06
TraesCS1A02G238000	3.141115276	0.644697674	0.565498122	0.058127031	0.124478249
TraesCS1A02G238100	2.536502566	2.594183049	0.81901029	4.87E-05	0.000230639
TraesCS1A02G238400	0.481337425	-0.071385179	0.989422252	0.827259615	0.899327034
TraesCS1A02G238600	7.549084318	1.896258683	0.600657647	0.000108397	0.000479472
TraesCS1A02G238700	896.9779799	1.097070909	0.313188748	4.99E-05	0.000235767
TraesCS1A02G238800	289.6046821	4.738176718	0.515164864	1.01E-21	3.83E-20
TraesCS1A02G238900	544.3694962	0.582910031	0.098418493	3.87E-10	4.09E-09
TraesCS1A02G239000	580.6807735	-0.897401509	0.143779023	5.63E-11	6.63E-10
TraesCS1A02G239100	630.2989748	-0.089636737	0.116548864	0.405362007	0.56513155
TraesCS1A02G239300	26.36260496	-0.191777391	0.305905658	0.368821662	0.529392183
TraesCS1A02G239400	43.26543281	0.207202192	0.421065374	0.425104722	0.584280558
TraesCS1A02G239500	15.25188386	0.622032201	0.565070611	0.065601887	0.137703985
TraesCS1A02G239600	160.7999329	-0.13182773	0.240323477	0.471918908	0.627885263
TraesCS1A02G239700	134.911941	-0.097684729	0.212924686	0.564431464	0.708275521
TraesCS1A02G239800	169.7969259	-0.029387914	0.128537279	0.801688205	0.883154359
TraesCS1A02G240000	60.26365788	0.320786371	0.127838125	0.00551972	0.016435593
TraesCS1A02G240100	25.9691927	0.03536455	0.19506717	0.824999103	0.897871532
TraesCS1A02G240200	50.86445593	1.110114576	0.250839205	1.27E-06	7.99E-06
TraesCS1A02G240300	16.60302191	0.526047834	0.224883345	0.003777868	0.011759633
TraesCS1A02G240400	26.45949458	-0.911255397	0.220863397	4.08E-06	2.35E-05
TraesCS1A02G240500	2.145111809	0.909760609	0.81038291	0.039923554	0.090827094
TraesCS1A02G240600	195.9399309	0.28996217	0.103875872	0.002778843	0.008950476
TraesCS1A02G240900	0.479664929	-0.293736501	1.08876699	0.400232692	0.560212314
TraesCS1A02G241000	1029.784658	-0.895541676	0.113211468	3.62E-16	7.84E-15
TraesCS1A02G241100	2.279823758	0.055280635	0.449372577	0.836464479	0.905372229
TraesCS1A02G241200	0.890536762	-0.23525908	0.622937232	0.468064585	0.624582283
TraesCS1A02G241300	118.6819402	0.191003884	0.08866279	0.023721179	0.058378571
TraesCS1A02G241400	4.674050064	2.662987378	0.954361664	0.000131327	0.000570919
TraesCS1A02G241500	15.11339884	0.758895066	0.720126599	0.057958275	0.12417588
TraesCS1A02G241600	15.02351876	2.096585343	0.412244527	3.72E-08	2.99E-07
TraesCS1A02G241700	15.01673728	0.597097989	0.292969007	0.007238802	0.020841585
TraesCS1A02G241800	1.696654521	-0.278322656	0.635066309	0.398753938	0.558760864
TraesCS1A02G241900	671.2551012	-0.315798981	0.133898924	0.008550835	0.024121007
TraesCS1A02G242000	12.73791651	3.492028894	0.609560998	1.57E-10	1.74E-09
TraesCS1A02G242100	100.1883985	0.174338083	0.181996399	0.252472582	0.400964926
TraesCS1A02G242200	7.921188409	0.325041712	0.318546554	0.143418564	0.25928347
TraesCS1A02G242300	51.04792843	-0.66920906	0.181539262	2.60E-05	0.00012996
TraesCS1A02G242400	352.0245579	4.437271287	0.311015923	8.39E-48	2.22E-45
TraesCS1A02G242500	19.70174806	1.538238542	0.227128531	2.23E-12	3.13E-11
TraesCS1A02G242600	487.6734368	-1.324989257	0.227277561	9.91E-10	9.95E-09
TraesCS1A02G242800	3.593592703	1.127715812	0.659808968	0.008558953	0.024142089
TraesCS1A02G242900	24.94895916	0.119173922	0.209686353	0.477691969	0.633026814
TraesCS1A02G243000	122.199323	1.507157092	0.210127887	1.34E-13	2.15E-12
TraesCS1A02G243100	61.54599266	0.734406499	0.168085396	1.30E-06	8.18E-06
TraesCS1A02G243200	5.54103454	0.594526813	0.467424236	0.04738617	0.104872486
TraesCS1A02G243300	221.8884139	-0.129878569	0.05883669	0.024172612	0.059315422
TraesCS1A02G243400	8.226821531	-0.103473431	0.485471029	0.712277088	0.821106958
TraesCS1A02G243700	369.0861269	-1.407591822	0.193978601	7.68E-14	1.27E-12
TraesCS1A02G243900	1.114115571	-0.306988476	0.666802894	0.365434256	0.525912222
TraesCS1A02G244100	11.17618693	0.024547564	0.213499766	0.885018217	0.934798223
TraesCS1A02G244200	9.741383588	-0.476001864	0.313081573	0.035029466	0.081385452
TraesCS1A02G244300	31.38675035	3.195795814	0.358645513	9.59E-21	3.31E-19
TraesCS1A02G244400	13.41604859	-0.173200352	0.25430291	0.362404828	0.522917761
TraesCS1A02G244600	40.41094658	0.361217418	0.249429842	0.058038915	0.124330177
TraesCS1A02G244700	136.4376724	0.336857817	0.095199545	0.000171385	0.00072597
TraesCS1A02G244900	79.11343179	0.171184592	0.142580983	0.177140083	0.306063794
TraesCS1A02G245000	417.2759977	0.461586185	0.067661447	1.85E-12	2.61E-11
TraesCS1A02G245100	4.381641585	0.031444514	0.327538092	0.886848776	0.935747441
TraesCS1A02G245200	4.806218102	0.047345065	0.269592226	0.809452251	0.888056951
TraesCS1A02G245300	189.0384352	0.022631824	0.098835813	0.808535335	0.887456592
TraesCS1A02G245400	4.47590162	0.359355738	0.468232706	0.204569695	0.342037569
TraesCS1A02G245500	111.3935791	-0.800368691	0.23667972	7.60E-05	0.000346571
TraesCS1A02G245600	96.83670937	0.352899046	0.13438957	0.003381365	0.01065597
TraesCS1A02G245700	27.4464551	-0.060842279	0.220773325	0.725784923	0.830714628
TraesCS1A02G245800	4.415183369	-0.084278661	0.426297823	0.745575794	0.845287682
TraesCS1A02G246000	1.642468195	1.128909855	1.155695486	0.034544923	0.080428176
TraesCS1A02G246100	29.8213804	0.085213659	0.754072972	0.800237315	0.882297561
TraesCS1A02G246200	35.96376583	-0.340164873	0.265651226	0.086120036	0.171770681
TraesCS1A02G246300	13.56352463	0.40288158	0.597347394	0.220358123	0.362194195
TraesCS1A02G246400	234.762395	1.487892783	0.24176132	1.32E-10	1.48E-09
TraesCS1A02G246500	66.4916006	0.828037583	0.214203104	1.16E-05	6.18E-05
TraesCS1A02G246600	295.362066	-0.313468706	0.149154519	0.016687963	0.043185152
TraesCS1A02G246700	69.89681666	-0.064899371	0.126817391	0.574757096	0.716307611
TraesCS1A02G246800	159.5456003	0.154587805	0.200398954	0.34257387	0.502318577
TraesCS1A02G246900	652.9363004	0.266871965	0.114173103	0.011241513	0.030634759
TraesCS1A02G247100	53.98132577	1.287336091	0.469710748	0.000541302	0.002057306
TraesCS1A02G247200	50.42580076	0.208018026	0.289252834	0.313639651	0.471093343
TraesCS1A02G247400	1.816237405	0.248962763	0.548916786	0.41404286	0.573617569
TraesCS1A02G247500	3.676811058	0.420326018	0.438073174	0.127198159	0.235510645
TraesCS1A02G247700	24.86094284	-0.413971686	0.239545784	0.0265233	0.064222322
TraesCS1A02G247800	37.45303471	0.815635328	0.339760645	0.001880159	0.006317431
TraesCS1A02G247900	193.1860938	0.461608718	0.143788192	0.000300156	0.001206716
TraesCS1A02G248000	7.596758958	2.494899523	0.885643772	0.000146909	0.000631195
TraesCS1A02G248100	32.40461047	1.064701465	0.291190588	2.84E-05	0.000140643
TraesCS1A02G248200	60.02109765	0.233622974	0.149357147	0.075209343	0.153795789
TraesCS1A02G248300	23.79912736	-0.840334325	0.392103585	0.003793517	0.01180289
TraesCS1A02G248400	314.5947222	0.041348295	0.109306803	0.685268814	0.802288458
TraesCS1A02G248600	32.13195831	-0.249635407	0.182949242	0.102454494	0.198027962
TraesCS1A02G248700	12.02294291	0.907464942	0.84942036	0.044312348	0.099110247
TraesCS1A02G248800	140.899381	0.321117676	0.123534096	0.00425966	0.0130607
TraesCS1A02G248900	38.26541484	-0.467484328	0.31030809	0.036963982	0.085103807
TraesCS1A02G249000	61.10985464	-1.653494832	0.241228572	1.18E-12	1.71E-11
TraesCS1A02G249100	8.440926678	-0.008028916	0.349475253	0.972138269	0.984234534
TraesCS1A02G249200	4.760579198	0.588538851	0.506077049	0.060793503	0.129251634
TraesCS1A02G249300	48.29067113	-0.700807155	0.164062514	2.07E-06	1.26E-05
TraesCS1A02G249400	176.4392514	0.623124808	0.079389953	4.52E-16	9.65E-15
TraesCS1A02G249500	1.671871265	-2.354642059	0.870653565	0.000230275	0.000948886
TraesCS1A02G249600	788.8106455	0.431003609	0.134168177	0.000344864	0.001367503
TraesCS1A02G249700	205.5003759	0.255337735	1.05137835	0.460329175	0.617152288
TraesCS1A02G249800	0.345160902	0.050052357	0.945106865	0.88014003	NA
TraesCS1A02G250000	0.416822157	-0.085953861	0.738122651	0.79773817	0.880772666
TraesCS1A02G250100	118.2025196	-1.277018878	0.322837511	9.41E-06	5.09E-05
TraesCS1A02G250200	2.50101488	-0.3903044	0.574282881	0.223823145	0.366502393
TraesCS1A02G250300	86.10895341	-0.099880601	0.136456345	0.41566477	0.575333863
TraesCS1A02G250400	125.9404171	-0.459087077	0.169245123	0.001586376	0.0054332
TraesCS1A02G250500	7.571885832	-0.319399157	0.384314198	0.20023915	0.336412038
TraesCS1A02G250700	3.742254022	-0.471788963	0.517646717	0.12592457	0.233602537
TraesCS1A02G250800	33.28287329	-0.301766995	0.170313568	0.037476171	0.086094091
TraesCS1A02G250900	105.1477421	0.151741061	0.091085788	0.07984906	0.161354015
TraesCS1A02G251000	86.82974387	0.090181228	0.135443257	0.459789021	0.616670394
TraesCS1A02G251100	54.41253741	0.416758433	0.163674222	0.003154397	0.010016016
TraesCS1A02G251200	3823.423349	-1.974547186	0.185813132	3.22E-27	1.92E-25
TraesCS1A02G251300	4.117742856	0.49899352	0.580667022	0.13227776	0.243241403
TraesCS1A02G251400	585.6782399	-0.26828304	0.174416373	0.06917352	0.143587337
TraesCS1A02G251500	52.35745709	0.238459411	0.152601532	0.074073582	0.151865273
TraesCS1A02G251600	768.4142706	-0.193009969	0.115147909	0.069455314	0.1440147
TraesCS1A02G251700	364.8559949	0.380503031	0.098265307	3.64E-05	0.000176504
TraesCS1A02G251800	22.82477789	-0.085590271	0.183930129	0.577351103	0.71845989
TraesCS1A02G251900	39.20681788	-0.636929889	0.423998728	0.025927267	0.062965651
TraesCS1A02G252000	71.8243403	0.149921584	0.134727645	0.216475781	0.357369198
TraesCS1A02G252300	130.1856294	-0.192007461	0.138065188	0.120164152	0.225141094
TraesCS1A02G252400	410.444772	-0.861304116	0.151793633	1.65E-09	1.61E-08
TraesCS1A02G252500	3.630531797	-0.115238127	0.361703027	0.624295945	0.757072535
TraesCS1A02G252700	446.1257189	-0.831452468	0.237218937	4.78E-05	0.000226592
TraesCS1A02G252900	4.65955241	-0.633829889	0.827140845	0.120300905	0.225362175
TraesCS1A02G253000	54.66601302	-0.07465423	0.136980308	0.54436015	0.691478294
TraesCS1A02G253200	123.2890271	5.067419393	0.474163835	4.74E-28	3.03E-26
TraesCS1A02G253400	2455.219348	0.019342159	0.189037959	0.901676479	0.944621021
TraesCS1A02G253600	1.120210851	0.439493119	0.793576541	0.242688207	0.389449639
TraesCS1A02G253900	80.03794414	-0.166584707	0.345788198	0.468054178	0.624582283
TraesCS1A02G254000	167.737885	-0.493838814	0.413304285	0.067997113	0.141651156
TraesCS1A02G254100	54.10070552	0.509253831	0.405024426	0.057648084	0.123610482
TraesCS1A02G254200	642.1725337	0.731657583	0.181859095	6.07E-06	3.39E-05
TraesCS1A02G254400	630.0710493	-1.12957352	0.1496361	8.65E-15	1.60E-13
TraesCS1A02G254500	96.23043541	-0.075740048	0.230086669	0.67065266	0.791308776
TraesCS1A02G254600	83.97431042	-2.480497293	0.272181784	5.99E-21	2.11E-19
TraesCS1A02G254800	0.44995769	0.280534701	1.027505807	0.428593539	0.587432318
TraesCS1A02G255000	301.449453	0.020907021	0.071473142	0.763116088	0.857567332
TraesCS1A02G255100	1052.632688	2.331688507	0.200020565	2.11E-32	1.89E-30
TraesCS1A02G255200	13.63254736	0.304229908	0.249737469	0.108658304	0.207751911
TraesCS1A02G255300	200.2628987	-0.065728355	0.14083082	0.601658862	0.738711578
TraesCS1A02G255400	693.0560895	1.367508305	0.352394744	1.25E-05	6.60E-05
TraesCS1A02G255800	332.0637895	1.795905348	0.356893758	6.37E-08	4.94E-07
TraesCS1A02G255900	198.0067695	0.085749682	0.086928612	0.302361713	0.458664218
TraesCS1A02G256000	1.300500332	1.256824496	0.929558852	0.015502947	0.040517074
TraesCS1A02G256100	36.36430925	-0.09655322	0.314704431	0.654823852	0.779632413
TraesCS1A02G256200	37.33231913	-0.391982702	0.148303298	0.002659361	0.008604075
TraesCS1A02G256300	643.899319	0.212756563	0.043556963	7.61E-07	4.97E-06
TraesCS1A02G256400	292.0836985	-0.090777003	0.10629097	0.361613126	0.522185203
TraesCS1A02G256800	27.7711331	0.462045469	0.250919264	0.017275993	0.044492841
TraesCS1A02G256900	2.604997511	0.279671926	0.383551413	0.258561793	0.408189603
TraesCS1A02G257000	10.98555923	-0.01747543	0.395901029	0.943842075	0.968476651
TraesCS1A02G257100	1.633238746	-0.647579239	0.634772223	0.074353069	0.152342962
TraesCS1A02G257200	79.01244333	1.977958916	0.704066295	0.000265268	0.001078592
TraesCS1A02G257300	275.8165586	1.612960738	0.272873995	5.48E-10	5.68E-09
TraesCS1A02G257400	101.485133	4.559826216	0.445443999	3.33E-26	1.83E-24
TraesCS1A02G257500	76.78369462	-0.434164871	0.394441228	0.093877702	0.184401989
TraesCS1A02G257600	0.706412177	1.009232942	0.933239775	0.03661121	0.084437223
TraesCS1A02G257700	2.612721213	3.119794462	1.477964913	0.000444477	0.001717189
TraesCS1A02G257900	127.0196994	-0.626360958	0.186251616	9.83E-05	0.000438437
TraesCS1A02G258000	155.8980904	-0.981183455	0.312224944	0.000171688	0.000727086
TraesCS1A02G258100	149.710708	0.360942217	0.127945617	0.001798737	0.006073949
TraesCS1A02G258200	844.7251756	0.036823186	0.127421195	0.7512491	0.849089095
TraesCS1A02G258300	139.7011361	0.567325826	0.146307428	1.49E-05	7.78E-05
TraesCS1A02G258400	195.4338322	-0.429959988	0.186489151	0.005886026	0.017371331
TraesCS1A02G258500	0.446109162	0.438437478	0.962353974	0.260482568	0.410457897
TraesCS1A02G258700	4.610201224	0.013374435	0.338914428	0.952728461	0.973438468
TraesCS1A02G258800	139.7196893	1.46597154	0.231198929	4.10E-11	4.91E-10
TraesCS1A02G259000	100.5590294	0.155933703	0.106461632	0.117027421	0.220377492
TraesCS1A02G259100	1843.180912	0.943031937	0.683474056	0.022373398	0.055566219
TraesCS1A02G259200	296.9383359	-0.088198664	0.143365629	0.489608608	0.643882924
TraesCS1A02G259300	35.57090267	-0.459812716	0.201087074	0.005505335	0.016396145
TraesCS1A02G259400	93.16596215	-0.759939561	0.152821214	6.89E-08	5.31E-07
TraesCS1A02G259500	92.28259155	0.605584605	0.222757845	0.000961552	0.003459907
TraesCS1A02G259600	411.7951152	0.305736622	0.193251026	0.054690621	0.118328377
TraesCS1A02G259700	640.4090275	-1.07774975	0.196118697	6.04E-09	5.45E-08
TraesCS1A02G259800	0.943897704	0.398863867	0.757213841	0.275154323	0.427696808
TraesCS1A02G259900	13.39944208	-0.058139144	0.309223053	0.785335733	0.872757067
TraesCS1A02G260000	1.727138696	0.139328142	0.529456904	0.636848205	0.7663129
TraesCS1A02G260100	97.98590168	-0.006521909	0.103240212	0.946435612	0.9697731
TraesCS1A02G260200	46.14722665	0.215045594	0.166238607	0.13140113	0.241919424
TraesCS1A02G260300	166.6526734	0.596413713	0.157262344	1.95E-05	9.98E-05
TraesCS1A02G260400	46.78013647	-0.141627031	0.149223827	0.281659198	0.435012817
TraesCS1A02G260500	5.315724592	-0.002277871	0.297423443	0.991277114	0.995177788
TraesCS1A02G260600	2.075008383	-0.233052004	0.424989917	0.373666755	0.534229931
TraesCS1A02G260700	63.92813916	-1.0377244	0.115193954	4.00E-20	1.30E-18
TraesCS1A02G260900	863.397511	0.561991874	0.07088339	2.79E-16	6.11E-15
TraesCS1A02G261000	585.3946627	-0.043012094	0.094103209	0.630342328	0.761325706
TraesCS1A02G261200	1.132876097	-0.517645057	0.627765989	0.136399531	0.249105199
TraesCS1A02G261300	0.720204317	-0.424591854	0.728950448	0.242461504	0.3891898
TraesCS1A02G261400	239.1083771	1.367656594	0.371539325	2.62E-05	0.0001305
TraesCS1A02G261600	4.323344366	0.467556266	0.382413701	0.067962094	0.141591067
TraesCS1A02G261800	48.27472234	0.861429806	0.275767722	0.000186416	0.00078338
TraesCS1A02G262000	2.003583526	-0.31882128	0.558686171	0.305936292	0.462713798
TraesCS1A02G262100	761.0246343	-1.326721655	0.169716731	1.10E-15	2.26E-14
TraesCS1A02G262200	84.34121118	-0.27422231	0.093224419	0.00186088	0.006259738
TraesCS1A02G262300	565.6283735	0.76338645	0.313783721	0.00180301	0.006085528
TraesCS1A02G262400	634.7963763	-0.16472147	0.098948057	0.077363041	0.15728085
TraesCS1A02G262500	176.9945361	0.229957142	0.120153382	0.036689271	0.084580668
TraesCS1A02G262600	83.80277824	0.040253714	0.13548699	0.741679277	0.842199725
TraesCS1A02G262700	2.427518287	0.497648906	0.654609206	0.1588382	0.281173841
TraesCS1A02G262800	28.13943413	0.15318314	0.141766321	0.225304963	0.368293049
TraesCS1A02G263000	795.8578044	-0.229269644	0.139809608	0.065866378	0.13810235
TraesCS1A02G263100	1.072072588	0.919982622	0.975990382	0.053200832	0.115622114
TraesCS1A02G263200	67.72153598	-0.686058768	0.136487037	5.25E-08	4.12E-07
TraesCS1A02G263300	260.1204852	-0.091159502	0.162032202	0.515494523	0.666891263
TraesCS1A02G263400	16.3274305	-0.313022553	0.265605342	0.113124494	0.214431475
TraesCS1A02G263600	197.0013821	0.124943954	0.492895066	0.659243266	0.782997915
TraesCS1A02G263700	488.3211621	4.804419752	0.375816939	7.20E-39	1.05E-36
TraesCS1A02G263800	74.99410501	0.770432714	0.144773891	1.08E-08	9.42E-08
TraesCS1A02G263900	1.640690713	0.034970002	0.683719917	0.914967423	0.952270439
TraesCS1A02G264000	0.608425657	-0.146543934	0.779524734	0.668473112	0.78965221
TraesCS1A02G264100	153.6744737	0.168721475	0.085923893	0.039938732	0.090850155
TraesCS1A02G264200	10.8778297	-0.111702607	0.298069263	0.593134951	0.731589807
TraesCS1A02G264300	14.17248223	-0.623918507	0.360663463	0.015244945	0.039932539
TraesCS1A02G264400	25.65781193	0.076871217	0.242158048	0.675948714	0.795290238
TraesCS1A02G264500	246.6058971	-1.803958411	0.230582762	7.91E-16	1.65E-14
TraesCS1A02G264600	1.621348601	-0.48817503	0.673030104	0.171628428	0.298912015
TraesCS1A02G264700	100.9176963	-0.112753259	0.111394369	0.276374824	0.429036029
TraesCS1A02G264800	2.455476901	-2.854615149	1.009430617	9.76E-05	0.000435482
TraesCS1A02G264900	123.8352506	0.009235914	0.188199754	0.952815235	0.973438468
TraesCS1A02G265000	44.10317449	0.182359553	0.198502273	0.259861412	0.40971861
TraesCS1A02G265200	65.42337186	0.61250914	0.275678714	0.004220261	0.012951463
TraesCS1A02G265400	40.03305183	0.877321967	0.788061467	0.042762799	0.096181609
TraesCS1A02G265600	985.5946235	3.508880732	0.538344389	1.05E-12	1.53E-11
TraesCS1A02G265700	292.2730272	4.540928289	0.472591241	1.71E-23	7.58E-22
TraesCS1A02G265800	190.1289268	6.654631015	0.715212538	4.69E-22	1.83E-20
TraesCS1A02G265900	512.8968249	0.824113739	0.522821427	0.016525709	0.042825225
TraesCS1A02G266000	279.2625076	0.034133684	0.334586352	0.878821499	0.930898949
TraesCS1A02G266100	0.361987586	0.186780599	1.028580686	0.577796788	NA
TraesCS1A02G266200	0.656941516	-0.183087489	1.026081001	0.585058381	0.724836979
TraesCS1A02G266300	658.8186177	0.302935065	0.086199256	0.000222332	0.000918783
TraesCS1A02G266500	62.30624266	1.017966537	0.160282583	3.40E-11	4.11E-10
TraesCS1A02G266600	56.81794087	1.372232012	0.552712227	0.001038576	0.003711126
TraesCS1A02G266700	0.749456413	0.742986861	0.83906283	0.080873736	0.163084433
TraesCS1A02G266900	371.1974972	1.749993671	0.226386738	1.71E-15	3.42E-14
TraesCS1A02G267300	137.3956949	0.375676218	0.116422359	0.000435045	0.00168545
TraesCS1A02G267600	5.130325257	-4.650029434	0.692229972	3.71E-13	5.67E-12
TraesCS1A02G267700	6.452049888	0.129036179	0.348499831	0.575024621	0.71650347
TraesCS1A02G267800	9.950524258	2.628214621	0.688055326	5.15E-06	2.92E-05
TraesCS1A02G267900	239.2951625	0.335944283	0.216626908	0.051766269	0.112977782
TraesCS1A02G268400	34.27615062	-0.392229029	0.533904659	0.202982567	0.339976918
TraesCS1A02G268500	123.5576742	-1.259180736	0.211101238	4.44E-10	4.67E-09
TraesCS1A02G268600	1308.693251	-1.738692661	0.138049763	3.78E-37	4.93E-35
TraesCS1A02G268700	4.250299637	-0.101692075	0.499342084	0.721273876	0.827632293
TraesCS1A02G268800	21.01423612	-0.158481472	0.214524129	0.352519734	0.512637676
TraesCS1A02G268900	85.40661477	-0.001757114	0.300439205	0.993312363	0.996181801
TraesCS1A02G269000	18.88737288	0.031060164	0.207860446	0.852298524	0.91514824
TraesCS1A02G269100	283.9047517	0.029395439	0.163726681	0.83525727	0.904515958
TraesCS1A02G269200	303.8092594	-0.845801179	0.197863503	2.05E-06	1.25E-05
TraesCS1A02G269300	17.0317258	-1.772783773	0.291566699	1.77E-10	1.96E-09
TraesCS1A02G269400	201.9196962	-0.297462103	0.21995842	0.087579585	0.174127799
TraesCS1A02G269500	159.9866959	0.339726389	0.347321361	0.148324161	0.266222759
TraesCS1A02G269600	160.2705441	-0.888967086	0.297824412	0.000294461	0.001185923
TraesCS1A02G269800	0.480322764	-0.07098433	0.863698092	0.834035807	0.903857044
TraesCS1A02G270200	37.13589721	-0.070396623	0.240049251	0.700297834	0.812468557
TraesCS1A02G270300	220.3008444	0.314519475	0.135770811	0.009616035	0.026706399
TraesCS1A02G270400	322.2998137	0.477429492	0.0653872	5.33E-14	8.98E-13
TraesCS1A02G270500	51.90622724	0.57233922	0.162441207	6.13E-05	0.000284579
TraesCS1A02G270600	318.7602741	-0.54133434	0.113981649	3.00E-07	2.09E-06
TraesCS1A02G270700	370.0460642	1.081714038	0.238834158	7.85E-07	5.11E-06
TraesCS1A02G270800	93.20952768	1.971552276	0.617603372	9.10E-05	0.000408686
TraesCS1A02G270900	611.0551059	0.298200373	0.536232297	0.325447346	0.484048373
TraesCS1A02G271000	3.782191874	0.005697051	0.585766301	0.985260483	0.991889603
TraesCS1A02G271400	1.125640856	-0.62139442	0.909765321	0.137397177	0.250584393
TraesCS1A02G271700	293.6256358	0.875730974	0.216998581	5.85E-06	3.28E-05
TraesCS1A02G271800	5.344789768	1.812561425	0.492008992	2.10E-05	0.000106503
TraesCS1A02G272000	8.041112824	-0.439685062	0.526960935	0.154868634	0.275676799
TraesCS1A02G272100	0.388274015	0.348517667	0.842230027	0.345273789	NA
TraesCS1A02G272200	77.29380689	0.45385133	0.125598584	6.95E-05	0.000319352
TraesCS1A02G272300	1.901872394	0.979682814	1.094948848	0.050459322	0.110570624
TraesCS1A02G272400	21.81455378	0.276082394	0.237963271	0.132049083	0.242907641
TraesCS1A02G272500	2.731025123	0.035165444	0.434602192	0.893418063	0.939431178
TraesCS1A02G272600	54.52159691	0.539470324	0.169537309	0.000242369	0.000993212
TraesCS1A02G272700	39.44051398	-0.094282346	0.232199345	0.598764958	0.736191482
TraesCS1A02G272800	54.69326737	-0.514159727	0.229957749	0.005244592	0.015705889
TraesCS1A02G272900	28.9571312	-0.75860835	0.363352806	0.0048348	0.014603512
TraesCS1A02G273000	63.70656312	0.674721568	0.161532828	3.24E-06	1.90E-05
TraesCS1A02G273100	223.1785907	0.248051517	0.107843327	0.013390804	0.035661486
TraesCS1A02G273200	1.651063466	1.065340488	1.094327476	0.038967254	0.088965932
TraesCS1A02G273400	26.11479968	0.059459347	0.210265051	0.723541158	0.82910351
TraesCS1A02G273500	18.83290088	0.266390941	0.361075606	0.263223497	0.413791079
TraesCS1A02G273600	24.80012404	0.369810021	0.336715252	0.110489507	0.210482759
TraesCS1A02G273800	1.659508235	0.332939376	0.519656146	0.266636523	0.417786024
TraesCS1A02G273900	56.66622276	1.474117147	0.267173949	5.70E-09	5.16E-08
TraesCS1A02G274100	10.82952081	0.186638555	0.380992282	0.444255355	0.601894621
TraesCS1A02G274200	10.46906416	0.258683423	0.401698607	0.308315881	0.465209934
TraesCS1A02G274400	266.0978049	0.016882565	0.198368798	0.916870568	0.953342796
TraesCS1A02G274600	2.671034256	0.147078197	0.389089315	0.550606934	0.697312285
TraesCS1A02G274800	128.7922338	-0.234362707	0.156648951	0.085382096	0.170624551
TraesCS1A02G275000	0.906457701	1.315994074	1.241506909	0.022494762	0.055813797
TraesCS1A02G275200	545.6360588	1.371748709	0.216466315	4.35E-11	5.20E-10
TraesCS1A02G275300	127.235527	0.338329038	0.103366752	0.00044873	0.001732789
TraesCS1A02G275400	33.31841275	-1.984577912	0.351487608	1.99E-09	1.92E-08
TraesCS1A02G275600	0.607031959	-0.743614844	1.118814311	0.103267395	0.199273262
TraesCS1A02G275900	2.347022909	-0.061987791	0.598680755	0.84247162	0.909064834
TraesCS1A02G276100	153.5692876	0.145204109	0.147311444	0.264845946	0.415725153
TraesCS1A02G276200	31.42829408	0.585912033	0.549944864	0.075125289	0.153654417
TraesCS1A02G276300	93.61180012	0.639961341	0.280881817	0.003398581	0.01070485
TraesCS1A02G276400	54.25327931	0.079302864	0.099157545	0.396939172	0.557062467
TraesCS1A02G276500	36.71642473	0.771835017	0.27887974	0.000637728	0.002384626
TraesCS1A02G276600	3.643621667	-2.425503026	0.714998867	2.96E-05	0.000145926
TraesCS1A02G276800	44.69037717	1.746454777	0.534382448	8.74E-05	0.000393978
TraesCS1A02G277000	64.72890105	-0.097736407	0.159923464	0.481344281	0.636217787
TraesCS1A02G277100	14.63527128	-0.76496411	0.38135066	0.005983472	0.017612775
TraesCS1A02G277400	192.3811746	-3.075696261	0.458473744	4.71E-13	7.11E-12
TraesCS1A02G277500	770.2549315	0.016856391	0.135030314	0.889932765	0.937508558
TraesCS1A02G277600	207.8085189	-0.001431456	0.268773234	0.994170391	0.996672753
TraesCS1A02G277700	8.14569731	0.121599685	0.303007693	0.564879211	0.708529051
TraesCS1A02G277800	1.991065036	-0.250242311	0.694980186	0.462003316	0.618845802
TraesCS1A02G278000	182.7256638	-0.830830702	0.265179031	0.000182315	0.000767581
TraesCS1A02G278100	160.2131252	-0.3535453	0.084006325	1.00E-05	5.41E-05
TraesCS1A02G278200	40.698903	-0.725950733	0.223103476	0.000126872	0.000553315
TraesCS1A02G278300	157.1996497	-0.121938473	0.133678327	0.312081797	0.469506643
TraesCS1A02G278400	12.38143508	-0.935493565	0.346827571	0.000716933	0.002651433
TraesCS1A02G278500	6.247765662	0.043735842	0.294222083	0.832705308	0.902974876
TraesCS1A02G278600	3023.240839	-1.435062404	0.281716292	5.55E-08	4.34E-07
TraesCS1A02G278700	2.613711457	-0.764213838	1.050909247	0.094418974	0.185238882
TraesCS1A02G278800	723.4710905	-1.03510159	0.82904275	0.025925202	0.06296445
TraesCS1A02G278900	57.55029724	0.049990553	0.260204727	0.794737536	0.878935702
TraesCS1A02G279000	46.54539057	-0.196926935	0.236264359	0.278437449	0.431386261
TraesCS1A02G279100	1266.996691	0.062882924	0.086738686	0.448661287	0.60611417
TraesCS1A02G279200	4.55086844	-0.763576623	0.686293369	0.051092213	0.111750266
TraesCS1A02G279300	47.94510666	0.185253033	0.141433829	0.141415882	0.256337843
TraesCS1A02G279400	2.58964583	-0.011238546	0.392030349	0.963649565	0.979614747
TraesCS1A02G279500	221.9674843	-3.582618927	0.200885293	4.42E-73	6.13E-70
TraesCS1A02G279600	2.387120033	-0.593484634	0.606069485	0.08848847	0.175600701
TraesCS1A02G279700	17.45249534	-1.009069433	0.462646749	0.002959981	0.009460858
TraesCS1A02G279800	146.9155523	2.641471172	0.401649825	2.50E-12	3.47E-11
TraesCS1A02G279900	8.872220606	0.270155248	0.310634035	0.213344953	0.353323871
TraesCS1A02G280200	25.34118815	-0.228542464	0.208125996	0.171822896	0.299207333
TraesCS1A02G280300	5.722599022	0.011489485	0.375160405	0.961828841	0.978565624
TraesCS1A02G280400	156.3378805	0.733765838	0.219846673	9.28E-05	0.000416272
TraesCS1A02G280500	182.432227	-1.292381685	0.30828037	3.63E-06	2.12E-05
TraesCS1A02G280600	77.35507241	-0.094125839	0.15752445	0.492818599	0.646759369
[truncated: 71,612 more rows]
