# Supplementary material for: Transcriptomic and co-expression network analyses on diverse wheat landraces identifies candidate master regulators of the response to early drought
Source: Front Plant Sci. 2023 Jun 23;14:1212559. doi: 10.3389/fpls.2023.1212559 (PMC10326901; doi:10.3389/fpls.2023.1212559)
Supplement: Supplementary file 5 [file DataSheet_5.csv]

Data S5: Gene Ontology (GO) enrichment of the upregulated differentially expressed genes before and after drought stress was carried out using agriGO Singular Enrichment Analysis. 231 enriched GO terms were identified.
GO term	Ontology	Description	Number in input list	Number in BG/Ref	p-value	FDR
GO:0009415	P	response to water	40	60	2.40E-29	4.90E-27
GO:0001101	P	response to acid chemical	40	60	2.40E-29	4.90E-27
GO:0055114	P	oxidation-reduction process	485	3589	1.20E-25	1.70E-23
GO:0010035	P	response to inorganic substance	43	90	3.10E-23	3.20E-21
GO:1901700	P	response to oxygen-containing compound	43	91	5.40E-23	4.50E-21
GO:2001141	P	regulation of RNA biosynthetic process	331	2365	9.70E-21	5.00E-19
GO:0006355	P	regulation of transcription, DNA-templated	331	2365	9.70E-21	5.00E-19
GO:1903506	P	regulation of nucleic acid-templated transcription	331	2365	9.70E-21	5.00E-19
GO:0051252	P	regulation of RNA metabolic process	331	2375	1.80E-20	8.40E-19
GO:0019219	P	regulation of nucleobase-containing compound metabolic process	331	2395	6.40E-20	2.60E-18
GO:0009698	P	phenylpropanoid metabolic process	28	46	2.10E-19	4.60E-18
GO:0010556	P	regulation of macromolecule biosynthetic process	333	2430	1.70E-19	4.60E-18
GO:0046274	P	lignin catabolic process	28	46	2.10E-19	4.60E-18
GO:0046271	P	phenylpropanoid catabolic process	28	46	2.10E-19	4.60E-18
GO:2000112	P	regulation of cellular macromolecule biosynthetic process	333	2430	1.70E-19	4.60E-18
GO:0009889	P	regulation of biosynthetic process	333	2430	1.70E-19	4.60E-18
GO:0009808	P	lignin metabolic process	28	46	2.10E-19	4.60E-18
GO:0031326	P	regulation of cellular biosynthetic process	333	2430	1.70E-19	4.60E-18
GO:0010468	P	regulation of gene expression	337	2469	2.00E-19	4.60E-18
GO:0051171	P	regulation of nitrogen compound metabolic process	333	2452	6.50E-19	1.30E-17
GO:0031323	P	regulation of cellular metabolic process	336	2490	1.20E-18	2.30E-17
GO:0080090	P	regulation of primary metabolic process	336	2492	1.30E-18	2.50E-17
GO:0060255	P	regulation of macromolecule metabolic process	340	2536	1.90E-18	3.50E-17
GO:0006559	P	L-phenylalanine catabolic process	28	49	2.30E-18	3.90E-17
GO:0019222	P	regulation of metabolic process	340	2550	4.30E-18	7.10E-17
GO:0019748	P	secondary metabolic process	28	51	9.70E-18	1.60E-16
GO:0044710	P	single-organism metabolic process	737	6512	4.40E-17	6.80E-16
GO:0009063	P	cellular amino acid catabolic process	34	79	6.00E-17	8.90E-16
GO:0009628	P	response to abiotic stimulus	41	113	6.60E-17	9.50E-16
GO:0046395	P	carboxylic acid catabolic process	34	91	1.00E-14	1.40E-13
GO:0097659	P	nucleic acid-templated transcription	336	2670	1.50E-14	2.00E-13
GO:0006351	P	transcription, DNA-templated	336	2670	1.50E-14	2.00E-13
GO:0032774	P	RNA biosynthetic process	336	2675	2.00E-14	2.50E-13
GO:0006558	P	L-phenylalanine metabolic process	28	68	1.20E-13	1.50E-12
GO:0044712	P	single-organism catabolic process	76	373	1.30E-13	1.60E-12
GO:0005975	P	carbohydrate metabolic process	233	1787	3.30E-12	3.80E-11
GO:0044282	P	small molecule catabolic process	38	133	4.60E-12	5.20E-11
GO:0006950	P	response to stress	162	1141	8.90E-12	9.70E-11
GO:0016054	P	organic acid catabolic process	34	112	9.30E-12	9.80E-11
GO:1901565	P	organonitrogen compound catabolic process	47	205	8.00E-11	8.30E-10
GO:0034654	P	nucleobase-containing compound biosynthetic process	348	2991	8.30E-11	8.30E-10
GO:0044699	P	single-organism process	922	9023	8.50E-11	8.40E-10
GO:0050794	P	regulation of cellular process	383	3361	1.40E-10	1.30E-09
GO:0048316	P	seed development	16	30	1.80E-10	1.50E-09
GO:0009793	P	embryo development ending in seed dormancy	16	30	1.80E-10	1.50E-09
GO:0010154	P	fruit development	16	30	1.80E-10	1.50E-09
GO:0008152	P	metabolic process	1989	20709	1.70E-10	1.50E-09
GO:0009790	P	embryo development	16	30	1.80E-10	1.50E-09
GO:0050789	P	regulation of biological process	387	3462	1.00E-09	8.70E-09
GO:0048608	P	reproductive structure development	16	33	1.10E-09	8.70E-09
GO:0061458	P	reproductive system development	16	33	1.10E-09	8.70E-09
GO:0003006	P	developmental process involved in reproduction	16	33	1.10E-09	8.70E-09
GO:0048731	P	system development	16	33	1.10E-09	8.70E-09
GO:0065007	P	biological regulation	399	3589	1.10E-09	8.70E-09
GO:0005984	P	disaccharide metabolic process	27	94	4.60E-09	3.50E-08
GO:0009791	P	post-embryonic development	16	36	5.50E-09	4.10E-08
GO:1901361	P	organic cyclic compound catabolic process	37	161	7.00E-09	5.00E-08
GO:0019439	P	aromatic compound catabolic process	37	161	7.00E-09	5.00E-08
GO:0044262	P	cellular carbohydrate metabolic process	65	382	1.50E-08	1.10E-07
GO:0071554	P	cell wall organization or biogenesis	47	251	7.50E-08	5.10E-07
GO:0009311	P	oligosaccharide metabolic process	27	108	1.10E-07	7.70E-07
GO:0042221	P	response to chemical	75	491	1.40E-07	9.10E-07
GO:0006952	P	defense response	32	146	2.20E-07	1.40E-06
GO:0019438	P	aromatic compound biosynthetic process	348	3232	2.20E-07	1.40E-06
GO:0009607	P	response to biotic stimulus	20	68	2.80E-07	1.80E-06
GO:0018130	P	heterocycle biosynthetic process	348	3247	3.30E-07	2.10E-06
GO:0005985	P	sucrose metabolic process	15	42	5.30E-07	3.30E-06
GO:0010876	P	lipid localization	23	94	1.40E-06	8.60E-06
GO:1901362	P	organic cyclic compound biosynthetic process	350	3332	1.80E-06	1.10E-05
GO:0006869	P	lipid transport	22	89	2.00E-06	1.20E-05
GO:0042546	P	cell wall biogenesis	29	142	3.60E-06	2.10E-05
GO:0044036	P	cell wall macromolecule metabolic process	29	145	5.50E-06	3.20E-05
GO:0044248	P	cellular catabolic process	89	682	9.30E-06	5.30E-05
GO:0050896	P	response to stimulus	222	2044	1.30E-05	7.50E-05
GO:0006520	P	cellular amino acid metabolic process	86	674	2.90E-05	0.00016
GO:1901575	P	organic substance catabolic process	113	944	3.40E-05	0.00019
GO:0009056	P	catabolic process	113	947	3.90E-05	0.00021
GO:0006561	P	proline biosynthetic process	7	14	4.80E-05	0.00025
GO:0006560	P	proline metabolic process	7	14	4.80E-05	0.00025
GO:0071669	P	plant-type cell wall organization or biogenesis	13	47	6.80E-05	0.00035
GO:0009664	P	plant-type cell wall organization	13	47	6.80E-05	0.00035
GO:0019752	P	carboxylic acid metabolic process	132	1172	0.00013	0.00067
GO:0043436	P	oxoacid metabolic process	132	1187	0.00022	0.0011
GO:0009611	P	response to wounding	8	23	0.00031	0.0015
GO:0006979	P	response to oxidative stress	46	334	0.00035	0.0016
GO:0043062	P	extracellular structure organization	9	29	0.00034	0.0016
GO:0010215	P	cellulose microfibril organization	9	29	0.00034	0.0016
GO:0071668	P	plant-type cell wall assembly	9	29	0.00034	0.0016
GO:0070726	P	cell wall assembly	9	29	0.00034	0.0016
GO:0016049	P	cell growth	9	29	0.00034	0.0016
GO:0030198	P	extracellular matrix organization	9	29	0.00034	0.0016
GO:0009832	P	plant-type cell wall biogenesis	9	29	0.00034	0.0016
GO:0040007	P	growth	9	29	0.00034	0.0016
GO:0046348	P	amino sugar catabolic process	12	52	0.00079	0.0032
GO:0006026	P	aminoglycan catabolic process	12	52	0.00079	0.0032
GO:1901072	P	glucosamine-containing compound catabolic process	12	52	0.00079	0.0032
GO:1901071	P	glucosamine-containing compound metabolic process	12	52	0.00079	0.0032
GO:0006030	P	chitin metabolic process	12	52	0.00079	0.0032
GO:0006032	P	chitin catabolic process	12	52	0.00079	0.0032
GO:0016998	P	cell wall macromolecule catabolic process	12	52	0.00079	0.0032
GO:0006040	P	amino sugar metabolic process	12	52	0.00079	0.0032
GO:0005991	P	trehalose metabolic process	12	52	0.00079	0.0032
GO:0010383	P	cell wall polysaccharide metabolic process	17	91	0.001	0.004
GO:0010410	P	hemicellulose metabolic process	17	91	0.001	0.004
GO:0016070	P	RNA metabolic process	351	3649	0.0011	0.0042
GO:1901136	P	carbohydrate derivative catabolic process	17	92	0.0011	0.0044
GO:0006596	P	polyamine biosynthetic process	8	28	0.0013	0.0052
GO:0006022	P	aminoglycan metabolic process	13	65	0.002	0.0076
GO:0006308	P	DNA catabolic process	8	30	0.0022	0.0083
GO:0055085	P	transmembrane transport	164	1626	0.0033	0.012
GO:0045229	P	external encapsulating structure organization	15	86	0.0038	0.014
GO:0046168	P	glycerol-3-phosphate catabolic process	5	14	0.0038	0.014
GO:0071555	P	cell wall organization	15	86	0.0038	0.014
GO:0009617	P	response to bacterium	5	15	0.0053	0.019
GO:0042742	P	defense response to bacterium	5	15	0.0053	0.019
GO:0009064	P	glutamine family amino acid metabolic process	15	91	0.0066	0.023
GO:0030001	P	metal ion transport	58	510	0.0066	0.023
GO:0006529	P	asparagine biosynthetic process	5	16	0.0072	0.025
GO:0006528	P	asparagine metabolic process	5	16	0.0072	0.025
GO:0044723	P	single-organism carbohydrate metabolic process	79	738	0.0084	0.029
GO:0050832	P	defense response to fungus	5	17	0.0096	0.032
GO:0008216	P	spermidine metabolic process	5	17	0.0096	0.032
GO:0009620	P	response to fungus	5	17	0.0096	0.032
GO:0008295	P	spermidine biosynthetic process	5	17	0.0096	0.032
GO:0006082	P	organic acid metabolic process	138	1386	0.0094	0.032
GO:0007275	P	multicellular organism development	18	125	0.013	0.041
GO:0044707	P	single-multicellular organism process	18	125	0.013	0.041
GO:0006595	P	polyamine metabolic process	8	40	0.014	0.045
GO:0005976	P	polysaccharide metabolic process	33	272	0.014	0.046
GO:0010411	P	xyloglucan metabolic process	11	65	0.015	0.048
GO:0070592	P	cell wall polysaccharide biosynthetic process	6	26	0.016	0.049
GO:0044767	P	single-organism developmental process	18	128	0.016	0.049
GO:0048856	P	anatomical structure development	18	128	0.016	0.049
GO:0045492	P	xylan biosynthetic process	6	26	0.016	0.049
GO:0045491	P	xylan metabolic process	6	26	0.016	0.049
GO:0032502	P	developmental process	18	128	0.016	0.049
GO:0005992	P	trehalose biosynthetic process	9	49	0.016	0.049
GO:0003700	F	transcription factor activity, sequence-specific DNA binding	211	1131	1.00E-28	1.40E-26
GO:0001071	F	nucleic acid binding transcription factor activity	211	1131	1.00E-28	1.40E-26
GO:0016491	F	oxidoreductase activity	520	3803	2.50E-28	2.20E-26
GO:0016682	F	oxidoreductase activity, acting on diphenols and related substances as donors, oxygen as acceptor	39	75	6.00E-23	4.00E-21
GO:0052716	F	hydroquinone:oxygen oxidoreductase activity	28	46	2.10E-19	1.10E-17
GO:0016679	F	oxidoreductase activity, acting on diphenols and related substances as donors	39	92	6.30E-19	2.80E-17
GO:0016841	F	ammonia-lyase activity	27	52	2.50E-16	9.50E-15
GO:0016746	F	transferase activity, transferring acyl groups	139	836	1.90E-15	6.50E-14
GO:0043565	F	sequence-specific DNA binding	119	691	1.40E-14	4.30E-13
GO:0003824	F	catalytic activity	2021	20339	1.60E-14	4.40E-13
GO:0004553	F	hydrolase activity, hydrolyzing O-glycosyl compounds	147	938	4.30E-14	1.10E-12
GO:0005506	F	iron ion binding	154	1006	8.00E-14	1.80E-12
GO:0020037	F	heme binding	174	1187	1.10E-13	2.30E-12
GO:0016757	F	transferase activity, transferring glycosyl groups	202	1443	1.30E-13	2.60E-12
GO:0016798	F	hydrolase activity, acting on glycosyl bonds	155	1031	2.90E-13	5.20E-12
GO:0046906	F	tetrapyrrole binding	174	1202	3.30E-13	5.50E-12
GO:0016840	F	carbon-nitrogen lyase activity	30	85	2.00E-12	3.10E-11
GO:0016758	F	transferase activity, transferring hexosyl groups	165	1147	2.10E-12	3.10E-11
GO:0004867	F	serine-type endopeptidase inhibitor activity	25	63	6.60E-12	9.30E-11
GO:0003677	F	DNA binding	456	4030	1.00E-11	1.40E-10
GO:0016747	F	transferase activity, transferring acyl groups other than amino-acyl groups	110	713	1.30E-10	1.70E-09
GO:0005507	F	copper ion binding	35	138	1.10E-09	1.30E-08
GO:0061135	F	endopeptidase regulator activity	27	90	1.60E-09	1.70E-08
GO:0004866	F	endopeptidase inhibitor activity	27	90	1.60E-09	1.70E-08
GO:0061134	F	peptidase regulator activity	27	90	1.60E-09	1.70E-08
GO:0030414	F	peptidase inhibitor activity	27	90	1.60E-09	1.70E-08
GO:0016705	F	oxidoreductase activity, acting on paired donors, with incorporation or reduction of molecular oxygen	135	984	3.50E-09	3.50E-08
GO:0004857	F	enzyme inhibitor activity	40	184	9.60E-09	9.20E-08
GO:0016157	F	sucrose synthase activity	15	33	1.10E-08	1.10E-07
GO:0004564	F	beta-fructofuranosidase activity	12	24	8.90E-08	7.50E-07
GO:0090599	F	alpha-glucosidase activity	12	24	8.90E-08	7.50E-07
GO:0004575	F	sucrose alpha-glucosidase activity	12	24	8.90E-08	7.50E-07
GO:0030170	F	pyridoxal phosphate binding	43	226	1.60E-07	1.30E-06
GO:0016684	F	oxidoreductase activity, acting on peroxide as acceptor	59	358	2.10E-07	1.60E-06
GO:0016903	F	oxidoreductase activity, acting on the aldehyde or oxo group of donors	23	85	2.00E-07	1.60E-06
GO:0004350	F	glutamate-5-semialdehyde dehydrogenase activity	6	6	2.90E-07	2.10E-06
GO:0004349	F	glutamate 5-kinase activity	6	6	2.90E-07	2.10E-06
GO:0015926	F	glucosidase activity	12	27	4.50E-07	3.20E-06
GO:0004601	F	peroxidase activity	57	353	6.40E-07	4.40E-06
GO:0048037	F	cofactor binding	144	1170	8.10E-07	5.40E-06
GO:0043167	F	ion binding	621	6267	1.50E-06	9.50E-06
GO:0016701	F	oxidoreductase activity, acting on single donors with incorporation of molecular oxygen	27	124	2.10E-06	1.40E-05
GO:0008483	F	transaminase activity	22	90	2.40E-06	1.50E-05
GO:0016769	F	transferase activity, transferring nitrogenous groups	22	90	2.40E-06	1.50E-05
GO:0043168	F	anion binding	55	359	5.00E-06	3.00E-05
GO:0016209	F	antioxidant activity	59	398	6.70E-06	3.90E-05
GO:0009916	F	alternative oxidase activity	8	15	7.30E-06	4.20E-05
GO:0050664	F	oxidoreductase activity, acting on NAD(P)H, oxygen as acceptor	11	34	5.00E-05	0.00028
GO:0016620	F	oxidoreductase activity, acting on the aldehyde or oxo group of donors, NAD or NADP as acceptor	16	66	6.10E-05	0.00033
GO:0016829	F	lyase activity	78	617	8.90E-05	0.00048
GO:0043169	F	cation binding	566	5951	0.00018	0.00093
GO:0016702	F	oxidoreductase activity, acting on single donors with incorporation of molecular oxygen, incorporation of two atoms of oxygen	18	88	0.00023	0.0012
GO:0045735	F	nutrient reservoir activity	18	89	0.00026	0.0013
GO:0016614	F	oxidoreductase activity, acting on CH-OH group of donors	55	417	0.00031	0.0015
GO:0003979	F	UDP-glucose 6-dehydrogenase activity	5	9	0.00034	0.0017
GO:0008061	F	chitin binding	10	36	0.00044	0.0021
GO:0016624	F	oxidoreductase activity, acting on the aldehyde or oxo group of donors, disulfide as acceptor	7	19	0.00049	0.0023
GO:0051213	F	dioxygenase activity	18	94	0.00053	0.0025
GO:0004568	F	chitinase activity	12	52	0.00079	0.0036
GO:0008289	F	lipid binding	32	217	0.00081	0.0036
GO:0008725	F	DNA-3-methyladenine glycosylase activity	6	16	0.0011	0.0049
GO:0043733	F	DNA-3-methylbase glycosylase activity	6	16	0.0011	0.0049
GO:0016740	F	transferase activity	772	8472	0.0014	0.006
GO:0003905	F	alkylbase DNA N-glycosylase activity	6	18	0.0023	0.0095
GO:0035251	F	UDP-glucosyltransferase activity	26	179	0.0029	0.012
GO:0016813	F	hydrolase activity, acting on carbon-nitrogen (but not peptide) bonds, in linear amidines	6	19	0.0031	0.012
GO:0004471	F	malate dehydrogenase (decarboxylating) (NAD+) activity	6	19	0.0031	0.012
GO:0004470	F	malic enzyme activity	6	19	0.0031	0.012
GO:0004144	F	diacylglycerol O-acyltransferase activity	7	26	0.0039	0.014
GO:0003885	F	D-arabinono-1,4-lactone oxidase activity	7	26	0.0039	0.014
GO:0046527	F	glucosyltransferase activity	26	182	0.0036	0.014
GO:0046524	F	sucrose-phosphate synthase activity	5	14	0.0038	0.014
GO:0004367	F	glycerol-3-phosphate dehydrogenase [NAD+] activity	5	14	0.0038	0.014
GO:0050662	F	coenzyme binding	86	788	0.0038	0.014
GO:0030234	F	enzyme regulator activity	44	357	0.0041	0.015
GO:0016899	F	oxidoreductase activity, acting on the CH-OH group of donors, oxygen as acceptor	8	34	0.0051	0.018
GO:0004030	F	aldehyde dehydrogenase [NAD(P)+] activity	5	15	0.0053	0.019
GO:0016411	F	acylglycerol O-acyltransferase activity	7	28	0.006	0.021
GO:0004185	F	serine-type carboxypeptidase activity	18	117	0.0065	0.022
GO:0019202	F	amino acid kinase activity	6	22	0.0069	0.023
GO:0004066	F	asparagine synthase (glutamine-hydrolyzing) activity	5	16	0.0072	0.024
GO:0004190	F	aspartic-type endopeptidase activity	21	151	0.011	0.035
GO:0008194	F	UDP-glycosyltransferase activity	38	317	0.011	0.035
GO:0004180	F	carboxypeptidase activity	18	123	0.011	0.035
GO:0070001	F	aspartic-type peptidase activity	21	151	0.011	0.035
GO:0050660	F	flavin adenine dinucleotide binding	40	337	0.011	0.035
GO:0070008	F	serine-type exopeptidase activity	19	134	0.012	0.039
GO:0046872	F	metal ion binding	523	5814	0.013	0.039
GO:0016160	F	amylase activity	9	48	0.014	0.043
GO:0046914	F	transition metal ion binding	374	4100	0.015	0.044
GO:0016831	F	carboxy-lyase activity	20	146	0.015	0.045
GO:0005576	C	extracellular region	70	282	3.30E-17	2.10E-15
GO:0048046	C	apoplast	39	113	2.60E-15	8.20E-14
GO:0031225	C	anchored component of membrane	9	32	0.00077	0.016
