# Supplementary material for: Transcriptomic and co-expression network analyses on diverse wheat landraces identifies candidate master regulators of the response to early drought
Source: Front Plant Sci. 2023 Jun 23;14:1212559. doi: 10.3389/fpls.2023.1212559 (PMC10326901; doi:10.3389/fpls.2023.1212559)
Supplement: Supplementary file 6 [file DataSheet_6.csv]

Data S6: Gene Ontology (GO) enrichment of the downregulated differentially expressed genes before and after drought stress was carried out using agriGO Singular Enrichment Analysis. 258 enriched GO terms were identified.
GO term	Ontology	Description	Number in input list	Number in BG/Ref	p-value	FDR
GO:0015979	P	photosynthesis	107	194	7.90E-79	3.10E-76
GO:0055114	P	oxidation-reduction process	391	3589	3.50E-31	6.80E-29
GO:0044710	P	single-organism metabolic process	605	6512	2.00E-27	2.50E-25
GO:0044699	P	single-organism process	768	9023	2.20E-23	2.10E-21
GO:0051186	P	cofactor metabolic process	77	529	8.70E-14	6.80E-12
GO:0045454	P	cell redox homeostasis	56	323	1.40E-13	9.10E-12
GO:0005975	P	carbohydrate metabolic process	182	1787	1.60E-13	9.10E-12
GO:0019725	P	cellular homeostasis	59	355	2.10E-13	1.00E-11
GO:0072524	P	pyridine-containing compound metabolic process	44	224	6.40E-13	2.80E-11
GO:0015995	P	chlorophyll biosynthetic process	14	24	4.10E-12	1.60E-10
GO:0042592	P	homeostatic process	59	386	7.60E-12	2.50E-10
GO:0065008	P	regulation of biological quality	66	459	7.80E-12	2.50E-10
GO:0015994	P	chlorophyll metabolic process	15	31	2.60E-11	7.80E-10
GO:0033014	P	tetrapyrrole biosynthetic process	26	100	4.60E-11	1.30E-09
GO:0008152	P	metabolic process	1443	20709	4.90E-11	1.30E-09
GO:0033013	P	tetrapyrrole metabolic process	27	114	2.00E-10	4.90E-09
GO:0019362	P	pyridine nucleotide metabolic process	38	211	3.10E-10	6.80E-09
GO:0046496	P	nicotinamide nucleotide metabolic process	38	211	3.10E-10	6.80E-09
GO:0019682	P	glyceraldehyde-3-phosphate metabolic process	15	37	5.80E-10	1.20E-08
GO:0009052	P	pentose-phosphate shunt, non-oxidative branch	8	9	9.20E-10	1.80E-08
GO:0051156	P	glucose 6-phosphate metabolic process	14	34	1.70E-09	2.80E-08
GO:0006979	P	response to oxidative stress	49	334	1.60E-09	2.80E-08
GO:0006098	P	pentose-phosphate shunt	14	34	1.70E-09	2.80E-08
GO:0006732	P	coenzyme metabolic process	55	398	1.60E-09	2.80E-08
GO:0006733	P	oxidoreduction coenzyme metabolic process	38	227	2.60E-09	4.10E-08
GO:0046148	P	pigment biosynthetic process	20	77	7.70E-09	1.20E-07
GO:0006779	P	porphyrin-containing compound biosynthetic process	18	63	8.20E-09	1.20E-07
GO:0019693	P	ribose phosphate metabolic process	54	407	9.50E-09	1.30E-07
GO:0042440	P	pigment metabolic process	21	91	3.20E-08	4.20E-07
GO:0006081	P	cellular aldehyde metabolic process	17	61	3.20E-08	4.20E-07
GO:0006778	P	porphyrin-containing compound metabolic process	19	77	4.40E-08	5.60E-07
GO:0006739	P	NADP metabolic process	14	45	1.10E-07	1.40E-06
GO:0046034	P	ATP metabolic process	39	279	2.50E-07	2.90E-06
GO:0006091	P	generation of precursor metabolites and energy	44	346	6.60E-07	7.60E-06
GO:0009199	P	ribonucleoside triphosphate metabolic process	39	297	1.20E-06	1.30E-05
GO:0009144	P	purine nucleoside triphosphate metabolic process	39	297	1.20E-06	1.30E-05
GO:0009205	P	purine ribonucleoside triphosphate metabolic process	39	297	1.20E-06	1.30E-05
GO:0009167	P	purine ribonucleoside monophosphate metabolic process	40	315	2.10E-06	2.00E-05
GO:0009116	P	nucleoside metabolic process	46	385	2.10E-06	2.00E-05
GO:1901657	P	glycosyl compound metabolic process	46	385	2.10E-06	2.00E-05
GO:0009126	P	purine nucleoside monophosphate metabolic process	40	315	2.10E-06	2.00E-05
GO:0006757	P	ATP generation from ADP	24	146	2.70E-06	2.10E-05
GO:0006096	P	glycolytic process	24	146	2.70E-06	2.10E-05
GO:0046031	P	ADP metabolic process	24	146	2.70E-06	2.10E-05
GO:0009179	P	purine ribonucleoside diphosphate metabolic process	24	146	2.70E-06	2.10E-05
GO:0009135	P	purine nucleoside diphosphate metabolic process	24	146	2.70E-06	2.10E-05
GO:0009141	P	nucleoside triphosphate metabolic process	39	306	2.50E-06	2.10E-05
GO:0015833	P	peptide transport	16	73	2.70E-06	2.10E-05
GO:0009185	P	ribonucleoside diphosphate metabolic process	24	146	2.70E-06	2.10E-05
GO:0006857	P	oligopeptide transport	16	73	2.70E-06	2.10E-05
GO:0042886	P	amide transport	16	73	2.70E-06	2.10E-05
GO:0006544	P	glycine metabolic process	9	24	3.60E-06	2.70E-05
GO:0006090	P	pyruvate metabolic process	26	169	3.90E-06	2.80E-05
GO:0009161	P	ribonucleoside monophosphate metabolic process	40	325	4.50E-06	3.30E-05
GO:0009123	P	nucleoside monophosphate metabolic process	40	328	5.70E-06	4.00E-05
GO:0016052	P	carbohydrate catabolic process	27	184	6.30E-06	4.40E-05
GO:0044724	P	single-organism carbohydrate catabolic process	24	155	7.90E-06	5.40E-05
GO:0015976	P	carbon utilization	7	15	8.10E-06	5.40E-05
GO:0055086	P	nucleobase-containing small molecule metabolic process	61	593	8.10E-06	5.40E-05
GO:0006165	P	nucleoside diphosphate phosphorylation	24	161	1.50E-05	9.80E-05
GO:0046939	P	nucleotide phosphorylation	24	161	1.50E-05	9.80E-05
GO:0051188	P	cofactor biosynthetic process	37	308	1.70E-05	0.00011
GO:0009132	P	nucleoside diphosphate metabolic process	24	164	2.10E-05	0.00013
GO:0006546	P	glycine catabolic process	6	12	2.30E-05	0.00014
GO:0009071	P	serine family amino acid catabolic process	6	12	2.30E-05	0.00014
GO:0042372	P	phylloquinone biosynthetic process	5	8	2.80E-05	0.00017
GO:0042374	P	phylloquinone metabolic process	5	8	2.80E-05	0.00017
GO:0009117	P	nucleotide metabolic process	54	529	3.10E-05	0.00018
GO:0009069	P	serine family amino acid metabolic process	15	79	3.40E-05	0.00019
GO:0006753	P	nucleoside phosphate metabolic process	54	532	3.60E-05	0.0002
GO:0042822	P	pyridoxal phosphate metabolic process	6	13	4.00E-05	0.00021
GO:0042823	P	pyridoxal phosphate biosynthetic process	6	13	4.00E-05	0.00021
GO:0042816	P	vitamin B6 metabolic process	6	13	4.00E-05	0.00021
GO:0042819	P	vitamin B6 biosynthetic process	6	13	4.00E-05	0.00021
GO:0042278	P	purine nucleoside metabolic process	39	349	5.30E-05	0.00027
GO:0046128	P	purine ribonucleoside metabolic process	39	349	5.30E-05	0.00027
GO:0009119	P	ribonucleoside metabolic process	39	354	7.20E-05	0.00036
GO:0009150	P	purine ribonucleotide metabolic process	40	369	8.30E-05	0.00042
GO:0000160	P	phosphorelay signal transduction system	18	116	9.80E-05	0.00049
GO:0009259	P	ribonucleotide metabolic process	40	373	0.00011	0.00051
GO:0019637	P	organophosphate metabolic process	75	851	0.00015	0.00075
GO:0055085	P	transmembrane transport	127	1626	0.00028	0.0013
GO:0071705	P	nitrogen compound transport	18	127	0.00031	0.0015
GO:0006163	P	purine nucleotide metabolic process	40	394	0.00033	0.0015
GO:0009690	P	cytokinin metabolic process	7	25	0.00037	0.0016
GO:0042445	P	hormone metabolic process	7	25	0.00037	0.0016
GO:0010817	P	regulation of hormone levels	7	25	0.00037	0.0016
GO:0034754	P	cellular hormone metabolic process	7	25	0.00037	0.0016
GO:0044763	P	single-organism cellular process	344	5011	0.00039	0.0017
GO:0044723	P	single-organism carbohydrate metabolic process	65	738	0.0004	0.0017
GO:0006810	P	transport	251	3553	0.00044	0.0019
GO:0072521	P	purine-containing compound metabolic process	42	427	0.00046	0.0019
GO:1901135	P	carbohydrate derivative metabolic process	71	829	0.0005	0.0021
GO:0051234	P	establishment of localization	251	3571	0.00057	0.0024
GO:0006811	P	ion transport	79	954	0.00068	0.0028
GO:0044281	P	small molecule metabolic process	157	2127	0.00076	0.0031
GO:0051179	P	localization	251	3594	0.0008	0.0032
GO:0042493	P	response to drug	21	173	0.00088	0.0034
GO:0006855	P	drug transmembrane transport	21	173	0.00088	0.0034
GO:0015893	P	drug transport	21	173	0.00088	0.0034
GO:0015985	P	energy coupled proton transport, down electrochemical gradient	12	75	0.001	0.0039
GO:0015986	P	ATP synthesis coupled proton transport	12	75	0.001	0.0039
GO:0045229	P	external encapsulating structure organization	13	86	0.0011	0.0041
GO:1901605	P	alpha-amino acid metabolic process	34	340	0.0011	0.0041
GO:0071555	P	cell wall organization	13	86	0.0011	0.0041
GO:0019318	P	hexose metabolic process	15	108	0.0012	0.0043
GO:0046854	P	phosphatidylinositol phosphorylation	6	23	0.0014	0.0052
GO:0046834	P	lipid phosphorylation	6	23	0.0014	0.0052
GO:0044712	P	single-organism catabolic process	36	373	0.0015	0.0054
GO:0018208	P	peptidyl-proline modification	11	73	0.0027	0.0094
GO:0000413	P	protein peptidyl-prolyl isomerization	11	73	0.0027	0.0094
GO:0006812	P	cation transport	62	761	0.0033	0.012
GO:0005996	P	monosaccharide metabolic process	17	146	0.004	0.014
GO:0019953	P	sexual reproduction	6	28	0.0042	0.015
GO:0008299	P	isoprenoid biosynthetic process	13	101	0.0047	0.016
GO:0044711	P	single-organism biosynthetic process	110	1510	0.0056	0.019
GO:1901663	P	quinone biosynthetic process	6	30	0.0061	0.02
GO:1901661	P	quinone metabolic process	6	30	0.0061	0.02
GO:0006720	P	isoprenoid metabolic process	13	104	0.0061	0.02
GO:0042181	P	ketone biosynthetic process	6	30	0.0061	0.02
GO:0006563	P	L-serine metabolic process	9	61	0.0072	0.023
GO:0006754	P	ATP biosynthetic process	12	95	0.0075	0.024
GO:1901606	P	alpha-amino acid catabolic process	7	41	0.0077	0.025
GO:0044283	P	small molecule biosynthetic process	48	590	0.0088	0.028
GO:0050896	P	response to stimulus	141	2044	0.012	0.038
GO:0006820	P	anion transport	16	153	0.014	0.043
GO:0030244	P	cellulose biosynthetic process	11	92	0.015	0.046
GO:0071669	P	plant-type cell wall organization or biogenesis	7	47	0.016	0.049
GO:0009664	P	plant-type cell wall organization	7	47	0.016	0.049
GO:0000041	P	transition metal ion transport	8	58	0.016	0.049
GO:0016491	F	oxidoreductase activity	437	3803	2.20E-39	6.00E-37
GO:0046906	F	tetrapyrrole binding	171	1202	6.40E-27	8.60E-25
GO:0020037	F	heme binding	165	1187	5.50E-25	4.90E-23
GO:0016705	F	oxidoreductase activity, acting on paired donors, with incorporation or reduction of molecular oxygen	136	984	8.50E-21	5.70E-19
GO:0015035	F	protein disulfide oxidoreductase activity	40	141	1.30E-17	7.00E-16
GO:0015036	F	disulfide oxidoreductase activity	40	147	6.50E-17	2.90E-15
GO:0005506	F	iron ion binding	126	1006	4.50E-16	1.70E-14
GO:0009055	F	electron carrier activity	70	418	9.70E-16	3.20E-14
GO:0016667	F	oxidoreductase activity, acting on a sulfur group of donors	44	200	9.60E-15	2.80E-13
GO:0003824	F	catalytic activity	1460	20339	5.80E-14	1.60E-12
GO:0016655	F	oxidoreductase activity, acting on NAD(P)H, quinone or similar compound as acceptor	24	91	1.80E-10	4.50E-09
GO:0004751	F	ribose-5-phosphate isomerase activity	8	9	9.20E-10	2.00E-08
GO:0004601	F	peroxidase activity	51	353	1.30E-09	2.80E-08
GO:0016684	F	oxidoreductase activity, acting on peroxide as acceptor	51	358	2.20E-09	4.20E-08
GO:2001070	F	starch binding	12	27	8.70E-09	1.60E-07
GO:0005215	F	transporter activity	181	2045	9.80E-09	1.60E-07
GO:0016630	F	protochlorophyllide reductase activity	6	6	3.30E-08	5.20E-07
GO:0016209	F	antioxidant activity	51	398	7.30E-08	1.10E-06
GO:0008171	F	O-methyltransferase activity	21	99	1.50E-07	2.10E-06
GO:0050662	F	coenzyme binding	82	788	1.80E-07	2.40E-06
GO:0016829	F	lyase activity	68	617	2.30E-07	2.90E-06
GO:0016651	F	oxidoreductase activity, acting on NAD(P)H	29	177	2.90E-07	3.40E-06
GO:0010333	F	terpene synthase activity	18	78	3.00E-07	3.40E-06
GO:0016838	F	carbon-oxygen lyase activity, acting on phosphates	19	88	4.30E-07	4.80E-06
GO:0004332	F	fructose-bisphosphate aldolase activity	9	20	5.80E-07	6.20E-06
GO:0048037	F	cofactor binding	108	1170	1.00E-06	1.00E-05
GO:0008883	F	glutamyl-tRNA reductase activity	6	9	2.40E-06	2.40E-05
GO:0016832	F	aldehyde-lyase activity	10	29	2.50E-06	2.40E-05
GO:0016628	F	oxidoreductase activity, acting on the CH-CH group of donors, NAD or NADP as acceptor	11	36	3.10E-06	2.90E-05
GO:0050661	F	NADP binding	24	149	4.00E-06	3.50E-05
GO:0046983	F	protein dimerization activity	92	989	4.20E-06	3.60E-05
GO:0030246	F	carbohydrate binding	56	522	5.40E-06	4.50E-05
GO:0016758	F	transferase activity, transferring hexosyl groups	103	1147	5.50E-06	4.50E-05
GO:0016835	F	carbon-oxygen lyase activity	34	262	7.20E-06	5.70E-05
GO:0016620	F	oxidoreductase activity, acting on the aldehyde or oxo group of donors, NAD or NADP as acceptor	14	66	1.70E-05	0.00013
GO:0051536	F	iron-sulfur cluster binding	31	240	1.90E-05	0.00014
GO:0051540	F	metal cluster binding	31	240	1.90E-05	0.00014
GO:0051537	F	2 iron, 2 sulfur cluster binding	17	95	2.40E-05	0.00017
GO:0016861	F	intramolecular oxidoreductase activity, interconverting aldoses and ketoses	10	37	2.90E-05	0.0002
GO:0004553	F	hydrolase activity, hydrolyzing O-glycosyl compounds	84	938	3.90E-05	0.00026
GO:0042132	F	fructose 1,6-bisphosphate 1-phosphatase activity	6	13	4.00E-05	0.00026
GO:0030247	F	polysaccharide binding	22	153	5.90E-05	0.00037
GO:0001871	F	pattern binding	22	153	5.90E-05	0.00037
GO:0016903	F	oxidoreductase activity, acting on the aldehyde or oxo group of donors	15	85	8.30E-05	0.0005
GO:0016798	F	hydrolase activity, acting on glycosyl bonds	89	1031	8.70E-05	0.00052
GO:0016168	F	chlorophyll binding	6	15	0.00011	0.00062
GO:0004185	F	serine-type carboxypeptidase activity	18	117	0.00011	0.00063
GO:0004072	F	aspartate kinase activity	5	10	0.00012	0.00065
GO:0030145	F	manganese ion binding	16	98	0.00013	0.00068
GO:0004497	F	monooxygenase activity	21	150	0.00013	0.00068
GO:0004089	F	carbonate dehydratase activity	7	22	0.00015	0.00079
GO:0005509	F	calcium ion binding	64	702	0.00018	0.00091
GO:0003993	F	acid phosphatase activity	15	91	0.00018	0.00092
GO:0004180	F	carboxypeptidase activity	18	123	0.00021	0.001
GO:0050660	F	flavin adenine dinucleotide binding	36	337	0.00024	0.0012
GO:0008137	F	NADH dehydrogenase (ubiquinone) activity	11	56	0.00027	0.0012
GO:0050136	F	NADH dehydrogenase (quinone) activity	11	56	0.00027	0.0012
GO:0003954	F	NADH dehydrogenase activity	11	56	0.00027	0.0012
GO:0016709	F	oxidoreductase activity, acting on paired donors, with incorporation or reduction of molecular oxygen, NAD(P)H as one donor, and incorporation of one atom of oxygen	13	76	0.00033	0.0015
GO:0019139	F	cytokinin dehydrogenase activity	7	25	0.00037	0.0016
GO:0016627	F	oxidoreductase activity, acting on the CH-CH group of donors	18	130	0.00042	0.0018
GO:0016860	F	intramolecular oxidoreductase activity	10	50	0.00044	0.0019
GO:0050308	F	sugar-phosphatase activity	6	19	0.00047	0.002
GO:0019203	F	carbohydrate phosphatase activity	6	19	0.00047	0.002
GO:0035251	F	UDP-glucosyltransferase activity	22	179	0.00057	0.0023
GO:0070008	F	serine-type exopeptidase activity	18	134	0.00061	0.0025
GO:0016791	F	phosphatase activity	30	279	0.00067	0.0027
GO:0046527	F	glucosyltransferase activity	22	182	0.00071	0.0028
GO:0090484	F	drug transporter activity	21	173	0.00088	0.0033
GO:0046872	F	metal ion binding	390	5814	0.00087	0.0033
GO:0015238	F	drug transmembrane transporter activity	21	173	0.00088	0.0033
GO:0016757	F	transferase activity, transferring glycosyl groups	111	1443	0.001	0.0038
GO:0004373	F	glycogen (starch) synthase activity	6	22	0.0011	0.0041
GO:0016859	F	cis-trans isomerase activity	12	76	0.0012	0.0042
GO:0043169	F	cation binding	396	5951	0.0013	0.0047
GO:0016774	F	phosphotransferase activity, carboxyl group as acceptor	8	39	0.0013	0.0048
GO:0043167	F	ion binding	415	6267	0.0015	0.0051
GO:0048038	F	quinone binding	8	41	0.0019	0.0064
GO:0016645	F	oxidoreductase activity, acting on the CH-NH group of donors	8	41	0.0019	0.0064
GO:0046933	F	proton-transporting ATP synthase activity, rotational mechanism	8	42	0.0022	0.0074
GO:0003755	F	peptidyl-prolyl cis-trans isomerase activity	11	73	0.0027	0.0088
GO:0008238	F	exopeptidase activity	21	191	0.003	0.0098
GO:0016830	F	carbon-carbon lyase activity	22	205	0.0033	0.011
GO:0016788	F	hydrolase activity, acting on ester bonds	87	1140	0.0039	0.012
GO:0016759	F	cellulose synthase activity	11	79	0.005	0.015
GO:0016760	F	cellulose synthase (UDP-forming) activity	11	79	0.005	0.015
GO:0004611	F	phosphoenolpyruvate carboxykinase activity	5	21	0.0055	0.017
GO:0016717	F	oxidoreductase activity, acting on paired donors, with oxidation of a pair of donors resulting in the reduction of molecular oxygen to two molecules of water	7	39	0.0058	0.018
GO:0046915	F	transition metal ion transmembrane transporter activity	8	49	0.006	0.018
GO:0071949	F	FAD binding	7	40	0.0067	0.02
GO:0019202	F	amino acid kinase activity	5	22	0.0068	0.02
GO:0000287	F	magnesium ion binding	27	287	0.0075	0.022
GO:0004499	F	N,N-dimethylaniline monooxygenase activity	9	63	0.0089	0.025
GO:0016765	F	transferase activity, transferring alkyl or aryl (other than methyl) groups	12	97	0.0089	0.025
GO:0016853	F	isomerase activity	37	432	0.0092	0.026
GO:0016857	F	racemase and epimerase activity, acting on carbohydrates and derivatives	6	34	0.011	0.031
GO:0016846	F	carbon-sulfur lyase activity	6	34	0.011	0.031
GO:0045735	F	nutrient reservoir activity	11	89	0.012	0.033
GO:0044769	F	ATPase activity, coupled to transmembrane movement of ions, rotational mechanism	8	58	0.016	0.044
GO:0042578	F	phosphoric ester hydrolase activity	34	406	0.016	0.044
GO:0016854	F	racemase and epimerase activity	6	37	0.017	0.045
GO:0016160	F	amylase activity	7	48	0.018	0.047
GO:0052689	F	carboxylic ester hydrolase activity	15	145	0.018	0.047
GO:0061733	F	peptide-lysine-N-acetyltransferase activity	5	28	0.019	0.048
GO:0034212	F	peptide N-acetyltransferase activity	5	28	0.019	0.048
GO:0004402	F	histone acetyltransferase activity	5	28	0.019	0.048
GO:0005385	F	zinc ion transmembrane transporter activity	5	28	0.019	0.048
GO:0008146	F	sulfotransferase activity	8	60	0.02	0.049
GO:0044436	C	thylakoid part	95	161	4.50E-74	1.20E-72
GO:0009579	C	thylakoid	95	161	4.50E-74	1.20E-72
GO:0034357	C	photosynthetic membrane	92	157	2.00E-71	3.60E-70
GO:0009521	C	photosystem	89	147	6.00E-71	8.00E-70
GO:0009523	C	photosystem II	59	98	1.70E-47	1.80E-46
GO:0009654	C	photosystem II oxygen evolving complex	48	74	3.10E-41	2.70E-40
GO:0042651	C	thylakoid membrane	51	87	1.80E-40	1.40E-39
GO:1990204	C	oxidoreductase complex	51	119	1.10E-31	7.50E-31
GO:0019898	C	extrinsic component of membrane	39	67	3.60E-31	2.10E-30
GO:0009522	C	photosystem I	30	41	7.80E-29	4.10E-28
GO:0098796	C	membrane protein complex	97	522	2.00E-24	9.70E-24
GO:0009538	C	photosystem I reaction center	15	15	2.10E-19	9.10E-19
GO:0016020	C	membrane	402	4744	7.00E-14	2.90E-13
GO:0044425	C	membrane part	218	2625	5.80E-08	2.20E-07
GO:0009536	C	plastid	14	45	1.10E-07	3.70E-07
GO:0009507	C	chloroplast	14	45	1.10E-07	3.70E-07
GO:1902494	C	catalytic complex	53	435	2.10E-07	6.60E-07
GO:0005576	C	extracellular region	30	282	0.00079	0.0023
GO:0005618	C	cell wall	13	109	0.0089	0.025
GO:0030312	C	external encapsulating structure	13	110	0.0096	0.025
