# Supplementary material for: Transcriptomic and co-expression network analyses on diverse wheat landraces identifies candidate master regulators of the response to early drought
Source: Front Plant Sci. 2023 Jun 23;14:1212559. doi: 10.3389/fpls.2023.1212559 (PMC10326901; doi:10.3389/fpls.2023.1212559)
Supplement: Supplementary file 7 [file DataSheet_7.csv]

Data S7: Genes included in co-expression network construction, and their module membership.
Gene	Module
TraesCS1A02G000100	grey
TraesCS1A02G000200	red
TraesCS1A02G000300	white
TraesCS1A02G000400	tan
TraesCS1A02G000500	grey
TraesCS1A02G000600	lightgreen
TraesCS1A02G000700	darkturquoise
TraesCS1A02G000800	tan
TraesCS1A02G000900	grey
TraesCS1A02G001000	white
TraesCS1A02G001100	lightsteelblue1
TraesCS1A02G001200	grey
TraesCS1A02G001300	darkturquoise
TraesCS1A02G001400	grey
TraesCS1A02G001500	grey
TraesCS1A02G001600	orange
TraesCS1A02G001700	white
TraesCS1A02G001800	grey
TraesCS1A02G001900	tan
TraesCS1A02G002000	yellowgreen
TraesCS1A02G002100	grey
TraesCS1A02G002200	tan
TraesCS1A02G002300	tan
TraesCS1A02G002400	magenta
TraesCS1A02G002500	thistle1
TraesCS1A02G002700	black
TraesCS1A02G002900	orange
TraesCS1A02G003000	darkred
TraesCS1A02G003100	yellowgreen
TraesCS1A02G003200	blue
TraesCS1A02G003546	paleturquoise
TraesCS1A02G003700	magenta
TraesCS1A02G004000	plum1
TraesCS1A02G004100	orange
TraesCS1A02G004200	lightpink4
TraesCS1A02G004900	yellowgreen
TraesCS1A02G005000	grey
TraesCS1A02G005100	pink
TraesCS1A02G005200	pink
TraesCS1A02G005300	grey
TraesCS1A02G005400	greenyellow
TraesCS1A02G005500	tan
TraesCS1A02G005600	tan
TraesCS1A02G005700	tan
TraesCS1A02G005800	tan
TraesCS1A02G005900	darkred
TraesCS1A02G006000	midnightblue
TraesCS1A02G006200	grey
TraesCS1A02G006300	yellowgreen
TraesCS1A02G006400	pink
TraesCS1A02G006500	black
TraesCS1A02G006700	grey
TraesCS1A02G006800	magenta
TraesCS1A02G006900	grey
TraesCS1A02G007000	blue
TraesCS1A02G007100	paleturquoise
TraesCS1A02G007500	thistle1
TraesCS1A02G007600	green
TraesCS1A02G007800	grey
TraesCS1A02G007900	grey
TraesCS1A02G008100	firebrick4
TraesCS1A02G008200	palevioletred3
TraesCS1A02G008400	lightyellow
TraesCS1A02G008500	saddlebrown
TraesCS1A02G008600	violet
TraesCS1A02G009000	thistle1
TraesCS1A02G009100	tan
TraesCS1A02G009300	grey
TraesCS1A02G009320	grey
TraesCS1A02G009400	skyblue
TraesCS1A02G009500	magenta
TraesCS1A02G009600	pink
TraesCS1A02G009900	orange
TraesCS1A02G010100	black
TraesCS1A02G010200	yellow
TraesCS1A02G010400	grey
TraesCS1A02G010600	yellowgreen
TraesCS1A02G010700	salmon
TraesCS1A02G010800	purple
TraesCS1A02G011100	lightyellow
TraesCS1A02G011200	grey
TraesCS1A02G011400	grey
TraesCS1A02G011500	grey
TraesCS1A02G011600	grey
TraesCS1A02G011700	black
TraesCS1A02G011800	darkgreen
TraesCS1A02G011900	pink
TraesCS1A02G012000	turquoise
TraesCS1A02G012100	lightgreen
TraesCS1A02G012400	green
TraesCS1A02G012500	grey
TraesCS1A02G012600	salmon
TraesCS1A02G012700	grey
TraesCS1A02G012800	black
TraesCS1A02G012900	grey
TraesCS1A02G013000	grey
TraesCS1A02G013600	turquoise
TraesCS1A02G013700	grey
TraesCS1A02G013800	grey
TraesCS1A02G013900	blue
TraesCS1A02G014100	turquoise
TraesCS1A02G014300	grey60
TraesCS1A02G014900	grey
TraesCS1A02G015000	magenta
TraesCS1A02G015100	brown
TraesCS1A02G015200	grey
TraesCS1A02G015300	turquoise
TraesCS1A02G015400	turquoise
TraesCS1A02G015500	grey
TraesCS1A02G015600	blue
TraesCS1A02G015800	darkgrey
TraesCS1A02G015900	pink
TraesCS1A02G016000	blue
TraesCS1A02G016100	blue
TraesCS1A02G016200	grey
TraesCS1A02G016203	lightgreen
TraesCS1A02G016300	plum1
TraesCS1A02G016800	midnightblue
TraesCS1A02G016900	turquoise
TraesCS1A02G017000	lightcyan
TraesCS1A02G017100	blue
TraesCS1A02G017200	blue
TraesCS1A02G017300	darkmagenta
TraesCS1A02G017800	purple
TraesCS1A02G017900	blue
TraesCS1A02G018000	blue
TraesCS1A02G018100	pink
TraesCS1A02G018300	lightcyan
TraesCS1A02G018400	saddlebrown
TraesCS1A02G018500	blue
TraesCS1A02G018600	blue
TraesCS1A02G018700	thistle1
TraesCS1A02G018800	grey
TraesCS1A02G018900	grey
TraesCS1A02G019000	grey
TraesCS1A02G019200	grey
TraesCS1A02G019500	blue
TraesCS1A02G019600	thistle3
TraesCS1A02G020300	grey
TraesCS1A02G020400	turquoise
TraesCS1A02G020500	grey
TraesCS1A02G020600	grey
TraesCS1A02G020700	grey
TraesCS1A02G020900	lightgreen
TraesCS1A02G021000	blue
TraesCS1A02G021100	grey
TraesCS1A02G021200	midnightblue
TraesCS1A02G021400	blue
TraesCS1A02G021700	grey
TraesCS1A02G021800	lightgreen
TraesCS1A02G022500	grey
TraesCS1A02G022600	lightsteelblue
TraesCS1A02G023000	darkturquoise
TraesCS1A02G023100	darkturquoise
TraesCS1A02G023200	purple
TraesCS1A02G023205	paleturquoise
TraesCS1A02G023300	tan
TraesCS1A02G023400	grey
TraesCS1A02G023500	orange
TraesCS1A02G023600	lightyellow
TraesCS1A02G023700	lightyellow
TraesCS1A02G023800	blue
TraesCS1A02G024000	steelblue
TraesCS1A02G024200	lightsteelblue
TraesCS1A02G024300	grey
TraesCS1A02G024400	green
TraesCS1A02G024500	grey
TraesCS1A02G024600	brown
TraesCS1A02G024700	cyan
TraesCS1A02G025100	purple
TraesCS1A02G025200	turquoise
TraesCS1A02G025500	green
TraesCS1A02G025600	yellow
TraesCS1A02G025700	grey
TraesCS1A02G025800	white
TraesCS1A02G025900	turquoise
TraesCS1A02G026100	lightgreen
TraesCS1A02G026200	yellow
TraesCS1A02G026300	grey
TraesCS1A02G026400	grey
TraesCS1A02G026500	greenyellow
TraesCS1A02G026700	midnightblue
TraesCS1A02G026900	lightgreen
TraesCS1A02G027200	grey
TraesCS1A02G027300	thistle1
TraesCS1A02G027500	salmon4
TraesCS1A02G027600	grey
TraesCS1A02G027700	floralwhite
TraesCS1A02G027800	yellow
TraesCS1A02G027900	pink
TraesCS1A02G028200	greenyellow
TraesCS1A02G028300	saddlebrown
TraesCS1A02G028400	tan
TraesCS1A02G028500	grey
TraesCS1A02G028600	grey
TraesCS1A02G028700	darkorange
TraesCS1A02G028900	turquoise
TraesCS1A02G029100	grey
TraesCS1A02G029200	turquoise
TraesCS1A02G029300	yellow
TraesCS1A02G029400	midnightblue
TraesCS1A02G029500	darkred
TraesCS1A02G029700	midnightblue
TraesCS1A02G029800	yellow
TraesCS1A02G029900	black
TraesCS1A02G030000	brown
TraesCS1A02G030100	grey
TraesCS1A02G030200	darkmagenta
TraesCS1A02G030300	grey
TraesCS1A02G030400	grey
TraesCS1A02G030500	grey
TraesCS1A02G030600	turquoise
TraesCS1A02G030700	grey
TraesCS1A02G030900	sienna3
TraesCS1A02G031000	salmon
TraesCS1A02G031100	indianred4
TraesCS1A02G031200	midnightblue
TraesCS1A02G031300	brown
TraesCS1A02G031400	magenta
TraesCS1A02G031500	green
TraesCS1A02G031600	grey
TraesCS1A02G031700	grey
TraesCS1A02G031800	black
TraesCS1A02G032200	lightgreen
TraesCS1A02G032400	lightgreen
TraesCS1A02G032500	lightcyan
TraesCS1A02G032600	grey
TraesCS1A02G032700	violet
TraesCS1A02G032900	lightsteelblue
TraesCS1A02G033000	grey
TraesCS1A02G033100	turquoise
TraesCS1A02G033200	yellow
TraesCS1A02G033300	midnightblue
TraesCS1A02G033500	brown
TraesCS1A02G033600	darkgreen
TraesCS1A02G033700	skyblue
TraesCS1A02G033800	red
TraesCS1A02G034000	black
TraesCS1A02G034100	midnightblue
TraesCS1A02G034300	turquoise
TraesCS1A02G034400	grey
TraesCS1A02G034600	brown
TraesCS1A02G034700	pink
TraesCS1A02G035000	red
TraesCS1A02G035100	grey
TraesCS1A02G035200	grey
TraesCS1A02G035300	grey
TraesCS1A02G035400	lightgreen
TraesCS1A02G035500	grey
TraesCS1A02G035600	blue
TraesCS1A02G035700	blue
TraesCS1A02G035800	turquoise
TraesCS1A02G035900	turquoise
TraesCS1A02G036100	grey
TraesCS1A02G036200	cyan
TraesCS1A02G036300	greenyellow
TraesCS1A02G036500	mediumpurple3
TraesCS1A02G036700	plum1
TraesCS1A02G036800	blue
TraesCS1A02G037000	midnightblue
TraesCS1A02G037200	green
TraesCS1A02G037300	black
TraesCS1A02G037400	grey
TraesCS1A02G037500	orange
TraesCS1A02G037700	turquoise
TraesCS1A02G037800	turquoise
TraesCS1A02G037900	plum1
TraesCS1A02G038000	darkgrey
TraesCS1A02G038200	blue
TraesCS1A02G038300	yellowgreen
TraesCS1A02G038400	turquoise
TraesCS1A02G038500	blue
TraesCS1A02G038800	royalblue
TraesCS1A02G039000	grey60
TraesCS1A02G039100	grey
TraesCS1A02G039200	pink
TraesCS1A02G039300	magenta
TraesCS1A02G039400	yellow
TraesCS1A02G039800	grey
TraesCS1A02G039900	turquoise
TraesCS1A02G040000	purple
TraesCS1A02G040300	black
TraesCS1A02G040400	grey
TraesCS1A02G040500	grey
TraesCS1A02G040600	grey
TraesCS1A02G040700	grey
TraesCS1A02G041000	green
TraesCS1A02G041100	blue
TraesCS1A02G041200	black
TraesCS1A02G041300	blue
TraesCS1A02G041900	darkorange
TraesCS1A02G042100	lightsteelblue1
TraesCS1A02G042500	grey
TraesCS1A02G042700	grey
TraesCS1A02G042800	greenyellow
TraesCS1A02G042900	grey
TraesCS1A02G043200	turquoise
TraesCS1A02G043300	grey
TraesCS1A02G043400	grey
TraesCS1A02G043600	turquoise
TraesCS1A02G043700	grey
TraesCS1A02G043900	tan
TraesCS1A02G044000	salmon
TraesCS1A02G044100	plum1
TraesCS1A02G044200	turquoise
TraesCS1A02G044300	black
TraesCS1A02G044500	turquoise
TraesCS1A02G044600	cyan
TraesCS1A02G044800	turquoise
TraesCS1A02G045300	blue
TraesCS1A02G045400	grey
TraesCS1A02G045700	grey
TraesCS1A02G045800	midnightblue
TraesCS1A02G046000	grey
TraesCS1A02G046100	lightcyan
TraesCS1A02G046300	grey
TraesCS1A02G046400	brown
TraesCS1A02G046500	turquoise
TraesCS1A02G046600	turquoise
TraesCS1A02G046700	red
TraesCS1A02G046800	grey
TraesCS1A02G046900	lightpink4
TraesCS1A02G047000	turquoise
TraesCS1A02G047200	red
TraesCS1A02G047300	black
TraesCS1A02G047400	turquoise
TraesCS1A02G047500	turquoise
TraesCS1A02G048000	blue
TraesCS1A02G048100	blue
TraesCS1A02G048200	green
TraesCS1A02G048300	lightgreen
TraesCS1A02G048400	magenta
TraesCS1A02G048600	grey
TraesCS1A02G048700	grey
TraesCS1A02G049000	magenta
TraesCS1A02G049100	blue
TraesCS1A02G049300	grey
TraesCS1A02G049500	orange
TraesCS1A02G049600	turquoise
TraesCS1A02G049700	turquoise
TraesCS1A02G049900	lightcyan
TraesCS1A02G050100	turquoise
TraesCS1A02G050200	tan
TraesCS1A02G050300	turquoise
TraesCS1A02G050400	salmon
TraesCS1A02G050700	black
TraesCS1A02G050800	grey
TraesCS1A02G051000	pink
TraesCS1A02G051100	grey
TraesCS1A02G051200	grey
TraesCS1A02G051300	turquoise
TraesCS1A02G051400	turquoise
TraesCS1A02G051500	turquoise
TraesCS1A02G051600	tan
TraesCS1A02G051700	yellow
TraesCS1A02G051800	grey
TraesCS1A02G051900	turquoise
TraesCS1A02G052100	grey
TraesCS1A02G052200	turquoise
TraesCS1A02G052300	grey
TraesCS1A02G052400	pink
TraesCS1A02G052500	blue
TraesCS1A02G052800	tan
TraesCS1A02G053400	orange
TraesCS1A02G053600	grey
TraesCS1A02G053700	magenta
TraesCS1A02G054000	red
TraesCS1A02G054300	turquoise
TraesCS1A02G054400	grey
TraesCS1A02G054500	orange
TraesCS1A02G054700	grey
TraesCS1A02G054800	royalblue
TraesCS1A02G054900	grey
TraesCS1A02G055000	brown
TraesCS1A02G055200	blue
TraesCS1A02G055400	cyan
TraesCS1A02G055500	grey
TraesCS1A02G055600	grey
TraesCS1A02G055800	grey
TraesCS1A02G056000	black
TraesCS1A02G056100	blue
TraesCS1A02G056105	grey
TraesCS1A02G056200	brown
TraesCS1A02G056400	grey
TraesCS1A02G056500	black
TraesCS1A02G056600	blue
TraesCS1A02G056700	green
TraesCS1A02G056800	green
TraesCS1A02G056900	brown
TraesCS1A02G057100	grey
TraesCS1A02G057200	brown
TraesCS1A02G057300	grey
TraesCS1A02G057400	grey
TraesCS1A02G057700	purple
TraesCS1A02G057800	paleturquoise
TraesCS1A02G057900	grey
TraesCS1A02G058000	grey
TraesCS1A02G058200	grey
TraesCS1A02G058300	grey
TraesCS1A02G058400	grey60
TraesCS1A02G058500	grey
TraesCS1A02G058600	green
TraesCS1A02G058700	black
TraesCS1A02G058800	salmon
TraesCS1A02G058900	brown
TraesCS1A02G059100	green
TraesCS1A02G059200	yellow
TraesCS1A02G059500	green
TraesCS1A02G059600	salmon
TraesCS1A02G059800	black
TraesCS1A02G059900	grey
TraesCS1A02G060100	turquoise
TraesCS1A02G060400	lightgreen
TraesCS1A02G060500	cyan
TraesCS1A02G060600	grey
TraesCS1A02G060700	red
TraesCS1A02G060800	darkgrey
TraesCS1A02G061600	grey
TraesCS1A02G061700	grey
TraesCS1A02G061900	darkred
TraesCS1A02G062000	green
TraesCS1A02G062100	turquoise
TraesCS1A02G062200	turquoise
TraesCS1A02G062400	grey
TraesCS1A02G062800	blue
TraesCS1A02G063300	turquoise
TraesCS1A02G063500	grey
TraesCS1A02G063600	grey
TraesCS1A02G064000	pink
TraesCS1A02G064100	red
TraesCS1A02G064700	tan
TraesCS1A02G064800	magenta
TraesCS1A02G064900	royalblue
TraesCS1A02G065000	grey
TraesCS1A02G065200	grey
TraesCS1A02G065300	turquoise
TraesCS1A02G065400	black
TraesCS1A02G065500	darkolivegreen
TraesCS1A02G065600	grey
TraesCS1A02G065700	yellow
TraesCS1A02G065800	greenyellow
TraesCS1A02G065900	magenta
TraesCS1A02G066000	turquoise
TraesCS1A02G066100	greenyellow
TraesCS1A02G066200	grey60
TraesCS1A02G066300	grey
TraesCS1A02G066400	brown
TraesCS1A02G066500	tan
TraesCS1A02G066600	grey
TraesCS1A02G066700	salmon
TraesCS1A02G066800	turquoise
TraesCS1A02G066900	turquoise
TraesCS1A02G067000	grey
TraesCS1A02G067200	grey
TraesCS1A02G067300	red
TraesCS1A02G067400	grey
TraesCS1A02G067462	red
TraesCS1A02G067472	lightcyan
TraesCS1A02G067500	darkgreen
TraesCS1A02G067600	darkgrey
TraesCS1A02G067700	saddlebrown
TraesCS1A02G067800	maroon
TraesCS1A02G067900	grey
TraesCS1A02G068000	turquoise
TraesCS1A02G068100	brown
TraesCS1A02G068200	purple
TraesCS1A02G068300	turquoise
TraesCS1A02G068400	blue
TraesCS1A02G068500	darkviolet
TraesCS1A02G068600	grey
TraesCS1A02G068700	turquoise
TraesCS1A02G068900	lightsteelblue1
TraesCS1A02G069100	royalblue
TraesCS1A02G069200	royalblue
TraesCS1A02G069300	grey
TraesCS1A02G069400	turquoise
TraesCS1A02G069500	blue
TraesCS1A02G069600	midnightblue
TraesCS1A02G069700	mediumpurple3
TraesCS1A02G069800	grey
TraesCS1A02G069900	brown
TraesCS1A02G070100	grey
TraesCS1A02G070200	ivory
TraesCS1A02G070300	darkgreen
TraesCS1A02G070400	yellow
TraesCS1A02G070500	lightgreen
TraesCS1A02G070600	turquoise
TraesCS1A02G070700	mediumpurple3
TraesCS1A02G070800	grey
TraesCS1A02G070900	turquoise
TraesCS1A02G071100	grey
TraesCS1A02G071200	darkorange
TraesCS1A02G071300	turquoise
TraesCS1A02G071400	blue
TraesCS1A02G071500	blue
TraesCS1A02G071600	pink
TraesCS1A02G071657	grey
TraesCS1A02G071700	grey
TraesCS1A02G071800	grey
TraesCS1A02G072000	turquoise
TraesCS1A02G072100	black
TraesCS1A02G072200	turquoise
TraesCS1A02G072300	salmon
TraesCS1A02G072400	greenyellow
TraesCS1A02G072600	yellow
TraesCS1A02G072982	blue
TraesCS1A02G072986	lightyellow
TraesCS1A02G073000	grey
TraesCS1A02G073100	turquoise
TraesCS1A02G073200	turquoise
TraesCS1A02G073300	turquoise
TraesCS1A02G073400	turquoise
TraesCS1A02G073500	grey
TraesCS1A02G073600	saddlebrown
TraesCS1A02G073700	darkgrey
TraesCS1A02G073800	purple
TraesCS1A02G073900	blue
TraesCS1A02G074000	purple
TraesCS1A02G074100	royalblue
TraesCS1A02G074200	royalblue
TraesCS1A02G074300	orange
TraesCS1A02G074400	grey
TraesCS1A02G074800	turquoise
TraesCS1A02G074900	turquoise
TraesCS1A02G075000	green
TraesCS1A02G075100	turquoise
TraesCS1A02G075200	blue
TraesCS1A02G075300	yellow
TraesCS1A02G075500	green
TraesCS1A02G075600	mediumorchid
TraesCS1A02G075700	grey
TraesCS1A02G075800	magenta
TraesCS1A02G075900	black
TraesCS1A02G076000	turquoise
TraesCS1A02G076100	turquoise
TraesCS1A02G076200	greenyellow
TraesCS1A02G076300	grey60
TraesCS1A02G076400	turquoise
TraesCS1A02G076500	blue
TraesCS1A02G076700	green
TraesCS1A02G076800	black
TraesCS1A02G076900	brown
TraesCS1A02G077000	lightcyan
TraesCS1A02G077100	grey
TraesCS1A02G077200	turquoise
TraesCS1A02G077300	purple
TraesCS1A02G077400	grey
TraesCS1A02G077500	turquoise
TraesCS1A02G077600	turquoise
TraesCS1A02G077700	grey
TraesCS1A02G078200	blue
TraesCS1A02G078300	grey
TraesCS1A02G078400	salmon
TraesCS1A02G078600	tan
TraesCS1A02G078700	grey
TraesCS1A02G078800	turquoise
TraesCS1A02G078900	midnightblue
TraesCS1A02G079000	darkgrey
TraesCS1A02G079300	bisque4
TraesCS1A02G079400	turquoise
TraesCS1A02G079500	white
TraesCS1A02G079600	magenta
TraesCS1A02G079700	yellow
TraesCS1A02G079800	yellow
TraesCS1A02G079900	turquoise
TraesCS1A02G080000	skyblue
TraesCS1A02G080100	grey
TraesCS1A02G080200	red
TraesCS1A02G080300	grey
TraesCS1A02G080500	ivory
TraesCS1A02G080600	darkgreen
TraesCS1A02G080700	darkgreen
TraesCS1A02G081100	lightgreen
TraesCS1A02G081200	turquoise
TraesCS1A02G081300	brown
TraesCS1A02G081400	grey
TraesCS1A02G081600	darkorange
TraesCS1A02G081700	midnightblue
TraesCS1A02G082000	turquoise
TraesCS1A02G082100	brown
TraesCS1A02G082200	turquoise
TraesCS1A02G082300	black
TraesCS1A02G082400	darkred
TraesCS1A02G082500	turquoise
TraesCS1A02G082600	grey
TraesCS1A02G082700	lightcyan
TraesCS1A02G082800	purple
TraesCS1A02G082900	green
TraesCS1A02G083000	turquoise
TraesCS1A02G083100	skyblue
TraesCS1A02G083300	turquoise
TraesCS1A02G083400	turquoise
TraesCS1A02G083500	turquoise
TraesCS1A02G083800	salmon
TraesCS1A02G083900	grey
TraesCS1A02G084000	green
TraesCS1A02G084100	turquoise
TraesCS1A02G084200	turquoise
TraesCS1A02G084300	brown
TraesCS1A02G084400	black
TraesCS1A02G084500	turquoise
TraesCS1A02G084600	salmon
TraesCS1A02G084800	turquoise
TraesCS1A02G084900	turquoise
TraesCS1A02G085000	grey
TraesCS1A02G085200	green
TraesCS1A02G085300	black
TraesCS1A02G085400	black
TraesCS1A02G085500	grey
TraesCS1A02G085600	turquoise
TraesCS1A02G085700	grey
TraesCS1A02G085800	green
TraesCS1A02G085900	grey
TraesCS1A02G086000	black
TraesCS1A02G086100	blue
TraesCS1A02G086200	brown
TraesCS1A02G086500	turquoise
TraesCS1A02G086600	grey
TraesCS1A02G086700	black
TraesCS1A02G086800	turquoise
TraesCS1A02G086900	turquoise
TraesCS1A02G087000	magenta
TraesCS1A02G087100	grey
TraesCS1A02G087300	black
TraesCS1A02G087400	turquoise
TraesCS1A02G087500	blue
TraesCS1A02G087700	tan
TraesCS1A02G087900	turquoise
TraesCS1A02G088000	turquoise
TraesCS1A02G088100	turquoise
TraesCS1A02G088200	turquoise
TraesCS1A02G088300	greenyellow
TraesCS1A02G088400	turquoise
TraesCS1A02G088600	blue
TraesCS1A02G088800	grey
TraesCS1A02G088900	turquoise
TraesCS1A02G089000	darkgrey
TraesCS1A02G089100	turquoise
TraesCS1A02G089200	grey
TraesCS1A02G089300	grey
TraesCS1A02G089400	grey
TraesCS1A02G089500	turquoise
TraesCS1A02G089600	yellow
TraesCS1A02G089700	grey
TraesCS1A02G089800	brown
TraesCS1A02G089900	turquoise
TraesCS1A02G090000	turquoise
TraesCS1A02G090100	turquoise
TraesCS1A02G090200	saddlebrown
TraesCS1A02G090300	turquoise
TraesCS1A02G090400	paleturquoise
TraesCS1A02G090500	lightcyan
TraesCS1A02G090600	turquoise
TraesCS1A02G090700	grey
TraesCS1A02G091000	turquoise
TraesCS1A02G091100	turquoise
TraesCS1A02G091200	turquoise
TraesCS1A02G091300	turquoise
TraesCS1A02G091400	turquoise
TraesCS1A02G091500	lightgreen
TraesCS1A02G091600	brown
TraesCS1A02G091700	grey
TraesCS1A02G091900	lightgreen
TraesCS1A02G092000	green
TraesCS1A02G092100	green
TraesCS1A02G092200	green
TraesCS1A02G092300	greenyellow
TraesCS1A02G092400	greenyellow
TraesCS1A02G092500	green
TraesCS1A02G092700	grey
TraesCS1A02G092800	midnightblue
TraesCS1A02G092900	red
TraesCS1A02G093000	turquoise
TraesCS1A02G093200	turquoise
TraesCS1A02G093300	blue
TraesCS1A02G093400	grey
TraesCS1A02G093500	blue
TraesCS1A02G093700	grey
TraesCS1A02G093800	yellow
TraesCS1A02G093900	grey
TraesCS1A02G094000	turquoise
TraesCS1A02G094100	lightcyan
TraesCS1A02G094200	turquoise
TraesCS1A02G094700	salmon
TraesCS1A02G094800	turquoise
TraesCS1A02G094900	royalblue
TraesCS1A02G095000	turquoise
TraesCS1A02G095100	turquoise
TraesCS1A02G095200	turquoise
TraesCS1A02G095400	turquoise
TraesCS1A02G095500	yellow
TraesCS1A02G095600	yellow
TraesCS1A02G095700	grey
TraesCS1A02G095800	grey
TraesCS1A02G096000	turquoise
TraesCS1A02G096100	grey
TraesCS1A02G096200	turquoise
TraesCS1A02G096300	turquoise
TraesCS1A02G096500	red
TraesCS1A02G096600	maroon
TraesCS1A02G097000	brown
TraesCS1A02G097100	turquoise
TraesCS1A02G097200	turquoise
TraesCS1A02G097300	grey
TraesCS1A02G097400	turquoise
TraesCS1A02G097500	turquoise
TraesCS1A02G097600	grey
TraesCS1A02G097700	turquoise
TraesCS1A02G098000	plum3
TraesCS1A02G098200	tan
TraesCS1A02G098800	blue
TraesCS1A02G098900	magenta
TraesCS1A02G099000	brown
TraesCS1A02G099100	darkgreen
TraesCS1A02G099300	blue
TraesCS1A02G099400	turquoise
TraesCS1A02G099500	red
TraesCS1A02G099600	pink
TraesCS1A02G099700	grey
TraesCS1A02G099800	grey
TraesCS1A02G099900	grey
TraesCS1A02G100000	grey
TraesCS1A02G100100	turquoise
TraesCS1A02G100200	turquoise
TraesCS1A02G100300	grey
TraesCS1A02G100400	turquoise
TraesCS1A02G100500	salmon
TraesCS1A02G100600	cyan
TraesCS1A02G100800	grey
TraesCS1A02G101000	grey
TraesCS1A02G101100	grey
TraesCS1A02G101200	turquoise
TraesCS1A02G101300	grey
TraesCS1A02G101400	lightcyan
TraesCS1A02G101500	darkorange
TraesCS1A02G101600	grey
TraesCS1A02G101700	turquoise
TraesCS1A02G101800	royalblue
TraesCS1A02G101900	red
TraesCS1A02G102000	lightyellow
TraesCS1A02G102100	paleturquoise
TraesCS1A02G102200	pink
TraesCS1A02G102300	turquoise
TraesCS1A02G102400	lightyellow
TraesCS1A02G102500	turquoise
TraesCS1A02G102600	red
TraesCS1A02G102700	tan
TraesCS1A02G102800	thistle2
TraesCS1A02G102900	magenta
TraesCS1A02G103000	turquoise
TraesCS1A02G103013	salmon
TraesCS1A02G103014	black
TraesCS1A02G103019	salmon
TraesCS1A02G103100	black
TraesCS1A02G103600	skyblue
TraesCS1A02G103800	tan
TraesCS1A02G103900	yellow
TraesCS1A02G104000	grey
TraesCS1A02G104100	purple
TraesCS1A02G104200	darkolivegreen
TraesCS1A02G104300	darkred
TraesCS1A02G104500	grey
TraesCS1A02G104600	grey
TraesCS1A02G104700	turquoise
TraesCS1A02G105300	brown
TraesCS1A02G105400	red
TraesCS1A02G105500	turquoise
TraesCS1A02G105600	yellow
TraesCS1A02G105700	grey
TraesCS1A02G105800	turquoise
TraesCS1A02G105900	grey
TraesCS1A02G106000	turquoise
TraesCS1A02G106100	turquoise
TraesCS1A02G106200	grey
TraesCS1A02G106300	turquoise
TraesCS1A02G106400	coral1
TraesCS1A02G106500	purple
TraesCS1A02G106600	turquoise
TraesCS1A02G106700	purple
TraesCS1A02G106800	grey
TraesCS1A02G107000	yellow
TraesCS1A02G107200	skyblue
TraesCS1A02G107300	turquoise
TraesCS1A02G107400	violet
TraesCS1A02G107500	bisque4
TraesCS1A02G107600	turquoise
TraesCS1A02G107700	yellow
TraesCS1A02G107800	darkorange2
TraesCS1A02G107900	grey
TraesCS1A02G108000	lightgreen
TraesCS1A02G108100	turquoise
TraesCS1A02G108200	purple
TraesCS1A02G108300	grey
TraesCS1A02G108400	grey
TraesCS1A02G108600	lightgreen
TraesCS1A02G108800	purple
TraesCS1A02G108900	yellow
TraesCS1A02G109000	grey
TraesCS1A02G109100	lightgreen
TraesCS1A02G109200	turquoise
TraesCS1A02G109300	turquoise
TraesCS1A02G109400	darkturquoise
TraesCS1A02G109500	red
TraesCS1A02G109600	turquoise
TraesCS1A02G109700	purple
TraesCS1A02G109800	green
TraesCS1A02G109900	lightgreen
TraesCS1A02G110000	yellow
TraesCS1A02G110100	turquoise
TraesCS1A02G110200	turquoise
TraesCS1A02G110300	turquoise
TraesCS1A02G110400	blue
TraesCS1A02G110500	greenyellow
TraesCS1A02G110700	turquoise
TraesCS1A02G110800	turquoise
TraesCS1A02G110900	brown
TraesCS1A02G111000	blue
TraesCS1A02G111100	grey
TraesCS1A02G111300	grey
TraesCS1A02G111400	saddlebrown
TraesCS1A02G111500	lightsteelblue1
TraesCS1A02G111600	grey
TraesCS1A02G111700	greenyellow
TraesCS1A02G111800	grey
TraesCS1A02G111900	grey
TraesCS1A02G112000	grey
TraesCS1A02G112100	turquoise
TraesCS1A02G112200	grey
TraesCS1A02G112300	green
TraesCS1A02G112400	turquoise
TraesCS1A02G112500	turquoise
TraesCS1A02G112600	green
TraesCS1A02G112700	turquoise
TraesCS1A02G112800	turquoise
TraesCS1A02G113100	yellow
TraesCS1A02G113200	salmon
TraesCS1A02G113300	blue
TraesCS1A02G113500	midnightblue
TraesCS1A02G113600	purple
TraesCS1A02G113700	grey
TraesCS1A02G114000	turquoise
TraesCS1A02G114100	grey
TraesCS1A02G114300	turquoise
TraesCS1A02G114400	grey
TraesCS1A02G114500	salmon
TraesCS1A02G114600	grey
TraesCS1A02G114700	turquoise
TraesCS1A02G114800	white
TraesCS1A02G115000	brown
TraesCS1A02G115100	grey
TraesCS1A02G115200	brown
TraesCS1A02G115300	grey
TraesCS1A02G115400	turquoise
TraesCS1A02G115500	grey
TraesCS1A02G115600	lightcyan
TraesCS1A02G115700	salmon
TraesCS1A02G115800	turquoise
TraesCS1A02G115900	grey
TraesCS1A02G116000	turquoise
TraesCS1A02G116200	grey
TraesCS1A02G116300	grey60
TraesCS1A02G116500	grey
TraesCS1A02G116600	grey
TraesCS1A02G116700	yellow
TraesCS1A02G116800	mediumpurple3
TraesCS1A02G116900	darkred
TraesCS1A02G117000	grey
TraesCS1A02G117100	blue
TraesCS1A02G117300	magenta
TraesCS1A02G117400	salmon
TraesCS1A02G117500	grey
TraesCS1A02G117600	grey
TraesCS1A02G117700	turquoise
TraesCS1A02G117800	orangered4
TraesCS1A02G117900	yellow
TraesCS1A02G118100	paleturquoise
TraesCS1A02G118200	grey
TraesCS1A02G118300	lightgreen
TraesCS1A02G118400	turquoise
TraesCS1A02G118500	steelblue
TraesCS1A02G118700	turquoise
TraesCS1A02G118800	turquoise
TraesCS1A02G118900	darkred
TraesCS1A02G119000	royalblue
TraesCS1A02G119100	red
TraesCS1A02G119200	purple
TraesCS1A02G119300	turquoise
TraesCS1A02G119500	turquoise
TraesCS1A02G119600	brown
TraesCS1A02G119700	turquoise
TraesCS1A02G119800	brown
TraesCS1A02G119900	turquoise
TraesCS1A02G120000	turquoise
TraesCS1A02G120100	turquoise
TraesCS1A02G120200	grey
TraesCS1A02G120300	purple
TraesCS1A02G120400	grey
TraesCS1A02G120500	turquoise
TraesCS1A02G120600	blue
TraesCS1A02G120700	greenyellow
TraesCS1A02G120800	cyan
TraesCS1A02G120900	grey
TraesCS1A02G121000	turquoise
TraesCS1A02G121100	grey
TraesCS1A02G121200	turquoise
TraesCS1A02G121300	grey
TraesCS1A02G121400	sienna3
TraesCS1A02G121500	black
TraesCS1A02G121700	turquoise
TraesCS1A02G121800	yellow
TraesCS1A02G122000	grey
TraesCS1A02G122100	turquoise
TraesCS1A02G122200	turquoise
TraesCS1A02G122300	grey
TraesCS1A02G122400	grey
TraesCS1A02G122500	yellow
TraesCS1A02G122600	grey60
TraesCS1A02G122700	turquoise
TraesCS1A02G122800	lightcyan
TraesCS1A02G122900	darkorange
TraesCS1A02G123000	turquoise
TraesCS1A02G123100	salmon
TraesCS1A02G123300	grey
TraesCS1A02G123500	magenta
TraesCS1A02G123600	red
TraesCS1A02G123700	black
TraesCS1A02G123800	purple
TraesCS1A02G123900	turquoise
TraesCS1A02G124000	grey
TraesCS1A02G124100	blue
TraesCS1A02G124200	turquoise
TraesCS1A02G124300	pink
TraesCS1A02G124400	brown
TraesCS1A02G124500	royalblue
TraesCS1A02G124600	turquoise
TraesCS1A02G124700	grey
TraesCS1A02G124800	grey
TraesCS1A02G124900	skyblue3
TraesCS1A02G125000	turquoise
TraesCS1A02G125100	red
TraesCS1A02G125200	lightyellow
TraesCS1A02G125300	grey
TraesCS1A02G125400	skyblue3
TraesCS1A02G125500	skyblue3
TraesCS1A02G125600	turquoise
TraesCS1A02G125700	turquoise
TraesCS1A02G125800	grey60
TraesCS1A02G125900	turquoise
TraesCS1A02G126000	turquoise
TraesCS1A02G126100	brown
TraesCS1A02G126300	turquoise
TraesCS1A02G126400	turquoise
TraesCS1A02G126600	tan
TraesCS1A02G126800	grey
TraesCS1A02G126900	turquoise
TraesCS1A02G127000	grey
TraesCS1A02G127400	yellow
TraesCS1A02G127500	green
TraesCS1A02G127600	darkred
TraesCS1A02G127700	pink
TraesCS1A02G127900	turquoise
TraesCS1A02G128100	turquoise
TraesCS1A02G128200	lightyellow
TraesCS1A02G128300	turquoise
TraesCS1A02G128500	darkorange
TraesCS1A02G128600	turquoise
TraesCS1A02G128900	turquoise
TraesCS1A02G129100	red
TraesCS1A02G129200	turquoise
TraesCS1A02G129300	purple
TraesCS1A02G129400	blue
TraesCS1A02G129500	turquoise
TraesCS1A02G129600	darkolivegreen
TraesCS1A02G129700	lightcyan
TraesCS1A02G129800	grey
TraesCS1A02G129900	paleturquoise
TraesCS1A02G130000	darkgreen
TraesCS1A02G130100	grey
TraesCS1A02G130200	darkorange
TraesCS1A02G130400	grey60
TraesCS1A02G130500	lightyellow
TraesCS1A02G130600	grey
TraesCS1A02G130700	turquoise
TraesCS1A02G130800	turquoise
TraesCS1A02G130900	cyan
TraesCS1A02G131000	turquoise
TraesCS1A02G131100	darkred
TraesCS1A02G131200	turquoise
TraesCS1A02G131300	orange
TraesCS1A02G131400	lightcyan
TraesCS1A02G131500	grey
TraesCS1A02G131600	turquoise
TraesCS1A02G131900	grey
TraesCS1A02G132000	grey
TraesCS1A02G132300	darkorange
TraesCS1A02G132500	darkseagreen4
TraesCS1A02G132600	turquoise
TraesCS1A02G132900	grey60
TraesCS1A02G133000	lightgreen
TraesCS1A02G133100	grey
TraesCS1A02G133200	saddlebrown
TraesCS1A02G133300	grey
TraesCS1A02G133400	turquoise
TraesCS1A02G133500	grey
TraesCS1A02G133600	purple
TraesCS1A02G133700	turquoise
TraesCS1A02G133800	turquoise
TraesCS1A02G133900	cyan
TraesCS1A02G134000	yellow
TraesCS1A02G134100	grey
TraesCS1A02G134200	darkorange
TraesCS1A02G134300	turquoise
TraesCS1A02G134500	grey
TraesCS1A02G134600	grey
TraesCS1A02G134700	green
TraesCS1A02G134800	grey
TraesCS1A02G135000	lightgreen
TraesCS1A02G135100	turquoise
TraesCS1A02G135300	turquoise
TraesCS1A02G135600	grey
TraesCS1A02G135700	grey
TraesCS1A02G135800	green
TraesCS1A02G135900	tan
TraesCS1A02G136000	blue
TraesCS1A02G136100	grey
TraesCS1A02G136200	turquoise
TraesCS1A02G136300	pink
TraesCS1A02G136400	turquoise
TraesCS1A02G136500	turquoise
TraesCS1A02G136600	magenta
TraesCS1A02G136700	lightcyan
TraesCS1A02G136800	grey
TraesCS1A02G136900	turquoise
TraesCS1A02G137000	turquoise
TraesCS1A02G137100	grey
TraesCS1A02G137200	grey
TraesCS1A02G137300	magenta
TraesCS1A02G137400	grey
TraesCS1A02G137500	grey
TraesCS1A02G137600	turquoise
TraesCS1A02G137700	grey
TraesCS1A02G137800	turquoise
TraesCS1A02G137900	turquoise
TraesCS1A02G138000	grey
TraesCS1A02G138100	turquoise
TraesCS1A02G138200	grey
TraesCS1A02G138300	grey
TraesCS1A02G138400	turquoise
TraesCS1A02G138500	lightcyan1
TraesCS1A02G138600	turquoise
TraesCS1A02G138800	grey
TraesCS1A02G139100	honeydew1
TraesCS1A02G139200	orange
TraesCS1A02G139300	turquoise
TraesCS1A02G139400	turquoise
TraesCS1A02G139500	turquoise
TraesCS1A02G139600	turquoise
TraesCS1A02G139700	turquoise
TraesCS1A02G139800	lightcyan
TraesCS1A02G139900	turquoise
TraesCS1A02G140000	darkmagenta
TraesCS1A02G140100	midnightblue
TraesCS1A02G140300	greenyellow
TraesCS1A02G140600	grey
TraesCS1A02G140700	grey
TraesCS1A02G140800	grey
TraesCS1A02G140900	grey
TraesCS1A02G141000	darkgrey
TraesCS1A02G141100	green
TraesCS1A02G141200	grey
TraesCS1A02G141300	turquoise
TraesCS1A02G141400	grey
TraesCS1A02G141500	blue
TraesCS1A02G141600	grey
TraesCS1A02G141700	turquoise
TraesCS1A02G141900	grey
TraesCS1A02G142000	cyan
TraesCS1A02G142100	antiquewhite4
TraesCS1A02G142200	turquoise
TraesCS1A02G142300	turquoise
TraesCS1A02G142400	turquoise
TraesCS1A02G142500	turquoise
TraesCS1A02G142600	turquoise
TraesCS1A02G142700	grey
TraesCS1A02G142800	grey
TraesCS1A02G142900	red
TraesCS1A02G143000	salmon
TraesCS1A02G143100	turquoise
TraesCS1A02G143200	turquoise
TraesCS1A02G143300	grey60
TraesCS1A02G143400	turquoise
TraesCS1A02G143500	turquoise
TraesCS1A02G143600	yellow
TraesCS1A02G143700	green
TraesCS1A02G143800	turquoise
TraesCS1A02G143900	blue
TraesCS1A02G144000	turquoise
TraesCS1A02G144200	green
TraesCS1A02G144400	green
TraesCS1A02G144500	lightcyan
TraesCS1A02G144700	grey
TraesCS1A02G144800	cyan
TraesCS1A02G144900	green
TraesCS1A02G145000	red
TraesCS1A02G145100	green
TraesCS1A02G145500	skyblue2
TraesCS1A02G145600	lightgreen
TraesCS1A02G145700	darkorange
TraesCS1A02G145800	turquoise
TraesCS1A02G145900	turquoise
TraesCS1A02G146000	magenta
TraesCS1A02G146200	turquoise
TraesCS1A02G146400	grey
TraesCS1A02G146600	red
TraesCS1A02G146700	green
TraesCS1A02G146800	grey
TraesCS1A02G146900	lightcyan
TraesCS1A02G147000	red
TraesCS1A02G147100	turquoise
TraesCS1A02G147200	saddlebrown
TraesCS1A02G147300	orange
TraesCS1A02G147400	grey
TraesCS1A02G147500	turquoise
TraesCS1A02G147600	grey
TraesCS1A02G147700	turquoise
TraesCS1A02G147800	blue
TraesCS1A02G148000	turquoise
TraesCS1A02G148300	black
TraesCS1A02G148400	red
TraesCS1A02G148600	darkmagenta
TraesCS1A02G149000	pink
TraesCS1A02G149100	turquoise
TraesCS1A02G149200	turquoise
TraesCS1A02G149300	turquoise
TraesCS1A02G149400	darkgreen
TraesCS1A02G149500	magenta
TraesCS1A02G149600	grey
TraesCS1A02G149700	greenyellow
TraesCS1A02G149800	yellow
TraesCS1A02G150000	blue
TraesCS1A02G150100	grey
TraesCS1A02G150200	pink
TraesCS1A02G150300	mediumpurple2
TraesCS1A02G150400	pink
TraesCS1A02G150500	grey
TraesCS1A02G150600	turquoise
TraesCS1A02G150700	tan
TraesCS1A02G150800	midnightblue
TraesCS1A02G150900	lightyellow
TraesCS1A02G151000	turquoise
TraesCS1A02G151100	turquoise
TraesCS1A02G151200	turquoise
TraesCS1A02G151400	grey
TraesCS1A02G151500	brown
TraesCS1A02G151600	turquoise
TraesCS1A02G151700	grey
TraesCS1A02G151900	darkred
TraesCS1A02G152000	grey
TraesCS1A02G152100	mediumpurple2
TraesCS1A02G152200	turquoise
TraesCS1A02G152300	grey
TraesCS1A02G152400	salmon
TraesCS1A02G152500	turquoise
TraesCS1A02G152600	greenyellow
TraesCS1A02G152700	darkorange
TraesCS1A02G152800	grey
TraesCS1A02G152900	grey
TraesCS1A02G153000	grey
TraesCS1A02G153100	turquoise
TraesCS1A02G153200	grey
TraesCS1A02G153300	turquoise
TraesCS1A02G153400	lightgreen
TraesCS1A02G153500	green
TraesCS1A02G153600	turquoise
TraesCS1A02G153700	grey
TraesCS1A02G153800	lightyellow
TraesCS1A02G153900	turquoise
TraesCS1A02G154000	grey60
TraesCS1A02G154100	grey
TraesCS1A02G154200	pink
TraesCS1A02G154300	turquoise
TraesCS1A02G154400	turquoise
TraesCS1A02G154500	turquoise
TraesCS1A02G154600	grey
TraesCS1A02G154700	turquoise
TraesCS1A02G154800	magenta
TraesCS1A02G154900	lightgreen
TraesCS1A02G155000	grey
TraesCS1A02G155200	turquoise
TraesCS1A02G155500	grey
TraesCS1A02G155600	turquoise
TraesCS1A02G155700	turquoise
TraesCS1A02G155800	royalblue
TraesCS1A02G155900	grey
TraesCS1A02G156000	pink
TraesCS1A02G156100	pink
TraesCS1A02G156200	darkgrey
TraesCS1A02G156300	grey
TraesCS1A02G156400	turquoise
TraesCS1A02G156500	grey
TraesCS1A02G156600	turquoise
TraesCS1A02G156700	greenyellow
TraesCS1A02G156800	darkorange
TraesCS1A02G156900	darkorange
TraesCS1A02G157100	grey
TraesCS1A02G157200	pink
TraesCS1A02G157500	grey
TraesCS1A02G157600	lightyellow
TraesCS1A02G157700	yellow
TraesCS1A02G157800	brown
TraesCS1A02G157900	turquoise
TraesCS1A02G158300	turquoise
TraesCS1A02G158400	brown
TraesCS1A02G158500	turquoise
TraesCS1A02G158600	turquoise
TraesCS1A02G158700	turquoise
TraesCS1A02G158800	grey
TraesCS1A02G158900	turquoise
TraesCS1A02G159100	red
TraesCS1A02G159200	greenyellow
TraesCS1A02G159300	grey
TraesCS1A02G159400	turquoise
TraesCS1A02G159500	grey
TraesCS1A02G159600	violet
TraesCS1A02G159700	plum1
TraesCS1A02G159800	purple
TraesCS1A02G160000	grey
TraesCS1A02G160100	turquoise
TraesCS1A02G160200	cyan
TraesCS1A02G160300	grey
TraesCS1A02G160400	grey
TraesCS1A02G160500	grey
TraesCS1A02G160600	turquoise
TraesCS1A02G160700	grey
TraesCS1A02G160800	turquoise
TraesCS1A02G160900	green
TraesCS1A02G161000	blue
TraesCS1A02G161200	grey
TraesCS1A02G161300	grey
TraesCS1A02G161400	magenta
TraesCS1A02G161800	pink
TraesCS1A02G161900	red
TraesCS1A02G162000	greenyellow
TraesCS1A02G162100	green
TraesCS1A02G162200	grey
TraesCS1A02G162300	grey
TraesCS1A02G162400	turquoise
TraesCS1A02G162500	white
TraesCS1A02G162600	salmon
TraesCS1A02G162800	grey
TraesCS1A02G163000	blue
TraesCS1A02G163100	pink
TraesCS1A02G163200	turquoise
TraesCS1A02G163400	red
TraesCS1A02G163500	grey
TraesCS1A02G163600	magenta
TraesCS1A02G163700	green
TraesCS1A02G163800	black
TraesCS1A02G163900	red
TraesCS1A02G164000	turquoise
TraesCS1A02G164200	turquoise
TraesCS1A02G164300	grey
TraesCS1A02G164400	red
TraesCS1A02G164500	darkorange
TraesCS1A02G164600	darkolivegreen
TraesCS1A02G164700	cyan
TraesCS1A02G164800	lightgreen
TraesCS1A02G164900	turquoise
TraesCS1A02G165300	turquoise
TraesCS1A02G165400	greenyellow
TraesCS1A02G165500	grey
TraesCS1A02G165600	grey
TraesCS1A02G165700	brown
TraesCS1A02G165800	cyan
TraesCS1A02G165900	turquoise
TraesCS1A02G166000	green
TraesCS1A02G166100	blue
TraesCS1A02G166200	black
TraesCS1A02G166300	turquoise
TraesCS1A02G166400	magenta
TraesCS1A02G166600	grey
TraesCS1A02G166800	black
TraesCS1A02G166900	turquoise
TraesCS1A02G167000	magenta
TraesCS1A02G167100	turquoise
TraesCS1A02G167200	turquoise
TraesCS1A02G167300	turquoise
TraesCS1A02G167400	grey
TraesCS1A02G167600	turquoise
TraesCS1A02G167800	darkorange
TraesCS1A02G168100	darkolivegreen
TraesCS1A02G168200	black
TraesCS1A02G168300	greenyellow
TraesCS1A02G168400	brown
TraesCS1A02G168500	lightyellow
TraesCS1A02G168600	black
TraesCS1A02G168700	grey
TraesCS1A02G168800	grey
TraesCS1A02G168900	turquoise
TraesCS1A02G169000	turquoise
TraesCS1A02G169100	turquoise
TraesCS1A02G169200	grey
TraesCS1A02G169300	turquoise
TraesCS1A02G169400	purple
TraesCS1A02G169500	grey
TraesCS1A02G169600	grey
TraesCS1A02G169800	tan
TraesCS1A02G169900	grey
TraesCS1A02G170000	yellow
TraesCS1A02G170100	violet
TraesCS1A02G170200	grey
TraesCS1A02G170300	turquoise
TraesCS1A02G170400	turquoise
TraesCS1A02G170500	turquoise
TraesCS1A02G170600	grey
TraesCS1A02G170700	brown
TraesCS1A02G170800	turquoise
TraesCS1A02G170900	orange
TraesCS1A02G171000	brown
TraesCS1A02G171100	turquoise
TraesCS1A02G171200	grey
TraesCS1A02G171300	yellow
TraesCS1A02G171400	turquoise
TraesCS1A02G171500	grey
TraesCS1A02G171600	grey
TraesCS1A02G171700	turquoise
TraesCS1A02G171800	green
TraesCS1A02G172100	purple
TraesCS1A02G172200	grey
TraesCS1A02G172300	turquoise
TraesCS1A02G172600	pink
TraesCS1A02G172700	brown
TraesCS1A02G172800	grey
TraesCS1A02G173000	tan
TraesCS1A02G173100	brown
TraesCS1A02G173200	turquoise
TraesCS1A02G173300	black
TraesCS1A02G173400	turquoise
TraesCS1A02G173500	turquoise
TraesCS1A02G173600	grey
TraesCS1A02G173700	brown
TraesCS1A02G173800	grey
TraesCS1A02G173900	green
TraesCS1A02G174000	yellow
TraesCS1A02G174100	turquoise
TraesCS1A02G174200	pink
TraesCS1A02G174400	white
TraesCS1A02G174500	tan
TraesCS1A02G174600	turquoise
TraesCS1A02G174700	turquoise
TraesCS1A02G174800	floralwhite
TraesCS1A02G174900	grey
TraesCS1A02G175000	pink
TraesCS1A02G175200	turquoise
TraesCS1A02G175300	lightgreen
TraesCS1A02G175500	turquoise
TraesCS1A02G175600	turquoise
TraesCS1A02G175700	grey
TraesCS1A02G175800	turquoise
TraesCS1A02G175900	turquoise
TraesCS1A02G176000	green
TraesCS1A02G176100	grey
TraesCS1A02G176200	grey
TraesCS1A02G176400	green
TraesCS1A02G176500	turquoise
TraesCS1A02G176700	yellow
TraesCS1A02G176800	yellow
TraesCS1A02G176900	lightcyan
TraesCS1A02G177000	salmon4
TraesCS1A02G177100	green
TraesCS1A02G177300	yellow
TraesCS1A02G177400	turquoise
TraesCS1A02G177500	brown
TraesCS1A02G177600	grey
TraesCS1A02G177700	magenta
TraesCS1A02G177800	grey
TraesCS1A02G178000	greenyellow
TraesCS1A02G178100	grey
TraesCS1A02G178200	turquoise
TraesCS1A02G178300	turquoise
TraesCS1A02G178400	yellow
TraesCS1A02G178500	grey
TraesCS1A02G178600	grey
TraesCS1A02G178700	brown
TraesCS1A02G178900	grey
TraesCS1A02G179000	turquoise
TraesCS1A02G179300	turquoise
TraesCS1A02G179400	darkgrey
TraesCS1A02G179500	brown
TraesCS1A02G179600	yellow
TraesCS1A02G179700	cyan
TraesCS1A02G179800	tan
TraesCS1A02G179900	skyblue3
TraesCS1A02G180000	brown
TraesCS1A02G180100	turquoise
TraesCS1A02G180200	purple
TraesCS1A02G180300	red
TraesCS1A02G180400	turquoise
TraesCS1A02G180500	turquoise
TraesCS1A02G180700	lightyellow
TraesCS1A02G180800	cyan
TraesCS1A02G180900	tan
TraesCS1A02G181000	turquoise
TraesCS1A02G181100	turquoise
TraesCS1A02G181300	lightgreen
TraesCS1A02G181400	turquoise
TraesCS1A02G181500	turquoise
TraesCS1A02G181600	turquoise
TraesCS1A02G181700	coral2
TraesCS1A02G181900	turquoise
TraesCS1A02G182000	turquoise
TraesCS1A02G182100	blue
TraesCS1A02G182200	skyblue
TraesCS1A02G182300	mediumpurple3
TraesCS1A02G182400	turquoise
TraesCS1A02G182500	turquoise
TraesCS1A02G182600	yellow
TraesCS1A02G182700	turquoise
TraesCS1A02G182800	purple
TraesCS1A02G182900	lightyellow
TraesCS1A02G183000	turquoise
TraesCS1A02G183100	lightcyan
TraesCS1A02G183200	grey
TraesCS1A02G183400	grey
TraesCS1A02G183500	darkorange
TraesCS1A02G183600	grey
TraesCS1A02G183700	steelblue
TraesCS1A02G183800	turquoise
TraesCS1A02G183900	turquoise
TraesCS1A02G184000	saddlebrown
TraesCS1A02G184100	red
TraesCS1A02G184300	grey
TraesCS1A02G184400	grey
TraesCS1A02G184500	turquoise
TraesCS1A02G184600	blue
TraesCS1A02G184800	pink
TraesCS1A02G184900	turquoise
TraesCS1A02G185100	turquoise
TraesCS1A02G185200	grey
TraesCS1A02G185300	grey
TraesCS1A02G185400	green
TraesCS1A02G185500	grey
TraesCS1A02G185700	grey
TraesCS1A02G185800	grey
TraesCS1A02G185900	turquoise
TraesCS1A02G186000	yellow
TraesCS1A02G186100	yellow
TraesCS1A02G186200	grey
TraesCS1A02G186300	turquoise
TraesCS1A02G186400	yellow
TraesCS1A02G186500	yellow
TraesCS1A02G186600	tan
TraesCS1A02G186700	blue
TraesCS1A02G186800	turquoise
TraesCS1A02G187000	turquoise
TraesCS1A02G187100	orange
TraesCS1A02G187300	turquoise
TraesCS1A02G187400	turquoise
TraesCS1A02G187500	turquoise
TraesCS1A02G187600	grey
TraesCS1A02G187700	turquoise
TraesCS1A02G187800	magenta
TraesCS1A02G187900	turquoise
TraesCS1A02G188000	turquoise
TraesCS1A02G188200	turquoise
TraesCS1A02G188400	lightsteelblue1
TraesCS1A02G188500	pink
TraesCS1A02G188600	brown
TraesCS1A02G188700	turquoise
TraesCS1A02G188800	turquoise
TraesCS1A02G188900	yellow
TraesCS1A02G189000	grey
TraesCS1A02G189100	turquoise
TraesCS1A02G189200	turquoise
TraesCS1A02G189300	turquoise
TraesCS1A02G189400	grey
TraesCS1A02G189500	turquoise
TraesCS1A02G189600	turquoise
TraesCS1A02G189700	darkgreen
TraesCS1A02G189800	lightsteelblue1
TraesCS1A02G189900	green
TraesCS1A02G190000	green
TraesCS1A02G190100	green
TraesCS1A02G190200	grey
TraesCS1A02G190300	grey
TraesCS1A02G190400	green
TraesCS1A02G190500	turquoise
TraesCS1A02G190600	tan
TraesCS1A02G190700	turquoise
TraesCS1A02G190800	turquoise
TraesCS1A02G190900	turquoise
TraesCS1A02G191000	grey
TraesCS1A02G191100	magenta
TraesCS1A02G191300	cyan
TraesCS1A02G191400	grey
TraesCS1A02G191500	black
TraesCS1A02G191600	grey
TraesCS1A02G191700	brown
TraesCS1A02G191800	brown
TraesCS1A02G191900	grey
TraesCS1A02G192100	pink
TraesCS1A02G192200	grey
TraesCS1A02G192300	greenyellow
TraesCS1A02G192400	turquoise
TraesCS1A02G192500	grey
TraesCS1A02G192600	grey
TraesCS1A02G192700	maroon
TraesCS1A02G192800	grey
TraesCS1A02G193000	turquoise
TraesCS1A02G193100	yellow
TraesCS1A02G193200	yellow
TraesCS1A02G193300	turquoise
TraesCS1A02G193400	pink
TraesCS1A02G193500	cyan
TraesCS1A02G193600	turquoise
TraesCS1A02G193700	magenta
TraesCS1A02G193800	grey
TraesCS1A02G193900	grey
TraesCS1A02G194000	grey
TraesCS1A02G194100	cyan
TraesCS1A02G194200	grey
TraesCS1A02G194400	turquoise
TraesCS1A02G194500	grey
TraesCS1A02G194600	grey
TraesCS1A02G194700	grey
TraesCS1A02G194800	turquoise
TraesCS1A02G194900	yellow
TraesCS1A02G195000	grey
TraesCS1A02G195100	grey
TraesCS1A02G195200	brown
TraesCS1A02G195300	grey
TraesCS1A02G195312	green
TraesCS1A02G195400	turquoise
TraesCS1A02G195500	grey
TraesCS1A02G195700	yellow
TraesCS1A02G195900	turquoise
TraesCS1A02G196000	grey
TraesCS1A02G196100	grey
TraesCS1A02G196200	turquoise
TraesCS1A02G196300	turquoise
TraesCS1A02G196400	black
TraesCS1A02G196500	brown
TraesCS1A02G196600	green
TraesCS1A02G196700	green
TraesCS1A02G196800	grey
TraesCS1A02G197000	grey
TraesCS1A02G197100	grey
TraesCS1A02G197200	turquoise
TraesCS1A02G197300	turquoise
TraesCS1A02G197400	lightcoral
TraesCS1A02G197500	grey
TraesCS1A02G197600	turquoise
TraesCS1A02G197700	turquoise
TraesCS1A02G197800	grey
TraesCS1A02G197900	cyan
TraesCS1A02G198000	turquoise
TraesCS1A02G198100	turquoise
TraesCS1A02G198200	red
TraesCS1A02G198300	grey
TraesCS1A02G198400	grey
TraesCS1A02G198500	yellow
TraesCS1A02G198600	black
TraesCS1A02G198700	turquoise
TraesCS1A02G198800	midnightblue
TraesCS1A02G198900	green
TraesCS1A02G199000	turquoise
TraesCS1A02G199100	darkmagenta
TraesCS1A02G199200	grey
TraesCS1A02G199400	tan
TraesCS1A02G199500	turquoise
TraesCS1A02G199600	midnightblue
TraesCS1A02G199700	greenyellow
TraesCS1A02G199900	grey
TraesCS1A02G200000	brown
TraesCS1A02G200100	darkturquoise
TraesCS1A02G200200	darkred
TraesCS1A02G200400	pink
TraesCS1A02G200500	paleturquoise
TraesCS1A02G200600	violet
TraesCS1A02G200800	turquoise
TraesCS1A02G200900	turquoise
TraesCS1A02G201000	green
TraesCS1A02G201100	black
TraesCS1A02G201200	yellow
TraesCS1A02G201300	turquoise
TraesCS1A02G201400	royalblue
TraesCS1A02G201500	grey
TraesCS1A02G201600	cyan
TraesCS1A02G201700	turquoise
TraesCS1A02G201800	grey
TraesCS1A02G202000	darkolivegreen
TraesCS1A02G202100	grey
TraesCS1A02G202200	grey
TraesCS1A02G202300	yellow
TraesCS1A02G202700	grey
TraesCS1A02G202800	midnightblue
TraesCS1A02G202900	turquoise
TraesCS1A02G203000	turquoise
TraesCS1A02G203100	red
TraesCS1A02G203200	turquoise
TraesCS1A02G203300	saddlebrown
TraesCS1A02G203400	turquoise
TraesCS1A02G203600	blue
TraesCS1A02G203700	blue
TraesCS1A02G203800	grey
TraesCS1A02G203900	grey60
TraesCS1A02G204100	black
TraesCS1A02G204200	turquoise
TraesCS1A02G204300	turquoise
TraesCS1A02G204400	green
TraesCS1A02G204500	grey
TraesCS1A02G204600	lightgreen
TraesCS1A02G204700	grey
TraesCS1A02G204900	plum
TraesCS1A02G205000	grey60
TraesCS1A02G205100	darkturquoise
TraesCS1A02G205200	lightgreen
TraesCS1A02G205300	turquoise
TraesCS1A02G205400	turquoise
TraesCS1A02G205600	turquoise
TraesCS1A02G205700	grey
TraesCS1A02G205900	grey60
TraesCS1A02G206000	lightyellow
TraesCS1A02G206100	black
TraesCS1A02G206200	yellow
TraesCS1A02G206300	grey
TraesCS1A02G206400	turquoise
TraesCS1A02G206500	turquoise
TraesCS1A02G206600	grey
TraesCS1A02G206700	turquoise
TraesCS1A02G206800	yellow
TraesCS1A02G206900	cyan
TraesCS1A02G207000	lightcyan
TraesCS1A02G207100	lightcyan
TraesCS1A02G207500	grey
TraesCS1A02G207600	black
TraesCS1A02G207700	turquoise
TraesCS1A02G207800	blue
TraesCS1A02G207900	blue
TraesCS1A02G208000	turquoise
TraesCS1A02G208100	grey
TraesCS1A02G208300	black
TraesCS1A02G208400	cyan
TraesCS1A02G208500	turquoise
TraesCS1A02G208600	turquoise
TraesCS1A02G208700	blue
TraesCS1A02G208800	pink
TraesCS1A02G208900	pink
TraesCS1A02G209000	grey60
TraesCS1A02G209100	pink
TraesCS1A02G209200	blue
TraesCS1A02G209400	grey
TraesCS1A02G209500	grey
TraesCS1A02G209600	red
TraesCS1A02G209700	tan
TraesCS1A02G210200	turquoise
TraesCS1A02G210300	red
TraesCS1A02G210400	tan
TraesCS1A02G210500	grey
TraesCS1A02G210600	grey
TraesCS1A02G210700	brown
TraesCS1A02G210800	turquoise
TraesCS1A02G211000	brown
TraesCS1A02G211100	white
TraesCS1A02G211300	turquoise
TraesCS1A02G211400	grey
TraesCS1A02G211500	darkred
TraesCS1A02G211600	orangered3
TraesCS1A02G211700	lightpink4
TraesCS1A02G211800	black
TraesCS1A02G211900	turquoise
TraesCS1A02G212000	steelblue
TraesCS1A02G212100	green
TraesCS1A02G212300	lightyellow
TraesCS1A02G212400	skyblue
TraesCS1A02G212600	turquoise
TraesCS1A02G212700	brown
TraesCS1A02G212800	turquoise
TraesCS1A02G212900	turquoise
TraesCS1A02G213000	brown
TraesCS1A02G213100	grey
TraesCS1A02G213200	skyblue1
TraesCS1A02G213300	grey60
TraesCS1A02G213400	turquoise
TraesCS1A02G213600	brown
TraesCS1A02G213700	skyblue
TraesCS1A02G213800	lightgreen
TraesCS1A02G213900	grey
TraesCS1A02G214100	purple
TraesCS1A02G214200	purple
TraesCS1A02G214300	grey
TraesCS1A02G214316	grey
TraesCS1A02G214400	grey
TraesCS1A02G214600	grey
TraesCS1A02G214700	darkorange
TraesCS1A02G215100	turquoise
TraesCS1A02G215300	grey
TraesCS1A02G215400	turquoise
TraesCS1A02G215500	skyblue3
TraesCS1A02G215600	turquoise
TraesCS1A02G215700	grey
TraesCS1A02G215800	turquoise
TraesCS1A02G215900	turquoise
TraesCS1A02G216100	grey
TraesCS1A02G216300	yellow
TraesCS1A02G216700	lightcyan
TraesCS1A02G216800	turquoise
TraesCS1A02G216900	turquoise
TraesCS1A02G217000	grey
TraesCS1A02G217100	grey
TraesCS1A02G217200	red
TraesCS1A02G217300	grey
TraesCS1A02G217400	magenta
TraesCS1A02G217500	purple
TraesCS1A02G217600	lightcyan
TraesCS1A02G217800	turquoise
TraesCS1A02G217900	yellow
TraesCS1A02G218000	grey
TraesCS1A02G218100	grey
TraesCS1A02G218200	midnightblue
TraesCS1A02G218300	turquoise
TraesCS1A02G218400	yellow
TraesCS1A02G218500	turquoise
TraesCS1A02G218600	coral1
TraesCS1A02G218700	turquoise
TraesCS1A02G218800	blue
TraesCS1A02G218900	turquoise
TraesCS1A02G219000	turquoise
TraesCS1A02G219200	grey
TraesCS1A02G219400	turquoise
TraesCS1A02G219500	grey
TraesCS1A02G219600	steelblue
TraesCS1A02G219800	red
TraesCS1A02G219900	grey
TraesCS1A02G220000	darkgreen
TraesCS1A02G220100	yellow
TraesCS1A02G220200	turquoise
TraesCS1A02G220300	salmon4
TraesCS1A02G220400	tan
TraesCS1A02G220500	saddlebrown
TraesCS1A02G220600	lightgreen
TraesCS1A02G220700	magenta
TraesCS1A02G220800	grey
TraesCS1A02G220900	grey
TraesCS1A02G221000	purple
TraesCS1A02G221100	turquoise
TraesCS1A02G221200	green
TraesCS1A02G221300	grey
TraesCS1A02G221400	grey
TraesCS1A02G221500	turquoise
TraesCS1A02G221700	yellow
TraesCS1A02G221800	grey
TraesCS1A02G221900	turquoise
TraesCS1A02G222000	turquoise
TraesCS1A02G222100	tan
TraesCS1A02G222200	turquoise
TraesCS1A02G222300	magenta
TraesCS1A02G222500	grey
TraesCS1A02G222700	purple
TraesCS1A02G222800	red
TraesCS1A02G222900	grey
TraesCS1A02G223000	grey
TraesCS1A02G223100	grey
TraesCS1A02G223200	grey
TraesCS1A02G223300	grey
TraesCS1A02G223600	lightcyan
TraesCS1A02G223700	turquoise
TraesCS1A02G223800	turquoise
TraesCS1A02G223900	red
TraesCS1A02G224000	turquoise
TraesCS1A02G224100	green
TraesCS1A02G224200	royalblue
TraesCS1A02G224300	paleturquoise
TraesCS1A02G224600	royalblue
TraesCS1A02G224700	grey
TraesCS1A02G224800	red
TraesCS1A02G224900	grey
TraesCS1A02G225000	salmon4
TraesCS1A02G225100	turquoise
TraesCS1A02G225200	turquoise
TraesCS1A02G225600	turquoise
TraesCS1A02G225700	turquoise
TraesCS1A02G225800	lightgreen
TraesCS1A02G226000	magenta
TraesCS1A02G226100	red
TraesCS1A02G226200	midnightblue
TraesCS1A02G226300	turquoise
TraesCS1A02G226400	darkmagenta
TraesCS1A02G226500	sienna3
TraesCS1A02G226600	grey
TraesCS1A02G226700	turquoise
TraesCS1A02G226800	tan
TraesCS1A02G226900	grey
TraesCS1A02G227000	turquoise
TraesCS1A02G227200	grey
TraesCS1A02G227300	yellow
TraesCS1A02G227400	royalblue
TraesCS1A02G227500	magenta
TraesCS1A02G227600	grey
TraesCS1A02G227700	paleturquoise
TraesCS1A02G228000	grey
TraesCS1A02G228100	orangered4
TraesCS1A02G228200	turquoise
TraesCS1A02G228300	turquoise
TraesCS1A02G228400	yellow
TraesCS1A02G228500	magenta
TraesCS1A02G228600	grey
TraesCS1A02G228700	grey
TraesCS1A02G228900	red
TraesCS1A02G229000	violet
TraesCS1A02G229100	thistle1
TraesCS1A02G229300	green
TraesCS1A02G229400	red
TraesCS1A02G229500	lightcyan
TraesCS1A02G229600	black
TraesCS1A02G229700	grey
TraesCS1A02G229800	grey
TraesCS1A02G229900	grey
TraesCS1A02G230000	turquoise
TraesCS1A02G230100	grey
TraesCS1A02G230300	grey
TraesCS1A02G230400	yellow
TraesCS1A02G230500	black
TraesCS1A02G230600	turquoise
TraesCS1A02G230900	grey
TraesCS1A02G231000	black
TraesCS1A02G231100	turquoise
TraesCS1A02G231200	black
TraesCS1A02G231400	grey
TraesCS1A02G231500	royalblue
TraesCS1A02G231700	turquoise
TraesCS1A02G231800	greenyellow
TraesCS1A02G231900	lightgreen
TraesCS1A02G232000	lavenderblush3
TraesCS1A02G232200	green
TraesCS1A02G232300	turquoise
TraesCS1A02G232400	grey
TraesCS1A02G232500	magenta
TraesCS1A02G232600	magenta
TraesCS1A02G232700	green
TraesCS1A02G232800	lightcyan
TraesCS1A02G232900	grey
TraesCS1A02G233100	grey
TraesCS1A02G233200	turquoise
TraesCS1A02G233300	paleturquoise
TraesCS1A02G233400	red
TraesCS1A02G233500	blue
TraesCS1A02G233600	turquoise
TraesCS1A02G233700	turquoise
TraesCS1A02G233800	grey
TraesCS1A02G233900	grey
TraesCS1A02G234000	paleturquoise
TraesCS1A02G234100	grey
TraesCS1A02G234200	turquoise
TraesCS1A02G234300	turquoise
TraesCS1A02G234400	saddlebrown
TraesCS1A02G234500	grey
TraesCS1A02G234600	salmon
TraesCS1A02G234700	darkgrey
TraesCS1A02G234800	brown
TraesCS1A02G234900	turquoise
TraesCS1A02G235000	greenyellow
TraesCS1A02G235100	turquoise
TraesCS1A02G235200	green
TraesCS1A02G235300	green
TraesCS1A02G235500	grey
TraesCS1A02G235600	turquoise
TraesCS1A02G235700	plum2
TraesCS1A02G235800	green
TraesCS1A02G235900	grey
TraesCS1A02G236000	grey
TraesCS1A02G236100	yellow
TraesCS1A02G236300	salmon
TraesCS1A02G236400	turquoise
TraesCS1A02G236500	turquoise
TraesCS1A02G236600	grey
TraesCS1A02G236700	red
TraesCS1A02G236900	green
TraesCS1A02G237000	grey
TraesCS1A02G237100	grey
TraesCS1A02G237200	turquoise
TraesCS1A02G237300	royalblue
TraesCS1A02G237500	lightgreen
TraesCS1A02G237800	cyan
TraesCS1A02G237900	magenta
TraesCS1A02G238000	grey
TraesCS1A02G238100	turquoise
TraesCS1A02G238400	magenta
TraesCS1A02G238600	tan
TraesCS1A02G238700	yellow
TraesCS1A02G238800	turquoise
TraesCS1A02G238900	turquoise
TraesCS1A02G239000	grey
TraesCS1A02G239100	turquoise
TraesCS1A02G239200	darkgreen
TraesCS1A02G239300	grey
TraesCS1A02G239400	grey
TraesCS1A02G239500	turquoise
TraesCS1A02G239600	yellow
TraesCS1A02G239700	red
TraesCS1A02G239800	turquoise
TraesCS1A02G240000	turquoise
TraesCS1A02G240100	turquoise
TraesCS1A02G240200	turquoise
TraesCS1A02G240300	yellow
TraesCS1A02G240400	grey
TraesCS1A02G240500	green
TraesCS1A02G240600	turquoise
TraesCS1A02G240900	lightcyan
TraesCS1A02G241000	grey
TraesCS1A02G241100	grey
TraesCS1A02G241200	grey
TraesCS1A02G241300	turquoise
TraesCS1A02G241400	magenta
TraesCS1A02G241500	grey
TraesCS1A02G241600	turquoise
TraesCS1A02G241700	mediumpurple3
TraesCS1A02G241800	grey60
TraesCS1A02G241900	grey
TraesCS1A02G242000	darkred
TraesCS1A02G242100	grey
TraesCS1A02G242200	turquoise
TraesCS1A02G242300	grey
TraesCS1A02G242400	turquoise
TraesCS1A02G242500	turquoise
TraesCS1A02G242600	brown
TraesCS1A02G242700	greenyellow
TraesCS1A02G242800	turquoise
TraesCS1A02G242900	turquoise
TraesCS1A02G243000	turquoise
TraesCS1A02G243100	grey
TraesCS1A02G243200	grey
TraesCS1A02G243300	turquoise
TraesCS1A02G243400	lightgreen
TraesCS1A02G243500	brown4
TraesCS1A02G243700	brown
TraesCS1A02G243900	grey
TraesCS1A02G244100	turquoise
TraesCS1A02G244200	blue
TraesCS1A02G244300	turquoise
TraesCS1A02G244400	grey
TraesCS1A02G244500	tan
TraesCS1A02G244600	turquoise
TraesCS1A02G244700	turquoise
TraesCS1A02G244900	turquoise
TraesCS1A02G245000	turquoise
TraesCS1A02G245100	grey
TraesCS1A02G245200	grey
TraesCS1A02G245300	turquoise
TraesCS1A02G245400	grey
TraesCS1A02G245500	grey
TraesCS1A02G245600	turquoise
TraesCS1A02G245700	turquoise
TraesCS1A02G245800	grey
TraesCS1A02G246000	lightgreen
TraesCS1A02G246100	lightgreen
TraesCS1A02G246200	pink
TraesCS1A02G246300	magenta
TraesCS1A02G246400	turquoise
TraesCS1A02G246500	yellow
TraesCS1A02G246600	grey
TraesCS1A02G246700	grey
TraesCS1A02G246800	purple
TraesCS1A02G246900	turquoise
TraesCS1A02G247100	turquoise
TraesCS1A02G247200	grey
TraesCS1A02G247300	tan
TraesCS1A02G247400	green
TraesCS1A02G247500	orange
TraesCS1A02G247700	grey
TraesCS1A02G247800	turquoise
TraesCS1A02G247900	turquoise
TraesCS1A02G248000	greenyellow
TraesCS1A02G248100	turquoise
TraesCS1A02G248200	turquoise
TraesCS1A02G248300	grey
TraesCS1A02G248400	turquoise
TraesCS1A02G248600	grey
TraesCS1A02G248700	greenyellow
TraesCS1A02G248800	turquoise
TraesCS1A02G248900	lightgreen
TraesCS1A02G249000	brown
TraesCS1A02G249100	magenta
TraesCS1A02G249200	grey
TraesCS1A02G249300	darkturquoise
TraesCS1A02G249400	turquoise
TraesCS1A02G249500	steelblue
TraesCS1A02G249600	turquoise
TraesCS1A02G249700	magenta
TraesCS1A02G249800	tan
TraesCS1A02G249900	pink
TraesCS1A02G250000	grey
TraesCS1A02G250100	brown
TraesCS1A02G250200	lightgreen
TraesCS1A02G250300	red
TraesCS1A02G250400	grey
TraesCS1A02G250500	grey
TraesCS1A02G250700	pink
[truncated: 82,890 more rows]
